# Supplementary material for: Temperature and livestock grazing trigger transcriptome responses in bumblebees along an elevational gradient
Source: iScience. 2022 Sep 22;25(10):105175. doi: 10.1016/j.isci.2022.105175 (PMC9530833; doi:10.1016/j.isci.2022.105175)
Supplement: Table S1. Metadatafile and overview of all B. lucorum samples used for the transcriptomic study, related to Figure 1A [file mmc2.xlsx]

## Sheet: Supplementary Table S1
Supplementary Table S1: Metadatafile and overview of all Bombus lucorum samples used for the transcriptomic study (Related to Figure 1A).
Sample Number	Sample_ID	Group(Site)	Organism	altitude	transect	year	elevation_belt	mean_T_year	Pasture	Sequencing_ID_NCBI	BOLD_Process_ID	BOLD_HIT%ID	BOLD_BIN_uri	Phylum_BOLD	Class_BOLD	Order_BOLD	Family_BOLD	Genus_BOLD	Species_BOLD	BOLD_country	BOLD_hit_Seq_Length
1	H_987_1	H2	Bumblebee (Bombus lucorum)	987	hintersee	2019	lowland	7.99406	YES	C091	GBAH1382-06	99.4%	BOLD:AAB1060	Arthropoda	Insecta	Hymenoptera	Apidae	Bombus	Bombus lucorum	Germany	310
2	H_987_2	H2	Bumblebee (Bombus lucorum)	987	hintersee	2019	lowland	7.99406	YES	C093	GBAH1382-06	99.5%	BOLD:AAB1060	Arthropoda	Insecta	Hymenoptera	Apidae	Bombus	Bombus lucorum	Germany	321
3	H_987_3	H2	Bumblebee (Bombus lucorum)	987	hintersee	2019	lowland	7.99406	YES	C094	GBAH1382-06	98.9%	BOLD:AAB1060	Arthropoda	Insecta	Hymenoptera	Apidae	Bombus	Bombus lucorum	Germany	268
4	H_987_4	H2	Bumblebee (Bombus lucorum)	987	hintersee	2019	lowland	7.99406	YES	C095	POLLE866-19	99.7%	BOLD:AAB1060	Arthropoda	Insecta	Hymenoptera	Apidae	Bombus	Bombus lucorum	France	292
5	H_987_5	H2	Bumblebee (Bombus lucorum)	987	hintersee	2019	lowland	7.99406	YES	C223	GBAH1382-06	100.0%	BOLD:AAB1060	Arthropoda	Insecta	Hymenoptera	Apidae	Bombus	Bombus lucorum	Germany	316
6	H_1330_1	H4	Bumblebee (Bombus lucorum)	1330	hintersee	2019	mid-elevation	6.82272	YES	C084	GBAH1382-06	99.8%	BOLD:AAB1060	Arthropoda	Insecta	Hymenoptera	Apidae	Bombus	Bombus lucorum	Germany	272
7	H_1330_2	H4	Bumblebee (Bombus lucorum)	1330	hintersee	2019	mid-elevation	6.82272	YES	C085	GBAH1382-06	100.0%	BOLD:AAB1060	Arthropoda	Insecta	Hymenoptera	Apidae	Bombus	Bombus lucorum	Germany	310
8	H_1330_3	H4	Bumblebee (Bombus lucorum)	1330	hintersee	2019	mid-elevation	6.82272	YES	C086	GBAH1382-06	100.0%	BOLD:AAB1060	Arthropoda	Insecta	Hymenoptera	Apidae	Bombus	Bombus lucorum	Germany	316
9	H_1330_4	H4	Bumblebee (Bombus lucorum)	1330	hintersee	2019	mid-elevation	6.82272	YES	C087	GBAH1382-06	100.0%	BOLD:AAB1060	Arthropoda	Insecta	Hymenoptera	Apidae	Bombus	Bombus lucorum	Germany	309
10	H_1330_5	H4	Bumblebee (Bombus lucorum)	1330	hintersee	2019	mid-elevation	6.82272	YES	C088	GBAH1382-06	99.8%	BOLD:AAB1060	Arthropoda	Insecta	Hymenoptera	Apidae	Bombus	Bombus lucorum	Germany	308
11	H_1579_1	H5	Bumblebee (Bombus lucorum)	1579	hintersee	2019	highland	5.81318	NO	C099	GBAH1382-06	99.7%	BOLD:AAB1060	Arthropoda	Insecta	Hymenoptera	Apidae	Bombus	Bombus lucorum	Germany	321
12	H_1579_2	H5	Bumblebee (Bombus lucorum)	1579	hintersee	2019	highland	5.81318	NO	C102	POLLE866-19	99.4%	BOLD:AAB1060	Arthropoda	Insecta	Hymenoptera	Apidae	Bombus	Bombus lucorum	France	307
13	H_1579_3	H5	Bumblebee (Bombus lucorum)	1579	hintersee	2019	highland	5.81318	NO	C103	GBAH1382-06	100.0%	BOLD:AAB1060	Arthropoda	Insecta	Hymenoptera	Apidae	Bombus	Bombus lucorum	Germany	317
14	H_1579_4	H5	Bumblebee (Bombus lucorum)	1579	hintersee	2019	highland	5.81318	NO	C228	POLLE1378-19	99.8%	BOLD:AAB1060	Arthropoda	Insecta	Hymenoptera	Apidae	Bombus	Bombus lucorum	France	306
15	H_1579_5	H5	Bumblebee (Bombus lucorum)	1579	hintersee	2019	highland	5.81318	NO	C098	GBAH1382-06	100.0%	BOLD:AAB1060	Arthropoda	Insecta	Hymenoptera	Apidae	Bombus	Bombus lucorum	Germany	316
16	H_1808_1	H6	Bumblebee (Bombus lucorum)	1808	hintersee	2019	highland	4.58403	NO	C039	GBAH1382-06	99.7%	BOLD:AAB1060	Arthropoda	Insecta	Hymenoptera	Apidae	Bombus	Bombus lucorum	Germany	321
17	H_1808_2	H6	Bumblebee (Bombus lucorum)	1808	hintersee	2019	highland	4.58403	NO	C040	POLLE1378-19	99.7%	BOLD:AAB1060	Arthropoda	Insecta	Hymenoptera	Apidae	Bombus	Bombus lucorum	France	315
18	H_1808_3	H6	Bumblebee (Bombus lucorum)	1808	hintersee	2019	highland	4.58403	NO	C041	GBAH1382-06	100.0%	BOLD:AAB1060	Arthropoda	Insecta	Hymenoptera	Apidae	Bombus	Bombus lucorum	Germany	317
19	H_1808_4	H6	Bumblebee (Bombus lucorum)	1808	hintersee	2019	highland	4.58403	NO	C042	GBAH1382-06	99.4%	BOLD:AAB1060	Arthropoda	Insecta	Hymenoptera	Apidae	Bombus	Bombus lucorum	Germany	321
20	H_1808_5	H6	Bumblebee (Bombus lucorum)	1808	hintersee	2019	highland	4.58403	NO	C043	GBAH1382-06	99.7%	BOLD:AAB1060	Arthropoda	Insecta	Hymenoptera	Apidae	Bombus	Bombus lucorum	Germany	317
21	H_1808_6	H6	Bumblebee (Bombus lucorum)	1808	hintersee	2019	highland	4.58403	NO	C044	POLLE1535-19	100.0%	BOLD:AAB1060	Arthropoda	Insecta	Hymenoptera	Apidae	Bombus	Bombus lucorum	France	314
22	H_1808_7	H6	Bumblebee (Bombus lucorum)	1808	hintersee	2019	highland	4.58403	NO	C125	GBAH1382-06	100.0%	BOLD:AAB1060	Arthropoda	Insecta	Hymenoptera	Apidae	Bombus	Bombus lucorum	Germany	316
23	H_1808_8	H6	Bumblebee (Bombus lucorum)	1808	hintersee	2019	highland	4.58403	NO	C126	GBAH1382-06	100.0%	BOLD:AAB1060	Arthropoda	Insecta	Hymenoptera	Apidae	Bombus	Bombus lucorum	Germany	316
24	H_1808_9	H6	Bumblebee (Bombus lucorum)	1808	hintersee	2019	highland	4.58403	NO	C227	GBAH1382-06	100.0%	BOLD:AAB1060	Arthropoda	Insecta	Hymenoptera	Apidae	Bombus	Bombus lucorum	Germany	315
25	T_656_1	T3	Bumblebee (Bombus lucorum)	656	valley	2019	lowland	8.90807	NO	C79	GBAH1382-06	100.0%	BOLD:AAB1060	Arthropoda	Insecta	Hymenoptera	Apidae	Bombus	Bombus lucorum	Germany	317
26	T_656_2	T3	Bumblebee (Bombus lucorum)	656	valley	2019	lowland	8.90807	NO	C080	GBAH1382-06	100.0%	BOLD:AAB1060	Arthropoda	Insecta	Hymenoptera	Apidae	Bombus	Bombus lucorum	Germany	317
27	T_656_3	T3	Bumblebee (Bombus lucorum)	656	valley	2019	lowland	8.90807	NO	C081	GBAH1382-06	99.7%	BOLD:AAB1060	Arthropoda	Insecta	Hymenoptera	Apidae	Bombus	Bombus lucorum	Germany	317
28	T_656_4	T3	Bumblebee (Bombus lucorum)	656	valley	2019	lowland	8.90807	NO	C082	GBAH1382-06	100.0%	BOLD:AAB1060	Arthropoda	Insecta	Hymenoptera	Apidae	Bombus	Bombus lucorum	Germany	317
29	T_656_5	T3	Bumblebee (Bombus lucorum)	656	valley	2019	lowland	8.90807	NO	C083	POLLE866-19	100.0%	BOLD:AAB1060	Arthropoda	Insecta	Hymenoptera	Apidae	Bombus	Bombus lucorum	France	301
30	T_641_1	T4	Bumblebee (Bombus lucorum)	641	valley	2019	lowland	8.99747	NO	C118	GBAH1382-06	100.0%	BOLD:AAB1060	Arthropoda	Insecta	Hymenoptera	Apidae	Bombus	Bombus lucorum	Germany	316
31	T_641_2	T4	Bumblebee (Bombus lucorum)	641	valley	2019	lowland	8.99747	NO	C119	GBAH1382-06	100.0%	BOLD:AAB1060	Arthropoda	Insecta	Hymenoptera	Apidae	Bombus	Bombus lucorum	Germany	314
32	T_641_3	T4	Bumblebee (Bombus lucorum)	641	valley	2019	lowland	8.99747	NO	C120	GBAH1382-06	100.0%	BOLD:AAB1060	Arthropoda	Insecta	Hymenoptera	Apidae	Bombus	Bombus lucorum	Germany	314
33	T_641_4	T4	Bumblebee (Bombus lucorum)	641	valley	2019	lowland	8.99747	NO	C121	GBAH1382-06	99.7%	BOLD:AAB1060	Arthropoda	Insecta	Hymenoptera	Apidae	Bombus	Bombus lucorum	Germany	320
34	T_641_5	T4	Bumblebee (Bombus lucorum)	641	valley	2019	lowland	8.99747	NO	C122	POLLE866-19	99.1%	BOLD:AAB1060	Arthropoda	Insecta	Hymenoptera	Apidae	Bombus	Bombus lucorum	France	294
35	T_746_1	T5	Bumblebee (Bombus lucorum)	746	valley	2019	lowland	8.65042	NO	C107	GBAH1382-06	100.0%	BOLD:AAB1060	Arthropoda	Insecta	Hymenoptera	Apidae	Bombus	Bombus lucorum	Germany	316
36	T_746_2	T5	Bumblebee (Bombus lucorum)	746	valley	2019	lowland	8.65042	NO	C108	GBAH1382-06	100.0%	BOLD:AAB1060	Arthropoda	Insecta	Hymenoptera	Apidae	Bombus	Bombus lucorum	Germany	320
37	T_746_3	T5	Bumblebee (Bombus lucorum)	746	valley	2019	lowland	8.65042	NO	C110	GBAH1382-06	100.0%	BOLD:AAB1060	Arthropoda	Insecta	Hymenoptera	Apidae	Bombus	Bombus lucorum	Germany	317
38	T_746_4	T5	Bumblebee (Bombus lucorum)	746	valley	2019	lowland	8.65042	NO	C111	GBAH1382-06	100.0%	BOLD:AAB1060	Arthropoda	Insecta	Hymenoptera	Apidae	Bombus	Bombus lucorum	Germany	316
39	T_746_5	T5	Bumblebee (Bombus lucorum)	746	valley	2019	lowland	8.65042	NO	C109	GBAH1382-06	100.0%	BOLD:AAB1060	Arthropoda	Insecta	Hymenoptera	Apidae	Bombus	Bombus lucorum	Germany	317
40	WM_1930_1	Wma6	Bumblebee (Bombus lucorum)	1930	watzmann	2019	highland	4.58403	NO	C059	POLLE866-19	99.7%	BOLD:AAB1060	Arthropoda	Insecta	Hymenoptera	Apidae	Bombus	Bombus lucorum	France	301
41	WM_1930_2	Wma6	Bumblebee (Bombus lucorum)	1930	watzmann	2019	highland	4.58403	NO	C060	GBAH1382-06	100.0%	BOLD:AAB1060	Arthropoda	Insecta	Hymenoptera	Apidae	Bombus	Bombus lucorum	Germany	317
42	WM_1930_3	Wma6	Bumblebee (Bombus lucorum)	1930	watzmann	2019	highland	4.58403	NO	C061	GBAH1382-06	99.7%	BOLD:AAB1060	Arthropoda	Insecta	Hymenoptera	Apidae	Bombus	Bombus lucorum	Germany	317
43	WM_1930_4	Wma6	Bumblebee (Bombus lucorum)	1930	watzmann	2019	highland	4.58403	NO	C062	GBAH1382-06	100.0%	BOLD:AAB1060	Arthropoda	Insecta	Hymenoptera	Apidae	Bombus	Bombus lucorum	Germany	317
44	WM_1930_5	Wma6	Bumblebee (Bombus lucorum)	1930	watzmann	2019	highland	4.58403	NO	C063	GBAH1382-06	100.0%	BOLD:AAB1060	Arthropoda	Insecta	Hymenoptera	Apidae	Bombus	Bombus lucorum	Germany	317
45	WM_766_1	Wma1	Bumblebee (Bombus lucorum)	766	watzmann	2019	lowland	8.57998	YES	C113	GBAH1382-06	100.0%	BOLD:AAB1060	Arthropoda	Insecta	Hymenoptera	Apidae	Bombus	Bombus lucorum	Germany	316
46	WM_766_2	Wma1	Bumblebee (Bombus lucorum)	766	watzmann	2019	lowland	8.57998	YES	C114	GBAH1382-06	100.0%	BOLD:AAB1060	Arthropoda	Insecta	Hymenoptera	Apidae	Bombus	Bombus lucorum	Germany	317
47	WM_766_3	Wma1	Bumblebee (Bombus lucorum)	766	watzmann	2019	lowland	8.57998	YES	C115	GBAH1382-06	99.2%	BOLD:AAB1060	Arthropoda	Insecta	Hymenoptera	Apidae	Bombus	Bombus lucorum	Germany	295
48	WM_766_4	Wma1	Bumblebee (Bombus lucorum)	766	watzmann	2019	lowland	8.57998	YES	C116	GBAH1382-06	99.8%	BOLD:AAB1060	Arthropoda	Insecta	Hymenoptera	Apidae	Bombus	Bombus lucorum	Germany	315
49	WM_766_5	Wma1	Bumblebee (Bombus lucorum)	766	watzmann	2019	lowland	8.57998	YES	C117	GBAH1382-06	99.5%	BOLD:AAB1060	Arthropoda	Insecta	Hymenoptera	Apidae	Bombus	Bombus lucorum	Germany	321
50	WM_1245_1	Wma2	Bumblebee (Bombus lucorum)	1245	watzmann	2019	mid-elevation	7.15421	YES	C069	GBAH1382-06	100.0%	BOLD:AAB1060	Arthropoda	Insecta	Hymenoptera	Apidae	Bombus	Bombus lucorum	Germany	317
51	WM_1245_2	Wma2	Bumblebee (Bombus lucorum)	1245	watzmann	2019	mid-elevation	7.15421	YES	C070	GBAH1382-06	99.4%	BOLD:AAB1060	Arthropoda	Insecta	Hymenoptera	Apidae	Bombus	Bombus lucorum	Germany	325
52	WM_1245_3	Wma2	Bumblebee (Bombus lucorum)	1245	watzmann	2019	mid-elevation	7.15421	YES	C071	POLLE866-19	99.3%	BOLD:AAB1060	Arthropoda	Insecta	Hymenoptera	Apidae	Bombus	Bombus lucorum	France	307
53	WM_1245_4	Wma2	Bumblebee (Bombus lucorum)	1245	watzmann	2019	mid-elevation	7.15421	YES	C072	GBAH1382-06	100.0%	BOLD:AAB1060	Arthropoda	Insecta	Hymenoptera	Apidae	Bombus	Bombus lucorum	Germany	317
54	WM_1245_5	Wma2	Bumblebee (Bombus lucorum)	1245	watzmann	2019	mid-elevation	7.15421	YES	C073	GBAH1382-06	100.0%	BOLD:AAB1060	Arthropoda	Insecta	Hymenoptera	Apidae	Bombus	Bombus lucorum	Germany	316
55	WM_1423_1	Wma3	Bumblebee (Bombus lucorum)	1423	watzmann	2019	mid-elevation	6.404	YES	C064	GBAH1382-06	100.0%	BOLD:AAB1060	Arthropoda	Insecta	Hymenoptera	Apidae	Bombus	Bombus lucorum	Germany	317
56	WM_1423_2	Wma3	Bumblebee (Bombus lucorum)	1423	watzmann	2019	mid-elevation	6.404	YES	C065	GBAH1382-06	99.7%	BOLD:AAB1060	Arthropoda	Insecta	Hymenoptera	Apidae	Bombus	Bombus lucorum	Germany	317
57	WM_1423_3	Wma3	Bumblebee (Bombus lucorum)	1423	watzmann	2019	mid-elevation	6.404	YES	C066	GBAH1382-06	100.0%	BOLD:AAB1060	Arthropoda	Insecta	Hymenoptera	Apidae	Bombus	Bombus lucorum	Germany	317
58	WM_1423_4	Wma3	Bumblebee (Bombus lucorum)	1423	watzmann	2019	mid-elevation	6.404	YES	C067	GBAH1382-06	100.0%	BOLD:AAB1060	Arthropoda	Insecta	Hymenoptera	Apidae	Bombus	Bombus lucorum	Germany	317
59	WM_1423_5	Wma3	Bumblebee (Bombus lucorum)	1423	watzmann	2019	mid-elevation	6.404	YES	C068	GBAH1382-06	100.0%	BOLD:AAB1060	Arthropoda	Insecta	Hymenoptera	Apidae	Bombus	Bombus lucorum	Germany	317
60	WM_960_1	Wmb1	Bumblebee (Bombus lucorum)	960	watzmann	2019	lowland	8.03608	YES	C050	GBAH1382-06	100.0%	BOLD:AAB1060	Arthropoda	Insecta	Hymenoptera	Apidae	Bombus	Bombus lucorum	Germany	317
61	WM_960_2	Wmb1	Bumblebee (Bombus lucorum)	960	watzmann	2019	lowland	8.03608	YES	C051	GBAH1382-06	100.0%	BOLD:AAB1060	Arthropoda	Insecta	Hymenoptera	Apidae	Bombus	Bombus lucorum	Germany	317
62	WM_960_3	Wmb1	Bumblebee (Bombus lucorum)	960	watzmann	2019	lowland	8.03608	YES	C052	GBAH1382-06	100.0%	BOLD:AAB1060	Arthropoda	Insecta	Hymenoptera	Apidae	Bombus	Bombus lucorum	Germany	316
63	WM_960_4	Wmb1	Bumblebee (Bombus lucorum)	960	watzmann	2019	lowland	8.03608	YES	C053	GBAH1382-06	100.0%	BOLD:AAB1060	Arthropoda	Insecta	Hymenoptera	Apidae	Bombus	Bombus lucorum	Germany	317
64	WM_960_5	Wmb1	Bumblebee (Bombus lucorum)	960	watzmann	2019	lowland	8.03608	YES	C221	POLLE1378-19	100.0%	BOLD:AAB1060	Arthropoda	Insecta	Hymenoptera	Apidae	Bombus	Bombus lucorum	France	314
65	WM_1140_1	Wmb2	Bumblebee (Bombus lucorum)	1140	watzmann	2019	mid-elevation	7.48682	YES	C046	GBAH1382-06	100.0%	BOLD:AAB1060	Arthropoda	Insecta	Hymenoptera	Apidae	Bombus	Bombus lucorum	Germany	317
66	WM_1140_2	Wmb2	Bumblebee (Bombus lucorum)	1140	watzmann	2019	mid-elevation	7.48682	YES	C047	POLLE866-19	99.3%	BOLD:AAB1060	Arthropoda	Insecta	Hymenoptera	Apidae	Bombus	Bombus lucorum	France	305
67	WM_1140_3	Wmb2	Bumblebee (Bombus lucorum)	1140	watzmann	2019	mid-elevation	7.48682	YES	C048	GBAH1382-06	99.3%	BOLD:AAB1060	Arthropoda	Insecta	Hymenoptera	Apidae	Bombus	Bombus lucorum	Germany	290
68	WM_1140_4	Wmb2	Bumblebee (Bombus lucorum)	1140	watzmann	2019	mid-elevation	7.48682	YES	C128	GBAH1382-06	100.0%	BOLD:AAB1060	Arthropoda	Insecta	Hymenoptera	Apidae	Bombus	Bombus lucorum	Germany	312
69	WM_1140_5	Wmb2	Bumblebee (Bombus lucorum)	1140	watzmann	2019	mid-elevation	7.48682	YES	C220	POLLE1378-19	100.0%	BOLD:AAB1060	Arthropoda	Insecta	Hymenoptera	Apidae	Bombus	Bombus lucorum	France	313
70	WM_1420_1	Wmb3	Bumblebee (Bombus lucorum)	1420	watzmann	2019	mid-elevation	6.46609	YES	C074	GBAH1382-06	99.7%	BOLD:AAB1060	Arthropoda	Insecta	Hymenoptera	Apidae	Bombus	Bombus lucorum	Germany	317
71	WM_1420_2	Wmb3	Bumblebee (Bombus lucorum)	1420	watzmann	2019	mid-elevation	6.46609	YES	C075	GBAH1382-06	100.0%	BOLD:AAB1060	Arthropoda	Insecta	Hymenoptera	Apidae	Bombus	Bombus lucorum	Germany	316
72	WM_1420_3	Wmb3	Bumblebee (Bombus lucorum)	1420	watzmann	2019	mid-elevation	6.46609	YES	C076	GBAH1382-06	99.7%	BOLD:AAB1060	Arthropoda	Insecta	Hymenoptera	Apidae	Bombus	Bombus lucorum	Germany	317
73	WM_1420_4	Wmb3	Bumblebee (Bombus lucorum)	1420	watzmann	2019	mid-elevation	6.46609	YES	C077	GBAH1382-06	100.0%	BOLD:AAB1060	Arthropoda	Insecta	Hymenoptera	Apidae	Bombus	Bombus lucorum	Germany	317
74	WM_1420_5	Wmb3	Bumblebee (Bombus lucorum)	1420	watzmann	2019	mid-elevation	6.46609	YES	C078	GBAH1382-06	100.0%	BOLD:AAB1060	Arthropoda	Insecta	Hymenoptera	Apidae	Bombus	Bombus lucorum	Germany	316
75	WM_1655_1	Wmb4	Bumblebee (Bombus lucorum)	1655	watzmann	2019	highland	5.37253	YES	C056	GBAH1382-06	100.0%	BOLD:AAB1060	Arthropoda	Insecta	Hymenoptera	Apidae	Bombus	Bombus lucorum	Germany	317
76	WM_1655_2	Wmb4	Bumblebee (Bombus lucorum)	1655	watzmann	2019	highland	5.37253	YES	C057	GBAH1382-06	99.7%	BOLD:AAB1060	Arthropoda	Insecta	Hymenoptera	Apidae	Bombus	Bombus lucorum	Germany	317
77	WM_1655_3	Wmb4	Bumblebee (Bombus lucorum)	1655	watzmann	2019	highland	5.37253	YES	C123	GBAH1382-06	98.8%	BOLD:AAB1060	Arthropoda	Insecta	Hymenoptera	Apidae	Bombus	Bombus lucorum	Germany	241
78	WM_1655_4	Wmb4	Bumblebee (Bombus lucorum)	1655	watzmann	2019	highland	5.37253	YES	C124	GBAH1382-06	100.0%	BOLD:AAB1060	Arthropoda	Insecta	Hymenoptera	Apidae	Bombus	Bombus lucorum	Germany	316
79	WM_1655_5	Wmb4	Bumblebee (Bombus lucorum)	1655	watzmann	2019	highland	5.37253	YES	C055	GBAH1382-06	100.0%	BOLD:AAB1060	Arthropoda	Insecta	Hymenoptera	Apidae	Bombus	Bombus lucorum	Germany	317
80	WM_1813_1	Wmb5	Bumblebee (Bombus lucorum)	1813	watzmann	2019	highland	4.6289	NO	C058	GBAH1382-06	99.7%	BOLD:AAB1060	Arthropoda	Insecta	Hymenoptera	Apidae	Bombus	Bombus lucorum	Germany	320
81	WM_1813_2	Wmb5	Bumblebee (Bombus lucorum)	1813	watzmann	2019	highland	4.6289	NO	C112	GBAH1382-06	100.0%	BOLD:AAB1060	Arthropoda	Insecta	Hymenoptera	Apidae	Bombus	Bombus lucorum	Germany	315
