# Supplementary material for: Temperature and livestock grazing trigger transcriptome responses in bumblebees along an elevational gradient
Source: iScience. 2022 Sep 22;25(10):105175. doi: 10.1016/j.isci.2022.105175 (PMC9530833; doi:10.1016/j.isci.2022.105175)
Supplement: Table S2. Metadatafile and overview of all Bombus lucorum samples from lowlands used for the analyses of differences occurring between temperatures during sampling, related to Figure 4 [file mmc3.xlsx]

## Sheet: Supplementary Table S2
Supplementary Table S2: Metadatafile and overview of all Bombus lucorum samples from lowlands used for the analyses of differences occurring between temperatures during sampling (Related to Figure 4).
Sample Number	Sample_ID	Group(Site)	Organism	altitude	transect	year	elevation_belt	mean_T_duringsampling	T_during_sampling
1	H_987_1	H2	Bumblebee (Bombus lucorum)	987	hintersee	2019	lowland	22.281	High
2	H_987_2	H2	Bumblebee (Bombus lucorum)	987	hintersee	2019	lowland	22.281	High
3	H_987_3	H2	Bumblebee (Bombus lucorum)	987	hintersee	2019	lowland	22.281	High
4	H_987_4	H2	Bumblebee (Bombus lucorum)	987	hintersee	2019	lowland	22.281	High
5	H_987_5	H2	Bumblebee (Bombus lucorum)	987	hintersee	2019	lowland	21.9123	High
6	T_656_1	T3	Bumblebee (Bombus lucorum)	656	valley	2019	lowland	23.4737	High
7	T_656_2	T3	Bumblebee (Bombus lucorum)	656	valley	2019	lowland	23.4737	High
8	T_656_3	T3	Bumblebee (Bombus lucorum)	656	valley	2019	lowland	23.4737	High
9	T_656_4	T3	Bumblebee (Bombus lucorum)	656	valley	2019	lowland	23.4737	High
10	T_656_5	T3	Bumblebee (Bombus lucorum)	656	valley	2019	lowland	23.4737	High
11	T_641_1	T4	Bumblebee (Bombus lucorum)	641	valley	2019	lowland	20.646	High
12	T_641_2	T4	Bumblebee (Bombus lucorum)	641	valley	2019	lowland	20.6235	High
13	T_641_3	T4	Bumblebee (Bombus lucorum)	641	valley	2019	lowland	17.342	Low
14	T_641_4	T4	Bumblebee (Bombus lucorum)	641	valley	2019	lowland	17.342	Low
15	T_641_5	T4	Bumblebee (Bombus lucorum)	641	valley	2019	lowland	17.342	Low
16	T_746_1	T5	Bumblebee (Bombus lucorum)	746	valley	2019	lowland	18.4602	Low
17	T_746_2	T5	Bumblebee (Bombus lucorum)	746	valley	2019	lowland	18.4602	Low
18	T_746_3	T5	Bumblebee (Bombus lucorum)	746	valley	2019	lowland	18.4602	Low
19	T_746_4	T5	Bumblebee (Bombus lucorum)	746	valley	2019	lowland	18.4602	Low
20	T_746_5	T5	Bumblebee (Bombus lucorum)	746	valley	2019	lowland	18.4602	Low
21	WM_766_1	Wma1	Bumblebee (Bombus lucorum)	766	watzmann	2019	lowland	21.9123	High
22	WM_766_2	Wma1	Bumblebee (Bombus lucorum)	766	watzmann	2019	lowland	21.6735	High
23	WM_766_3	Wma1	Bumblebee (Bombus lucorum)	766	watzmann	2019	lowland	21.5282	High
24	WM_766_4	Wma1	Bumblebee (Bombus lucorum)	766	watzmann	2019	lowland	21.493	High
25	WM_766_5	Wma1	Bumblebee (Bombus lucorum)	766	watzmann	2019	lowland	21.4326	High
26	WM_960_1	Wmb1	Bumblebee (Bombus lucorum)	960	watzmann	2019	lowland	14.8195	Low
27	WM_960_2	Wmb1	Bumblebee (Bombus lucorum)	960	watzmann	2019	lowland	14.8195	Low
28	WM_960_3	Wmb1	Bumblebee (Bombus lucorum)	960	watzmann	2019	lowland	14.8195	Low
29	WM_960_4	Wmb1	Bumblebee (Bombus lucorum)	960	watzmann	2019	lowland	14.8195	Low
30	WM_960_5	Wmb1	Bumblebee (Bombus lucorum)	960	watzmann	2019	lowland	17.342	Low
