# Supplementary material for: Temperature and livestock grazing trigger transcriptome responses in bumblebees along an elevational gradient
Source: iScience. 2022 Sep 22;25(10):105175. doi: 10.1016/j.isci.2022.105175 (PMC9530833; doi:10.1016/j.isci.2022.105175)
Supplement: Table S3. Metadatafile, overview and results of all B. lucorum samples used for the analyses of the thermal tolerance measurement, related to Figure 1C [file mmc4.xlsx]

## Sheet: Supplementary Table S3
Supplementary Table S3: Metadatafile, overview and results of all Bombus lucorum samples used for the analyses of the thermal tolerance measurement (Related to Figure 1C).
Sample_Number	Species_LinkRenner	Group(Site)	altitude	elevation_belt	LinkID	date	catch_time	start_time	treat	position	Size_tube	CTrev	CTend	end_time	reverse	sex	body	body_dryweight	species_all	species	genus	Subfamily	Family
1	Bombus lucorum (LINNAEUS, 1761)	H1	817	lowland	LS096	2020-06-23	10:30:00	12:22:00	CTmax	5 ml	5	47	48	15:07:00	NA	f	4.611	40.569	B. lucorum_terrestris	B lucorum_terrestris	Bombus	Apinae	Apidae
2	Bombus lucorum (LINNAEUS, 1761)	H3	1105	mid-elevation	LS172	2020-06-28	10:00:00	11:04:00	CTmax	5 ml	5	38	47	13:43:00	NA	f	4.496	62.506	B. lucorum_terrestris	B lucorum_terrestris	Bombus	Apinae	Apidae
3	Bombus lucorum (LINNAEUS, 1761)	H3	1105	mid-elevation	LS173	2020-06-28	09:30:00	11:04:00	CTmax	5 ml	5	47	48	13:46:00	NA	f	5.22	59.116	B. lucorum_terrestris	B lucorum_terrestris	Bombus	Apinae	Apidae
4	Bombus lucorum (LINNAEUS, 1761)	H3	1105	mid-elevation	LS175	2020-06-28	09:30:00	11:04:00	CTmax	5 ml	5	46	47	13:42:00	NA	f	5.024	87.479	B. lucorum_terrestris	B lucorum_terrestris	Bombus	Apinae	Apidae
5	Bombus lucorum (LINNAEUS, 1761)	H3	1105	mid-elevation	LS176	2020-06-28	09:30:00	11:04:00	CTmax	5 ml	5	46	47	13:42:00	NA	f	4.642	64.7697	B. lucorum_terrestris	B lucorum_terrestris	Bombus	Apinae	Apidae
6	Bombus lucorum (LINNAEUS, 1761)	W3	1162	mid-elevation	LS193	2020-07-04	13:00:00	16:22:00	CTmax	2 ml	1.5	47	48	19:00:00	NA	f	4.883	74.724	B. lucorum_terrestris	B lucorum_terrestris	Bombus	Apinae	Apidae
7	Bombus lucorum (LINNAEUS, 1761)	W3	1162	mid-elevation	LS195	2020-07-04	14:00:00	16:22:00	CTmax	2 ml	1.5	47	48	19:00:00	NA	f	3.95	34.405	B. lucorum_terrestris	B lucorum_terrestris	Bombus	Apinae	Apidae
8	Bombus lucorum (LINNAEUS, 1761)	WMA5	2032	highland	LS201	2020-06-30	14:00:00	20:37:00	CTmax	5 ml	5	46	47	23:17:00	NA	f	4.969	67.881	B. lucorum_terrestris	B lucorum_terrestris	Bombus	Apinae	Apidae
9	Bombus lucorum (LINNAEUS, 1761)	WMA5	2032	highland	LS204	2020-06-30	14:30:00	20:37:00	CTmax	5 ml	5	45	46	23:13:00	NA	f	5.015	40.4777	B. lucorum_terrestris	B lucorum_terrestris	Bombus	Apinae	Apidae
10	Bombus lucorum (LINNAEUS, 1761)	W3	1162	mid-elevation	LS216	2020-07-04	14:00:00	16:22:00	CTmax	2 ml	1.5	40	48	19:00:00	NA	f	4.27	45.07	B. lucorum_terrestris	B lucorum_terrestris	Bombus	Apinae	Apidae
11	Bombus lucorum (LINNAEUS, 1761)	T1	714	lowland	LS239	2020-07-06	10:00:00	12:36:00	CTmax	2 ml	1.5	47	47	14:11:00	NA	f	3.961	56.195	B. lucorum_terrestris	B lucorum_terrestris	Bombus	Apinae	Apidae
12	Bombus lucorum (LINNAEUS, 1761)	T1	714	lowland	LS243	2020-07-06	10:00:00	12:36:00	CTmax	2 ml	1.5	47	47	14:11:00	NA	f	4.909	37.57	B. lucorum_terrestris	B lucorum_terrestris	Bombus	Apinae	Apidae
13	Bombus lucorum (LINNAEUS, 1761)	H4	1330	mid-elevation	LS277	2020-07-07	12:30:00	14:28:00	CTmax	2 ml	1.5	47	48	17:03:00	NA	f	4.66	58.123	B. lucorum_terrestris	B lucorum_terrestris	Bombus	Apinae	Apidae
14	Bombus lucorum (LINNAEUS, 1761)	H4	1330	mid-elevation	LS283	2020-07-07	12:00:00	14:28:00	CTmax	2 ml	1.5	47	48	17:10:00	NA	f	4.433	43.045	B. lucorum_terrestris	B lucorum_terrestris	Bombus	Apinae	Apidae
15	Bombus lucorum (LINNAEUS, 1761)	WMB5	1813	highland	LS305	2020-07-08	12:00:00	16:25:00	CTmax	2 ml	1.5	35	48	19:05:00	NA	f	4.453	28.164	B. lucorum_terrestris	B lucorum_terrestris	Bombus	Apinae	Apidae
16	Bombus lucorum (LINNAEUS, 1761)	WMB5	1813	highland	LS311	2020-07-08	11:30:00	16:25:00	CTmax	2 ml	1.5	46	47	18:54:00	NA	f	4.77	44.138	B. lucorum_terrestris	B lucorum_terrestris	Bombus	Apinae	Apidae
17	Bombus lucorum (LINNAEUS, 1761)	W1	816	lowland	LS323	2020-07-09	14:30:00	16:15:00	CTmax	2 ml	1.5	35	47	18:48:00	NA	f	5.733	91.492	B. lucorum_terrestris	B lucorum_terrestris	Bombus	Apinae	Apidae
18	Bombus lucorum (LINNAEUS, 1761)	W1	816	lowland	LS324	2020-07-09	14:00:00	16:15:00	CTmax	2 ml	1.5	35	48	18:48:00	NA	f	3.832	38.916	B. lucorum_terrestris	B lucorum_terrestris	Bombus	Apinae	Apidae
19	Bombus lucorum (LINNAEUS, 1761)	H6	1808	highland	LS345	2020-07-10	11:30:00	14:05:00	CTmax	2 ml	1.5	46	47	16:37:00		f	5.043	47.731	B. lucorum_terrestris	B lucorum_terrestris	Bombus	Apinae	Apidae
20	Bombus lucorum (LINNAEUS, 1761)	H6	1808	highland	LS346	2020-07-10	11:00:00	14:05:00	CTmax	2 ml	1.5	41	48	16:47:00	NA	f	4.831	64.603	B. lucorum_terrestris	B lucorum_terrestris	Bombus	Apinae	Apidae
21	Bombus lucorum (LINNAEUS, 1761)	H6	1808	highland	LS349	2020-07-10	12:00:00	14:05:00	CTmax	2 ml	1.5	47	48	16:43:00	NA	f	5.09	61.206	B. lucorum_terrestris	B lucorum_terrestris	Bombus	Apinae	Apidae
22	Bombus lucorum (LINNAEUS, 1761)	H6	1808	highland	LS353	2020-07-10	12:00:00	14:05:00	CTmax	2 ml	1.5	41	48	16:47:00	NA	f	5.075	57.7413	B. lucorum_terrestris	B lucorum_terrestris	Bombus	Apinae	Apidae
23	Bombus lucorum (LINNAEUS, 1761)	W4	1237	mid-elevation	LS368	2020-07-12	13:00:00	15:12:00	CTmax	2 ml	1.5	32	47	17:44:00	NA	f	4.679	27.997	B. lucorum_terrestris	B lucorum_terrestris	Bombus	Apinae	Apidae
24	Bombus lucorum (LINNAEUS, 1761)	WMB4	1655	highland	LS395	2020-07-14	13:00:00	16:11:00	CTmax	2 ml	1.5	46	47	18:46:00	NA	f	4.94	40.97	B. lucorum_terrestris	B lucorum_terrestris	Bombus	Apinae	Apidae
25	Bombus lucorum (LINNAEUS, 1761)	WMB4	1655	highland	LS396	2020-07-14	13:00:00	16:11:00	CTmax	2 ml	1.5	46	49	18:54:00	NA	f	4.847	38.114	B. lucorum_terrestris	B lucorum_terrestris	Bombus	Apinae	Apidae
26	Bombus lucorum (LINNAEUS, 1761)	WMB4	1655	highland	LS402	2020-07-14	12:00:00	16:11:00	CTmax	2 ml	1.5	46	47	18:46:00	NA	f	4.415	28.684	B. lucorum_terrestris	B lucorum_terrestris	Bombus	Apinae	Apidae
27	Bombus lucorum (LINNAEUS, 1761)	W5	1448	mid-elevation	LS448	2020-07-21	11:30:00	14:48:00	CTmax	2 ml	1.5	34	47	17:26:00	NA	f	4.921	80.98	B. lucorum_terrestris	B lucorum_terrestris	Bombus	Apinae	Apidae
28	Bombus lucorum (LINNAEUS, 1761)	H5	1579	highland	LS511	2020-07-25	10:30:00	12:43:00	CTmax	2 ml	1.5	47	48	15:23:00	NA	f	4.769	43.709	B. lucorum_terrestris	B lucorum_terrestris	Bombus	Apinae	Apidae
29	Bombus lucorum (LINNAEUS, 1761)	H7	1984	highland	LS543	2020-07-27	12:30:00	14:21:00	CTmax	2 ml	1.5	47	48	17:04:00	NA	f	5.41	74.562	B. lucorum_terrestris	B lucorum_terrestris	Bombus	Apinae	Apidae
30	Bombus lucorum (LINNAEUS, 1761)	WMA5	2032	highland	LS552	2020-07-28	12:00:00	16:55:00	CTmax	2 ml	1.5	35	46	19:21:00	NA	f	4.923	74.748	B. lucorum_terrestris	B lucorum_terrestris	Bombus	Apinae	Apidae
31	Bombus lucorum (LINNAEUS, 1761)	WMA5	2032	highland	LS553	2020-07-28	12:00:00	16:55:00	CTmax	2 ml	1.5	35	43	19:07:00	NA	f	4.23	32.128	B. lucorum_terrestris	B lucorum_terrestris	Bombus	Apinae	Apidae
32	Bombus lucorum (LINNAEUS, 1761)	W6	1803	highland	LS591	2020-07-30	13:00:00	21:22:00	CTmax	2 ml	1.5	47	47	23:45:00	NA	f	4.939	53.829	B. lucorum_terrestris	B lucorum_terrestris	Bombus	Apinae	Apidae
33	Bombus lucorum (LINNAEUS, 1761)	W6	1803	highland	LS595	2020-07-30	12:30:00	21:22:00	CTmax	2 ml	1.5	48	49	23:51:00	NA	f	4.803	39.677	B. lucorum_terrestris	B lucorum_terrestris	Bombus	Apinae	Apidae
34	Bombus lucorum (LINNAEUS, 1761)	H2	987	lowland	LS628	2020-08-06	10:00:00	12:58:00	CTmax	2 ml	1.5	46	47	15:32:00	NA	f	4.779	47.675	B. lucorum_terrestris	B lucorum_terrestris	Bombus	Apinae	Apidae
35	Bombus lucorum (LINNAEUS, 1761)	H2	987	lowland	LS634	2020-08-06	10:30:00	12:59:00	CTmax	2 ml	1.5	47	51	15:18:00	NA	f	4.863	38.565	B. lucorum_terrestris	B lucorum_terrestris	Bombus	Apinae	Apidae
36	Bombus lucorum (LINNAEUS, 1761)	H2	987	lowland	LS636	2020-08-06	10:30:00	12:58:00	CTmax	2 ml	1.5	39	48	15:40:00	NA	f	4.705	55.21	B. lucorum_terrestris	B lucorum_terrestris	Bombus	Apinae	Apidae
37	Bombus lucorum (LINNAEUS, 1761)	WMB3	1420	mid-elevation	LS060	2020-06-18	11:15:00	13:35:00	CTmin	5 ml	5	6	0	14:32:00	14:36:00	f	4.337	41.167	B. lucorum_terrestris	B lucorum_terrestris	Bombus	Apinae	Apidae
38	Bombus lucorum (LINNAEUS, 1761)	WMB2	1140	mid-elevation	LS125	2020-06-24	14:30:00	12:15:00	CTmin	5 ml	5	1	-3	13:47:00	13:54:00	f	4.461	79.94	B. lucorum_terrestris	B lucorum_terrestris	Bombus	Apinae	Apidae
39	Bombus lucorum (LINNAEUS, 1761)	WMB2	1140	mid-elevation	LS127	2020-06-24	11:00:00	12:15:00	CTmin	5 ml	5	2	-2	13:33:00	13:38:00	f	4.663	50.667	B. lucorum_terrestris	B lucorum_terrestris	Bombus	Apinae	Apidae
40	Bombus lucorum (LINNAEUS, 1761)	W2	1017	mid-elevation	LS132	2020-06-26	11:30:00	13:09:00	CTmin	5 ml	5	2	-2	14:30:00	14:45:00	f	4.724	52.98	B. lucorum_terrestris	B lucorum_terrestris	Bombus	Apinae	Apidae
41	Bombus lucorum (LINNAEUS, 1761)	H5	1579	highland	LS142	2020-06-27	11:00:00	13:06:00	CTmin	5 ml	5	2	0	14:13:00	14:19:00	f	4.981	70.383	B. lucorum_terrestris	B lucorum_terrestris	Bombus	Apinae	Apidae
42	Bombus lucorum (LINNAEUS, 1761)	H5	1579	highland	LS151	2020-06-27	11:00:00	13:06:00	CTmin	5 ml	5	2	-1	14:22:00	14:30:00	f	4.553	102.415	B. lucorum_terrestris	B lucorum_terrestris	Bombus	Apinae	Apidae
43	Bombus lucorum (LINNAEUS, 1761)	H5	1579	highland	LS154	2020-06-27	11:00:00	13:06:00	CTmin	5 ml	5	5	-4	14:35:00	14:42:00	f	NA	48.309	B. lucorum_terrestris	B lucorum_terrestris	Bombus	Apinae	Apidae
44	Bombus lucorum (LINNAEUS, 1761)	W3	1162	mid-elevation	LS219	2020-07-04	14:00:00	16:22:00	CTmin	2 ml	1.5	6	2	17:23:00	17:27:00	f	4.401	38.817	B. lucorum_terrestris	B lucorum_terrestris	Bombus	Apinae	Apidae
45	Bombus lucorum (LINNAEUS, 1761)	W3	1162	mid-elevation	LS220	2020-07-04	13:00:00	16:22:00	CTmin	2 ml	1.5	6	0	17:32:00	17:40:00	f	4.572	40.451	B. lucorum_terrestris	B lucorum_terrestris	Bombus	Apinae	Apidae
46	Bombus lucorum (LINNAEUS, 1761)	T1	714	lowland	LS257	2020-07-06	10:30:00	12:35:00	CTmin	2 ml	1.5	6	-2	14:06:00	14:14:00	f	4.483	65.47	B. lucorum_terrestris	B lucorum_terrestris	Bombus	Apinae	Apidae
47	Bombus lucorum (LINNAEUS, 1761)	H4	1330	mid-elevation	LS259	2020-07-07	12:30:00	14:28:00	CTmin	2 ml	1.5	6	-4	15:59:00	16:03:00	f	NA	59.016	B. lucorum_terrestris	B lucorum_terrestris	Bombus	Apinae	Apidae
48	Bombus lucorum (LINNAEUS, 1761)	H4	1330	mid-elevation	LS263	2020-07-07	12:30:00	14:28:00	CTmin	2 ml	1.5	2	-1	15:43:00	15:48:00	f	4.474	54.092	B. lucorum_terrestris	B lucorum_terrestris	Bombus	Apinae	Apidae
49	Bombus lucorum (LINNAEUS, 1761)	H4	1330	mid-elevation	LS264	2020-07-07	13:00:00	14:28:00	CTmin	2 ml	1.5	3	0	15:39:00	15:43:00	f	4.672	#N/A	B. lucorum_terrestris	B lucorum_terrestris	Bombus	Apinae	Apidae
50	Bombus lucorum (LINNAEUS, 1761)	H4	1330	mid-elevation	LS265	2020-07-07	12:00:00	14:28:00	CTmin	2 ml	1.5	3	-1	15:44:00	15:49:00	f	NA	56.552	B. lucorum_terrestris	B lucorum_terrestris	Bombus	Apinae	Apidae
51	Bombus lucorum (LINNAEUS, 1761)	H4	1330	mid-elevation	LS269	2020-07-07	13:00:00	14:28:00	CTmin	2 ml	1.5	3	0	15:38:00	15:44:00	f	4.551	54.776	B. lucorum_terrestris	B lucorum_terrestris	Bombus	Apinae	Apidae
52	Bombus lucorum (LINNAEUS, 1761)	WMB5	1813	highland	LS290	2020-07-08	11:30:00	16:26:00	CTmin	2 ml	1.5	5	-2	17:45:00	17:51:00	f	4.176	56.953	B. lucorum_terrestris	B lucorum_terrestris	Bombus	Apinae	Apidae
53	Bombus lucorum (LINNAEUS, 1761)	WMB5	1813	highland	LS292	2020-07-08	11:30:00	16:26:00	CTmin	2 ml	1.5	4	-2	17:44:00	17:51:00	f	5.002	65.908	B. lucorum_terrestris	B lucorum_terrestris	Bombus	Apinae	Apidae
54	Bombus lucorum (LINNAEUS, 1761)	WMB5	1813	highland	LS297	2020-07-08	12:30:00	16:26:00	CTmin	2 ml	1.5	3	-3	17:53:00	17:58:00	f	4.687	59.6323	B. lucorum_terrestris	B lucorum_terrestris	Bombus	Apinae	Apidae
55	Bombus lucorum (LINNAEUS, 1761)	W1	816	lowland	LS320	2020-07-09	14:00:00	16:21:00	CTmin	2 ml	1.5	5	-2	17:44:00	17:51:00	f	NA	44.004	B. lucorum_terrestris	B lucorum_terrestris	Bombus	Apinae	Apidae
56	Bombus lucorum (LINNAEUS, 1761)	H6	1808	highland	LS331	2020-07-10	11:30:00	14:05:00	CTmin	2 ml	1.5	5	-1	15:21:00	15:28:00	f	4.752	65.732	B. lucorum_terrestris	B lucorum_terrestris	Bombus	Apinae	Apidae
57	Bombus lucorum (LINNAEUS, 1761)	H6	1808	highland	LS336	2020-07-10	11:00:00	14:05:00	CTmin	2 ml	1.5	5	-1	15:22:00	15:30:00	f	4.715	68.168	B. lucorum_terrestris	B lucorum_terrestris	Bombus	Apinae	Apidae
58	Bombus lucorum (LINNAEUS, 1761)	W4	1237	mid-elevation	LS360	2020-07-12	12:30:00	15:12:00	CTmin	2 ml	1.5	6	-2	16:35:00	16:40:00	f	NA	41.853	B. lucorum_terrestris	B lucorum_terrestris	Bombus	Apinae	Apidae
59	Bombus lucorum (LINNAEUS, 1761)	WMB4	1655	highland	LS384	2020-07-14	12:00:00	16:11:00	CTmin	2 ml	1.5	4	-1	17:30:00	17:38:00	f	4.295	34.311	B. lucorum_terrestris	B lucorum_terrestris	Bombus	Apinae	Apidae
60	Bombus lucorum (LINNAEUS, 1761)	WMB4	1655	highland	LS385	2020-07-14	12:00:00	16:11:00	CTmin	2 ml	1.5	4	1	17:19:00	17:28:00	f	4.777	72.631	B. lucorum_terrestris	B lucorum_terrestris	Bombus	Apinae	Apidae
61	Bombus lucorum (LINNAEUS, 1761)	WMA1	766	lowland	LS427	2020-07-20	10:30:00	13:41:00	CTmin	2 ml	1.5	5	-5	15:26:00	15:29:00	f	3.132	17.221	B. lucorum_terrestris	B lucorum_terrestris	Bombus	Apinae	Apidae
62	Bombus lucorum (LINNAEUS, 1761)	W5	1448	mid-elevation	LS462	2020-07-21	12:00:00	14:49:00	CTmin	2 ml	1.5	6	-2	16:08:00	16:14:00	f	5.061	51.888	B. lucorum_terrestris	B lucorum_terrestris	Bombus	Apinae	Apidae
63	Bombus lucorum (LINNAEUS, 1761)	W5	1448	mid-elevation	LS464	2020-07-21	12:00:00	14:49:00	CTmin	2 ml	1.5	7	-4	16:19:00	16:30:00	f	5.218	59.343	B. lucorum_terrestris	B lucorum_terrestris	Bombus	Apinae	Apidae
64	Bombus lucorum (LINNAEUS, 1761)	H5	1579	highland	LS523	2020-07-25	10:30:00	12:43:00	CTmin	2 ml	1.5	4	0	13:52:00	13:57:00	f	5.161	80.559	B. lucorum_terrestris	B lucorum_terrestris	Bombus	Apinae	Apidae
65	Bombus lucorum (LINNAEUS, 1761)	H5	1579	highland	LS532	2020-07-25	10:30:00	12:43:00	CTmin	2 ml	1.5	3	-3	14:08:00	14:16:00	f	4.393	40.141	B. lucorum_terrestris	B lucorum_terrestris	Bombus	Apinae	Apidae
66	Bombus lucorum (LINNAEUS, 1761)	WMA5	2032	highland	LS563	2020-07-28	13:00:00	16:56:00	CTmin	2 ml	1.5	4	-2	18:18:00	18:26:00	f	4.45	49.71	B. lucorum_terrestris	B lucorum_terrestris	Bombus	Apinae	Apidae
67	Bombus lucorum (LINNAEUS, 1761)	WMA5	2032	highland	LS565	2020-07-28	13:00:00	16:56:00	CTmin	2 ml	1.5	3	-1	18:10:00	18:15:00	f	4.488	48.391	B. lucorum_terrestris	B lucorum_terrestris	Bombus	Apinae	Apidae
68	Bombus lucorum (LINNAEUS, 1761)	W6	1803	highland	LS579	2020-07-30	13:30:00	21:22:00	CTmin	2 ml	1.5	1	-1	22:22:00	22:28:00	f	4.848	63.01	B. lucorum_terrestris	B lucorum_terrestris	Bombus	Apinae	Apidae
69	Bombus lucorum (LINNAEUS, 1761)	W6	1803	highland	LS585	2020-07-30	12:30:00	21:22:00	CTmin	2 ml	1.5	1	-8	23:18:00	23:26:00	f	5.159	#N/A	B. lucorum_terrestris	B lucorum_terrestris	Bombus	Apinae	Apidae
70	Bombus lucorum (LINNAEUS, 1761)	H1	817	lowland	LS622	2020-08-02	10:30:00	12:09:00	CTmin	2 ml	1.5	4	0	13:18:00	13:24:00	f	3.859	23.021	B. lucorum_terrestris	B lucorum_terrestris	Bombus	Apinae	Apidae
71	Bombus lucorum (LINNAEUS, 1761)	H2	987	lowland	LS642	2020-08-06	11:00:00	12:55:00	CTmin	2 ml	1.5	6	-3	14:18:00	14:24:00	f	4.591	42.62	B. lucorum_terrestris	B lucorum_terrestris	Bombus	Apinae	Apidae
