# Supplementary material for: Temperature and livestock grazing trigger transcriptome responses in bumblebees along an elevational gradient
Source: iScience. 2022 Sep 22;25(10):105175. doi: 10.1016/j.isci.2022.105175 (PMC9530833; doi:10.1016/j.isci.2022.105175)
Supplement: Table S4. Overview of all sequenced transcripts DESeq2 raw count table for all single samples and the groupwise comparison of elevation, lowland temperature, and grazed site, related to RNA-seq analyses [file mmc5.xlsx]

## Sheet: Supplementary Table S4
Supplementary Table S4: Overview of all sequenced transcripts DESeq2 count table for all single samples and the groupwise comparison of elevation, lowland temperature and livestock grazing sites (related to RNA-seq analyses and STAR Method)
Chr	Start	End	Strand	Combined_exon_length	ID	gene	gene_biotype	GeneID	Protein ID	Protein Description	gene name	lowland	lowland	lowland	lowland	lowland	mid-elevation	mid-elevation	mid-elevation	mid-elevation	mid-elevation	highland	highland	highland	highland	highland	highland	highland	highland	highland	highland	highland	highland	highland	highland	lowland	lowland	lowland	lowland	lowland	lowland	lowland	lowland	lowland	lowland	lowland	lowland	lowland	lowland
												H_987_1	H_987_2	H_987_3	H_987_4	H_987_5	H_1330_1	H_1330_2	H_1330_3	H_1330_4	H_1330_5	H_1579_1	H_1579_2	H_1579_3	H_1579_4	H_1579_5	H_1808_1	H_1808_2	H_1808_3	H_1808_4	H_1808_5	H_1808_6	H_1808_7	H_1808_8	H_1808_9	T_656_1	T_656_2	T_656_3	T_656_4	T_656_5	T_641_1	T_641_2	T_641_3	T_641_4	T_641_5	T_746_1	T_746_2	T_746_3	T_746_4
NC_015762.1	305	19656	-	4555	gene-LOC100649911	LOC100649911	protein_coding	100649911	bter:100649911	uncharacterized protein LOC100649911	MSX	14.9992	13.6442	13.7178	8.16044	2.39956	11.0519	8.63917	3.27277	7.44788	6.7877	4.68569	1.53283	6.04553	7.4634	2.88134	2.20773	1.28913	1.82327	2.80343	8.96235	1.64877	7.8153	14.8515	7.29746	3.12838	7.6776	5.25585	5.3097	7.15775	16.1677	8.78246	3.31161	5.98296	4.06639	5.93524	8.93982	5.06292	24.1127
NC_015762.1	60725	70662	+	2568	gene-LOC100648154	LOC100648154	protein_coding	100648154	bter:100648154	homeobox protein MSX-1	MSX	18.6048	24.9166	22.6216	14.7354	8.91461	20.0837	13.848	9.35119	20.2235	8.10642	16.1077	10.6835	31.9261	36.7174	10.852	8.23472	8.95585	7.35582	20.4467	12.1744	4.22929	13.7545	41.2429	12.3009	10.2342	10.8537	36.3439	14.3988	17.1079	32.6677	16.8914	28.1796	22.8207	27.2451	10.1987	32.8849	45.0155	18.8222
NC_015762.1	130776	134746	+	3619	gene-LOC100648043	LOC100648043	protein_coding	100648043	bter:100648043	homeobox protein Nkx-2.5-like	NKX3-2	2.21129	1.44222	1.3703	0.817363	3.40066	1.21735	1.10457	1.58432	1.41927	1.15725	2.48777	1.02138	1.06643	3.36755	1.29406	1.04798	0.760568	0.607454	2.31943	0.863883	0.446966	0.566907	1.69164	2.85662	0.705776	1.59179	1.10813	0.722918	0.939162	1.48187	1.65902	1.98307	2.66245	1.63939	1.63413	3.7025	3.28701	3.12038
NC_015762.1	141041	146701	+	2503	gene-LOC100647922	LOC100647922	protein_coding	100647922	bter:100647922	transcription factor LBX1	NKX3-2	1.95652	0.617853	0.650986	0.847326	2.16618	1.07954	1.07853	1.07798	0.582686	1.35335	1.45891	0.557893	0.541753	3.67312	2.26372	0.964239	0.953054	0.520472	0.927586	1.32112	0.161563	0.775365	1.61429	3.1264	1.289	1.23212	0.801102	0.58069	0.67895	0.994768	0.997219	1.06194	1.63749	0.982823	1.37826	2.50691	2.12845	2.06903
NC_015762.1	171877	214618	-	4049	gene-LOC100647800	LOC100647800	protein_coding	100647800	bter:100647800	lateral signaling target protein 2 homolog	#N/A	2.2272	5.63366	2.76449	3.17035	0.467617	0.30466	0.217968	2.01581	1.58176	1.91659	0.357637	2.08955	2.73072	1.28494	2.88443	1.67467	0.377664	1.18643	0.0882174	0.816686	0.328159	2.84849	1.87487	1.77309	0.730427	2.09819	0.630284	1.70869	3.29551	0.236517	0.64978	2.11711	1.75814	2.43023	0.208655	2.00172	0.414555	0.426343
NC_015762.1	244516	248120	-	567	gene-LOC110120351	LOC110120351	protein_coding	110120351	bter:110120351	uncharacterized protein LOC110120351	#N/A	0.105329	0	0.249892	0.0984339	0.455359	0.2072	0.183121	0.118968	0.111837	0.217247	0.22208	0.14487	0	0.879876	0.305911	0.304043	0.215755	0.430801	0.787461	0.848296	0	0.19559	0	1.51942	0.118547	0	0	0.205075	0.44403	0.168899	0.237956	0	0.253637	0	0.124169	0.691668	0.128712	0.126857
NC_015762.1	248267	279320	+	5979	gene-LOC100647405	LOC100647405	protein_coding	100647405	bter:100647405	actin-binding LIM protein 2 isoform X1	#N/A	19.198	19.884	29.8473	32.7554	23.6928	22.7046	37.3102	25.7905	32.6443	32.8189	21.2919	28.9467	24.773	34.9019	41.881	35.3684	52.7471	49.6916	31.0355	23.0074	26.5711	51.6566	47.0597	53.4811	47.7785	37.7609	20.7623	53.4226	38.2132	33.8759	34.0857	31.9641	28.4064	27.6391	30.5212	43.8374	37.8997	33.8766
NC_015762.1	279470	285561	-	4892	gene-LOC100649793	LOC100649793	protein_coding	100649793	bter:100649793	26S proteasome non-ATPase regulatory subunit 2-like	PSMD2	48.6122	74.5069	230.635	390.137	130.73	188.364	388.873	265.599	217.001	253.686	159.343	234.587	166.377	26.5733	504.388	411.035	283.014	474.447	301.901	158.075	419.732	473.385	446.853	26.9148	480.569	490.62	154.949	803.935	499.554	124.229	284.873	145.087	163.92	177.747	145.456	85.6581	168.426	176.408
NC_015762.1	285787	302560	-	2544	gene-LOC100647601	LOC100647601	protein_coding	100647601	bter:100647601	facilitated trehalose transporter Tret1	#N/A	81.9526	108.965	282.486	337.263	50.8461	266.691	388.096	504.717	283.955	384.184	245.058	289.755	309.522	13.5592	546.809	460.277	380.295	712.34	641.268	133.622	140.225	667.99	596.131	13.2636	670.944	581.339	244.387	1277.73	422.75	196.952	312.933	235.478	257.155	301.357	236.561	145.884	271.092	278.663
NC_015762.1	314260	318620	-	2903	gene-LOC100647285	LOC100647285	protein_coding	100647285	bter:100647285	facilitated trehalose transporter Tret1	#N/A	0.102862	0.033295	324.229	437.383	1.36372	0.30352	352.191	0.0464724	369.525	404.374	0.260254	215.215	0.646762	1.47303	527.963	252.066	446.412	530.066	0.0307606	51.5902	324.175	451.887	751.729	24.2606	578.177	741.541	0.125585	977.964	536.204	0.131954	338	0.160233	0.0495391	0.0747707	0.145512	0.112578	0.0754183	0.272547
NC_015762.1	325177	335010	-	2225	gene-LOC100647171	LOC100647171	protein_coding	100647171	bter:100647171	protein Star	#N/A	3.22093	1.21634	1.94225	1.2542	0.1934	1.76884	1.51661	3.39547	1.28248	1.13491	1.52801	0.812186	2.06273	0.640629	1.35123	0.309918	5.2507	0.768471	0.602009	0.297237	0.103857	1.44543	2.14616	0.290397	0.755235	0.941481	0.655414	1.38488	0.254594	7.96253	1.51597	1.0453	3.10246	3.28434	3.006	3.84831	6.10078	1.09912
NC_015762.1	347419	361118	+	2555	gene-LOC100646573	LOC100646573	protein_coding	100646573	bter:100646573	serine/threonine-protein kinase 32A	STK32	0.888225	0.643108	0.804104	0.677171	0.90947	1.28748	0.853394	2.11208	0.719738	0.506216	0.813178	0.675136	0.816503	0.641569	0.610984	0.26989	2.10671	0.382409	0.594155	0.47063	0.406993	0.585965	0.527144	0.646273	0.210461	0.774332	0.451853	0.773665	0.394152	2.28638	0.897714	0.728231	0.365863	0.509728	0.854213	1.20236	1.74237	1.35128
NC_015762.1	362267	365759	-	3003	gene-LOC100646815	LOC100646815	protein_coding	100646815	bter:100646815	methenyltetrahydrofolate synthase domain-containing protein	#N/A	19.9668	24.6225	23.7799	11.1513	14.8167	16.7637	20.5723	16.8693	19.3	17.7201	17.8208	17.041	19.5904	17.7522	15.0752	15.6337	18.4742	9.571	18.1689	17.5784	17.6023	14.1809	14.4336	22.7594	13.0716	15.4434	12.1808	12.5454	14.6087	21.6533	21.8354	19.1852	15.8035	16.3355	19.6933	27.5772	26.1979	18.9939
NC_015762.1	365916	368227	+	1513	gene-LOC100646694	LOC100646694	protein_coding	100646694	bter:100646694	isocitrate dehydrogenase [NAD] subunit beta, mitochondrial	IDH3	264.069	286.708	212.392	695.972	1020.47	2296.66	447.469	2758.82	271.961	234.146	466.642	296.535	806.2	129.256	343.196	602.518	331.221	370.136	932.288	424.596	2090.42	250.385	163.754	180.454	419.422	241.639	969.387	350.408	371.99	248.623	223.382	387.595	314.381	554.627	273.471	241.103	716.919	382.125
NC_015762.1	368158	369886	+	1255	gene-LOC100646937	LOC100646937	protein_coding	100646937	bter:100646937	vesicle transport protein SEC20	SEC20	20.1768	20.3323	19.588	18.6337	35.7281	52.8906	25.6471	62.2948	16.4718	19.3357	18.7123	13.2212	27.7601	10.6763	20.9616	18.0405	21.8835	8.49896	16.8635	21.8455	60.6243	21.0311	15.0247	22.0812	16.496	16.367	20.3348	14.1293	12.9895	18.9242	11.1807	20.6501	15.7563	16.0849	17.1662	23.7493	23.2605	14.7294
NC_015762.1	368891	372293	-	2341	gene-LOC100647053	LOC100647053	protein_coding	100647053	bter:100647053	hippocalcin-like protein 4 isoform X1	#N/A	23.9294	34.6407	26.6612	11.3245	29.0798	13.1986	20.757	15.3293	17.7693	19.6003	24.6621	14.1756	18.5803	49.3197	20.0298	16.9127	14.449	8.83426	15.3344	16.8991	14.4611	11.5826	15.6909	40.481	12.6622	20.6059	16.8453	10.7287	18.5785	22.0085	24.0622	24.2698	17.4774	20.0277	26.2247	38.3632	25.2826	21.8149
NC_015762.1	373933	380570	-	5004	gene-LOC100649679	LOC100649679	protein_coding	100649679	bter:100649679	phosphoinositide 3-kinase regulatory subunit 4	PIK3R4	21.5541	25.5159	24.351	10.752	10.4225	13.3119	20.1476	17.6725	17.3862	19.3606	17.0736	13.4769	17.9267	10.8529	14.0152	10.8635	12.4924	7.90782	10.9749	10.7414	12.7686	12.3886	13.5434	15.753	12.3444	14.6635	10.3335	13.6401	13.9492	22.7548	17.9706	19.853	15.6774	15.905	17.3899	27.783	22.6202	20.138
NC_015762.1	385861	388241	-	1918	gene-LOC100649559	LOC100649559	protein_coding	100649559	bter:100649559	E3 ubiquitin-protein ligase BRE1A	#N/A	0.124549	0.554332	0.406302	0.378288	0.673067	0.0612526	0.135336	0.0703385	0.297551	0.353225	0.22978	0.214133	0.163152	0.817487	0.482312	0.389485	0.382689	0.212256	0.325905	0.56424	0.602402	0.173461	0.797975	0.598895	0.911164	0.667442	0.12672	0.333434	0.328161	0.24965	0.386896	0.138584	0.299921	0.11317	0.293655	0.306707	0	0.450017
NC_015762.1	389374	395744	-	2891	gene-LOC100649434	LOC100649434	protein_coding	100649434	bter:100649434	glutamic acid-rich protein	#N/A	233.618	280.07	186.165	83.7856	47.6903	128.109	120.763	76.0177	169.112	176.652	117.099	160.049	347.093	106.276	101.235	81.7735	166.32	76.5771	102.055	89.5917	71.6984	84.1047	86.0604	120.689	100.045	138.276	124.467	119.213	106.201	238.834	223.313	143.361	166.819	83.2398	150.256	287.586	107.387	70.6339
NC_015762.1	396227	400687	+	3729	gene-LOC100646214	LOC100646214	protein_coding	100646214	bter:100646214	LOW QUALITY PROTEIN: uncharacterized protein LOC100646214	#N/A	35.6343	49.6367	41.0551	20.8341	14.0784	28.3861	28.2197	30.1909	19.3686	32.0583	33.7338	19.7589	37.8743	14.8694	35.0097	23.1767	20.6677	6.46305	13.9132	18.7995	16.3752	20.5501	26.9246	16.8652	12.6176	25.045	23.2034	19.4887	19.2756	27.7358	21.5823	29.1537	12.1868	22.2162	32.5114	40.8582	31.0981	22.3171
NC_015762.1	401019	406437	+	4823	gene-LOC100646091	LOC100646091	protein_coding	100646091	bter:100646091	cilia- and flagella-associated protein 91 isoform X2	#N/A	19.8494	27.676	21.0932	12.8913	16.0241	22.6781	20.4085	15.3147	12.3983	16.3839	18.1321	6.1142	11.4192	20.9539	12.3954	7.0296	8.80149	3.93348	7.33196	7.23021	15.3918	16.2796	12.0715	21.2118	5.9509	14.6588	14.2867	7.23268	17.2524	30.4988	13.7914	22.2652	10.6748	16.6669	20.7576	25.1666	34.1974	15.1968
NC_015762.1	406760	408282	-	1382	gene-LOC100645973	LOC100645973	protein_coding	100645973	bter:100645973	F-box only protein 28	FBXO28	59.8511	54.9719	59.4641	44.4638	31.7598	73.4478	62.3203	72.0428	41.9378	49.2449	59.5885	36.0186	51.3994	21.8657	63.0048	49.0648	59.5732	23.2127	40.126	47.6807	59.317	40.2431	42.7038	30.6495	33.5593	40.2521	49.0232	41.5637	37.7101	51.9712	40.9547	50.7279	37.0977	44.1343	73.5112	74.7744	49.7445	41.8971
NC_015762.1	408406	414643	+	4090	gene-LOC100645666	LOC100645666	protein_coding	100645666	bter:100645666	importin-7	IPO7	93.1742	97.4589	75.5904	49.8487	44.0835	58.3391	67.3877	62.21	74.4192	89.7792	74.3509	63.8856	122.008	77.0552	57.3083	57.6748	66.7598	48.2755	73.9929	54.39	45.171	59.5033	72.7912	83.9568	67.2488	57.5201	65.8135	51.8699	58.0783	118.525	70.1985	73.1937	104.993	69.1865	77.203	153.882	102.082	84.6953
NC_015762.1	414979	417353	-	1486	gene-LOC100645787	LOC100645787	protein_coding	100645787	bter:100645787	NEDD8-conjugating enzyme Ubc12 isoform X1	UBE2M	111.968	127.746	139.067	90.6664	111.314	102.619	89.7155	120.02	100.622	110.289	96.6003	104.75	157.305	74.5793	90.3053	103.211	105.704	100.544	151.915	97.5481	120.167	79.1072	85.7336	98.5577	128.461	71.0718	97.8495	80.3613	79.6295	165.237	106.411	90.4647	121.892	116.71	102.1	133.056	135.204	93.1768
NC_015762.1	417846	421694	+	2445	gene-LOC100645550	LOC100645550	protein_coding	100645550	bter:100645550	LOW QUALITY PROTEIN: FAS-associated factor 1	FAF1	63.654	68.9436	69.8012	44.3072	43.225	73.3005	71.1944	73.3863	55.3715	71.2625	78.9507	52.9132	76.2794	35.2123	58.3611	58.0516	68.6966	38.4295	60.5181	61.1803	64.5988	47.7615	44.6197	45.4245	49.8415	50.9301	48.3117	47.2719	55.9392	80.1376	56.9207	76.8333	58.2601	65.754	67.3514	92.3631	76.5019	64.3672
NC_015762.1	421533	425963	-	3459	gene-LOC100649317	LOC100649317	protein_coding	100649317	bter:100649317	superkiller viralicidic activity 2-like 2	MTR4	27.5385	28.3903	26.3592	20.0078	16.5955	29.4301	31.8333	25.9756	25.2436	29.8778	28.3582	21.3962	27.713	18.3584	25.3232	22.5936	25.464	11.2281	19.233	29.0099	24.2839	21.4809	22.0175	22.9553	21.5697	18.0673	19.1826	22.2369	21.8538	32.5033	24.9247	30.0461	26.1099	27.9247	23.1626	36.8857	29.2425	25.2859
NC_015762.1	426589	433194	+	2295	gene-LOC100645431	LOC100645431	protein_coding	100645431	bter:100645431	uncharacterized protein LOC100645431 isoform X2	#N/A	0.234202	0	0.123476	0.024319	0.187501	0.127977	0.0678625	0.029392	0.0276302	0.0268364	0.109734	0.107375	0.0454502	0.0310545	0.0503853	0.0250388	0.0533042	0	0.0389098	0.0261974	0	0.0241611	0.266756	0.312821	0	0.0760638	0.0794279	0.0506655	0.109701	0.20864	0.117578	0	0.0313316	0.157632	0.0920309	0.170883	0.0635989	0.219387
NC_015762.1	434519	436308	-	1344	gene-LOC100645230	LOC100645230	protein_coding	100645230	bter:100645230	LOW QUALITY PROTEIN: 46 kDa FK506-binding nuclear protein	FPR3_4	128.685	144.336	83.4424	33.8859	33.5543	54.4581	60.7218	30.3646	81.4818	82.5319	45.2054	79.5746	187.274	62.2021	37.7274	32.7083	118.738	36.0459	42.6558	34.5349	31.5932	35.8112	51.1994	97.2724	44.1604	55.2447	44.4867	42.09	41.3988	132.675	98.7815	39.9992	95.5003	40.8063	58.8793	209.948	57.8842	36.4455
NC_015762.1	436428	438609	+	1871	gene-LOC100645110	LOC100645110	protein_coding	100645110	bter:100645110	microfibrillar-associated protein 1	MFAP1	42.4849	56.2058	51.2305	31.0829	32.1988	40.3748	49.9447	40.0185	47.9229	50.562	52.8646	42.1025	57.311	35.5398	37.8856	37.777	66.6915	36.5982	52.6434	44.9556	31.2781	34.9413	35.0767	41.4025	33.1589	38.2845	33.7749	34.5538	39.5275	68.0237	52.4252	47.9116	44.7732	35.3065	52.6052	74.4106	43.6084	35.1373
NC_015762.1	439177	443540	+	3319	gene-LOC100644991	LOC100644991	protein_coding	100644991	bter:100644991	exocyst complex component 1	EXOC1	25.5512	29.9955	25.422	18.2789	16.2583	33.9811	26.1529	29.8353	21.6657	24.0123	26.2158	19.1309	33.0619	14.7092	25.0326	20.9322	25.3586	10.0581	24.1608	22.571	27.7973	19.5469	20.8619	19.0567	17.1128	17.8827	21.438	16.4309	17.7123	18.0624	19.4109	26.3482	18.6969	25.6364	24.2245	30.0916	27.8814	22.9501
NC_015762.1	443725	444689	-	563	gene-LOC100644871	LOC100644871	protein_coding	100644871	bter:100644871	uncharacterized protein LOC100644871	#N/A	765.028	638.99	647.665	616.807	2872.94	3706.02	704.308	2660.8	506.841	612.723	910.287	537.786	871.521	823.845	731.084	938.001	523.229	666.266	1127.25	945.949	2744.24	635.357	539.459	975.128	807.785	614.031	997.884	612.573	672.007	733.636	557.059	666.282	705.65	759.001	800.451	698.207	886.645	713.016
NC_015762.1	446711	450665	-	1251	gene-LOC100644046	LOC100644046	protein_coding	100644046	bter:100644046	GTP-binding protein Rheb homolog	RHEB	256.549	235.573	259.819	203.618	214.641	247.361	251.15	287.882	182.377	248.623	310.772	168.026	291.079	173.133	291.582	287.504	182.522	119.626	247.265	292.252	217.874	177.12	189.485	195.119	215.725	277.408	314.109	198.211	250.809	271.144	210.686	244.716	170.77	200.287	347.966	331.045	266.017	197.672
NC_015762.1	450609	454916	+	2682	gene-LOC100644628	LOC100644628	protein_coding	100644628	bter:100644628	uncharacterized protein LOC100644628 isoform X1	#N/A	5.98996	3.31555	6.1018	1.83127	0.930583	1.42363	5.43924	4.50201	2.00968	1.74527	5.54008	1.80699	6.72831	3.64056	5.71273	2.52825	3.19288	1.39649	2.46385	2.51073	0.926221	4.05225	2.92179	2.43591	1.25309	5.98811	10.195	2.4929	3.26205	6.03444	2.36439	3.32008	5.8179	2.85959	8.40014	14.6712	2.14966	3.83507
NC_015762.1	455217	456311	-	778	gene-LOC100649198	LOC100649198	protein_coding	100649198	bter:100649198	uncharacterized protein LOC100649198	#N/A	4.529	6.70873	9.83443	13.9171	16.925	32.5418	14.3466	44.5652	18.2573	19.791	11.8151	2.42835	15.1502	19.1458	16.275	13.9598	12.422	7.01186	16.1838	7.26421	11.1382	15.9649	11.9608	21.224	4.31979	6.43218	19.7595	5.75409	12.7824	14.2787	10.1451	14.0077	9.70455	10.3229	33.3015	29.6568	25.7962	12.5735
NC_015762.1	457929	459249	+	826	gene-LOC100644236	LOC100644236	protein_coding	100644236	bter:100644236	NADH dehydrogenase [ubiquinone] 1 alpha subcomplex subunit 12	NDUFA12	1522.75	1337.85	1414.14	1951.53	3925.13	3004.91	1617.91	3699.96	1665.66	1540.48	2811.46	1283.34	3002.21	1227.81	1927.15	2915.78	1845.14	1377.16	3890.73	1717.94	2413	1562.26	982.939	1033.69	1789.85	1649.57	5354.96	1761.19	1861.26	1145.36	1307.64	2365.45	2133.16	2233.31	3092.22	1440.98	2106.87	1682.11
NC_015762.1	464047	464438	+	392	gene-LOC110119517	LOC110119517	protein_coding	110119517	bter:110119517	uncharacterized protein LOC110119517	#N/A	0.152351	0.49314	0	0	0.219548	0.599401	0	0.688313	0.323528	0.157116	0.642446	0	0	0	0.589971	0	0	0	0	0.153375	0.589493	0	0	0	0.171469	0.296881	0.155006	0.296626	0.321129	0	0	0	0.366868	0	1.79601	1.00045	0.558518	1.10093
NC_015762.1	464432	466247	+	667	gene-LOC100644746	LOC100644746	protein_coding	100644746	bter:100644746	tetratricopeptide repeat protein 25	#N/A	0.716299	0.724553	1.91184	0.502057	0.516119	1.40909	1.08967	0.809051	0.950696	0.831044	0.377569	0.615753	0.312768	0.427406	0.520095	0.344612	1.10045	0.366213	2.14208	0.450697	0.692898	0.332532	1.10142	0.21527	0.30232	0.610677	0.91098	0.697316	0.660553	0.574306	1.0114	0.797015	0.646831	0.108475	1.26663	0.783959	0.656489	0.754863
NC_015762.1	466447	468610	+	1339	gene-LOC100643837	LOC100643837	protein_coding	100643837	bter:100643837	exosome complex component RRP42 isoform X1	RRP42	34.1202	36.5255	31.3747	32.5535	47.1771	46.7649	48.6192	54.1048	34.5235	36.6134	54.6842	30.0592	38.9501	33.9051	44.7338	50.9409	41.6608	22.0123	43.0818	32.329	46.8548	33.6673	36.6226	52.0616	32.5789	34.0702	46.0142	35.7777	32.9513	44.5571	22.2181	57.8656	39.5779	38.2029	77.7648	48.0823	45.3466	27.6108
NC_015762.1	468792	470045	-	828	gene-LOC100644354	LOC100644354	protein_coding	100644354	bter:100644354	uncharacterized protein LOC100644354	NDUFB6	441.275	469.619	411.034	457.82	673.743	771.937	580.279	649.455	282.747	427.482	622.069	413.882	332.073	574.377	509.112	566.035	390.491	524.813	582.81	638.117	1198.94	453.91	403.11	559.773	661.606	545.766	459.534	888.089	526.639	478.828	537.077	558.093	530.264	375.048	664.243	575.949	522.228	386.394
NC_015762.1	470693	472241	-	1036	gene-LOC100643393	LOC100643393	protein_coding	100643393	bter:100643393	probable oligoribonuclease	orn	14.5268	10.076	12.3772	6.84182	4.56897	6.69061	9.87183	7.09706	6.05958	9.92805	11.2428	6.89798	9.66563	4.1964	13.3939	10.8161	11.8673	2.04339	3.62019	8.64703	8.42019	11.1327	8.45034	8.03854	8.04515	12.5252	9.3255	8.75447	7.412	8.13453	4.55814	8.01775	4.58089	6.84421	14.7467	15.3943	7.46704	5.97083
NC_015762.1	472697	474763	+	1674	gene-LOC100643270	LOC100643270	protein_coding	100643270	bter:100643270	LOW QUALITY PROTEIN: phosphorylated adapter RNA export protein	PHAX	23.4034	27.5993	22.3875	15.1366	10.2823	18.1768	21.3676	18.9792	17.9931	21.1921	19.5574	16.8797	24.3012	14.2199	17.3728	16.9234	20.2427	13.4243	17.7636	18.7121	14.2873	15.3696	18.3589	15.7823	13.8527	14.7384	14.4465	13.9616	14.2877	25.9151	19.3032	22.0313	19.2437	18.9743	19.7248	32.0175	21.6236	18.0893
NC_015762.1	476139	484200	-	4654	gene-LOC100643027	LOC100643027	protein_coding	100643027	bter:100643027	GON-4-like protein	#N/A	33.6591	34.3714	33.0627	14.4627	12.5377	23.8802	25.1319	24.0164	20.9282	21.6238	21.8208	14.561	23.2195	11.0718	20.6845	13.1498	16.4679	3.46399	6.90745	10.1152	14.5357	15.6913	17.0218	18.2952	8.3045	25.3685	15.171	15.7652	17.1215	22.3055	17.5971	22.0885	10.6453	16.9456	25.9286	37.4704	21.0911	18.7624
NC_015762.1	489026	493050	+	822	gene-LOC100643514	LOC100643514	protein_coding	100643514	bter:100643514	ejaculatory bulb-specific protein 3	#N/A	97.3561	122.407	62.8291	86.5018	168.461	222.102	85.8931	144.593	111.857	95.7561	241.422	103.027	91.7456	54.2762	188.644	176.726	122.631	132.037	134.599	148.333	84.7579	141.12	80.4358	135.026	206.554	245.639	161.072	236.303	159.574	313.51	106.279	96.443	148.711	115.395	188.086	152.354	136.46	96.7786
NC_015762.1	492943	495549	-	1702	gene-LOC100643147	LOC100643147	protein_coding	100643147	bter:100643147	cyclin-dependent kinase 10	CDK10	41.7559	34.3007	35.0892	20.3966	16.2316	28.7494	31.5088	26.8709	28.6134	38.0683	30.1851	27.5092	44.0644	19.2622	27.8555	28.0905	54.2305	26.2156	36.3593	29.3903	22.1306	24.3366	32.5167	28.7676	21.2864	25.2653	18.4215	21.0078	19.5998	53.0593	31.5106	31.5467	42.6705	30.3101	29.3693	73.0049	44.9799	34.1466
NC_015762.1	496167	499647	+	2351	gene-LOC100642910	LOC100642910	protein_coding	100642910	bter:100642910	BTB/POZ domain-containing protein 9 isoform X1	BTBD9	84.0317	94.2709	87.8096	62.4354	49.7854	87.125	98.9495	88.7727	78.4618	92.1355	105.834	68.7249	95.7009	60.8114	88.6317	99.2849	73.6288	60.1915	110.379	95.2352	78.4851	83.0448	66.012	72.2811	85.771	63.2874	75.5201	65.508	78.7368	103.994	70.1865	113.541	84.7825	97.4966	82.8014	102.756	110.913	90.8657
NC_015762.1	500211	503802	+	2734	gene-LOC100642790	LOC100642790	protein_coding	100642790	bter:100642790	LOW QUALITY PROTEIN: ankyrin repeat domain-containing protein 13C	ANKRD13	28.5719	26.126	23.7875	14.4736	11.0805	21.3566	25.6156	20.7496	20.2712	24.7124	27.2196	17.1554	20.8311	10.6358	22.8181	21.2705	26.0864	14.8012	22.4715	19.7258	19.9048	21.0928	22.034	18.0925	20.2582	19.0273	16.1574	19.4363	20.6735	28.3374	22.676	27.5624	20.8301	23.315	25.4421	37.3432	35.4755	26.598
NC_015762.1	504987	506269	+	981	gene-LOC100642672	LOC100642672	protein_coding	100642672	bter:100642672	selT-like protein	#N/A	134.602	110.055	127.462	72.1403	29.6526	88.5011	126.744	85.8139	92.3053	113.573	94.6641	62.4644	76.4502	34.7269	113.041	89.5057	84.86	24.0695	34.5905	115.465	104.116	112.143	102.721	70.3288	46.3865	108.311	83.9276	76.0959	70.8971	86.1011	47.7931	83.9276	51.6756	76.6308	113.679	96.8112	92.3964	68.9948
NC_015762.1	507878	510952	+	2614	gene-LOC100642550	LOC100642550	protein_coding	100642550	bter:100642550	protein FAM122A	#N/A	19.1684	16.3064	18.9984	6.64022	7.07862	8.08985	15.2328	9.0318	10.237	12.0399	9.99551	8.20158	8.81872	9.70624	10.3735	7.10057	9.52363	3.39515	5.05589	7.75112	8.39814	7.91229	10.3283	13.0182	7.37986	10.9967	5.06741	8.98547	9.31838	14.9473	12.2843	11.5667	9.73785	9.5216	11.5544	17.4034	15.4391	11.5844
NC_015762.1	512380	515253	-	2178	gene-LOC100642432	LOC100642432	protein_coding	100642432	bter:100642432	anaphase-promoting complex subunit 7	APC7	23.0605	19.5263	22.3462	13.0433	18.7694	20.4435	21.5001	20.193	19.3611	24.6302	25.207	15.6137	19.7793	17.0485	19.8299	11.0812	20.9786	8.41129	13.079	10.2689	12.5991	16.9048	15.5722	27.2271	14.1345	18.2742	16.711	15.9895	18.6396	28.1844	20.9382	21.8453	17.3657	14.2181	29.0924	45.3157	25.0637	20.4092
NC_015762.1	516833	519564	-	1279	gene-LOC100642312	LOC100642312	protein_coding	100642312	bter:100642312	ubiquitin-like-conjugating enzyme ATG3	ATG3	36.001	34.3848	30.7417	22.2114	18.0335	29.8529	39.8595	27.9523	37.1346	36.7419	33.9657	30.7629	37.0258	19.3917	29.0668	32.8879	48.3498	35.777	41.4723	30.9781	24.3457	31.3882	27.858	28.6272	24.2797	23.1117	27.1269	25.001	21.5545	60.3495	31.5414	37.2002	38.3986	32.4712	37.7064	57.0326	45.9904	30.9868
NC_015762.1	520007	524751	+	3087	gene-LOC100648963	LOC100648963	protein_coding	100648963	bter:100648963	LOW QUALITY PROTEIN: myosin-15	#N/A	4.93326	3.81988	4.72754	2.2238	1.58911	3.02555	4.32203	2.86251	2.75255	5.00777	3.87507	2.60767	2.73695	1.75462	4.71977	2.71777	4.49783	0.47476	0.809959	1.28543	3.12525	3.91578	3.33173	5.04664	2.59109	4.54276	3.40521	3.20168	2.32436	4.52924	1.81381	5.12322	1.44418	3.3282	6.93318	7.53776	3.90076	2.14362
NC_015762.1	524736	526476	-	983	gene-LOC100648847	LOC100648847	protein_coding	100648847	bter:100648847	uncharacterized protein LOC100648847	#N/A	19.5021	18.7805	17.0805	13.2291	5.07797	15.0588	16.7416	14.3418	12.3855	14.4106	9.22298	7.52058	16.5535	3.33512	19.4685	10.9316	32.1078	2.23639	1.99853	4.40372	12.3416	15.7944	19.0575	12.1967	4.17108	13.5557	13.1662	9.28563	5.63462	9.15764	4.46077	8.17964	2.70654	7.94927	15.3986	22.6741	7.49843	4.60981
NC_015762.1	527800	529220	+	841	gene-LOC100642791	LOC100642791	protein_coding	100642791	bter:100642791	ER membrane protein complex subunit 8/9 homolog	EMC8_9	189.532	161.705	161.822	155.955	132.011	272.263	175.868	262.76	164.824	162.432	229.829	121.308	206.508	83.4731	195.863	188.723	180.809	59.0571	180.826	153.274	244.889	185.799	158.912	123.609	175.752	165.433	316.022	156.235	159.711	191.303	138.771	213.102	173.395	185.571	320.04	213.886	197.245	141.118
NC_015762.1	531341	532774	+	1112	gene-LOC100648733	LOC100648733	protein_coding	100648733	bter:100648733	nuclear receptor 2C2-associated protein	#N/A	5.74658	3.73757	5.16042	4.26621	2.39923	6.92006	5.83574	5.88408	5.70246	4.65245	2.7743	3.39794	6.19096	2.75594	7.22715	5.83942	10.0661	1.17153	3.77429	3.35218	6.64982	9.12526	5.4504	5.74598	2.90141	3.55831	6.22924	3.39839	1.41505	2.23912	1.03132	6.09534	1.55193	2.66769	5.06501	6.99474	2.6908	2.26391
NC_015762.1	533085	538872	-	3368	gene-LOC100652148	LOC100652148	protein_coding	100652148	bter:100652148	sterol regulatory element-binding protein 1	SREBP1	221.65	235.44	250.858	77.8021	36.1321	136.476	127.429	153.415	130.4	248.224	175.42	129.431	187.835	44.1417	128.08	72.649	73.1528	36.6251	76.2533	121.656	109.795	99.6711	161.086	53.2049	79.5295	142.293	106.551	103.383	111.549	285.477	186.558	140.498	140.716	147.628	157.865	204.646	186.09	162.328
NC_015762.1	539112	542269	+	1389	gene-LOC100642551	LOC100642551	protein_coding	100642551	bter:100642551	lipoyl synthase, mitochondrial isoform X1	lipA	220.569	254.268	192.08	187.527	186.5	356.423	241.335	365.926	163.345	186.143	310.311	228.151	426.019	84.7133	220.613	294.601	214.017	180.311	430.161	221.923	298.584	166.349	123.146	109.42	211.326	171.382	280.408	148.549	169.384	193.117	171.881	190.359	189.679	271.129	193.319	193.641	233.493	231.991
NC_015762.1	542244	544247	-	1272	gene-LOC100642673	LOC100642673	protein_coding	100642673	bter:100642673	proteasome subunit alpha type-1	PSMA1	302.739	272.717	279.144	165.944	105.955	208.735	255.289	187.038	184.252	236.142	311.185	175.196	185.656	111.667	234.496	175.374	183.067	114.259	181.896	368.82	257.605	170.97	183.614	133.651	232.455	329.279	208.656	215.872	293.627	393.678	261.463	251.908	275.527	276.898	357.941	347.573	340.113	242.869
NC_015762.1	544665	545676	+	614	gene-LOC100643028	LOC100643028	protein_coding	100643028	bter:100643028	60S ribosomal protein L21	RP-L21e	1049.31	1123.66	1085.05	706.468	748.214	729.961	870.883	660.045	892.51	933.473	989	897.269	817.987	1010.08	746.727	798.507	781.716	617.423	785.357	1116.88	801.54	736.74	809.927	1126.7	991.599	933.011	688.376	757.413	906.497	1264.6	1103.76	846.873	1190.67	955.674	1167.39	1233.37	1043.23	805.028
NC_015762.1	545786	548438	-	1730	gene-LOC100642313	LOC100642313	protein_coding	100642313	bter:100642313	ubiquitin carboxyl-terminal hydrolase 46 isoform X1	USP12_46	125.795	159.062	132.106	101.72	58.2043	119.656	116.973	152.416	107.433	143.685	166.679	92.8246	186.187	46.3049	118.843	148.344	133.364	58.7834	116.965	107.318	104.053	82.886	82.7009	52.3297	98.8812	113.922	165.393	90.7703	92.8474	106.726	83.3313	107.128	88.5733	104.975	103.245	145.309	134.865	88.2673
NC_015762.1	548562	551642	+	2823	gene-LOC100642433	LOC100642433	protein_coding	100642433	bter:100642433	condensin complex subunit 2 isoform X1	#N/A	13.9625	16.7084	12.3469	10.3795	6.85942	12.3392	13.7557	11.7801	11.366	15.5119	15.411	9.02014	14.2625	7.39713	12.5342	9.32289	15.6221	5.07621	5.85198	7.24116	10.0888	10.8621	11.6673	10.3505	5.92871	10.6154	15.8847	9.51473	7.49141	13.0266	6.93006	13.3703	6.95372	10.7133	13.2927	26.1172	13.2361	8.45908
NC_015762.1	552558	557292	+	3341	gene-LOC100642911	LOC100642911	protein_coding	100642911	bter:100642911	cysteine-rich hydrophobic domain-containing protein 2	#N/A	16.7313	18.8046	18.1935	9.52196	9.50529	14.1183	16.9838	15.2232	15.6014	16.1486	13.1158	11.875	17.9207	7.93548	15.5229	13.3297	18.7289	4.82533	11.4663	14.3244	14.4556	12.3978	13.0467	13.7955	8.00716	10.7634	11.5487	10.0059	9.19345	16.711	11.7516	13.4056	9.42678	12.3007	17.701	23.2613	15.2032	10.3338
NC_015762.1	557915	560366	+	1777	gene-LOC100648617	LOC100648617	protein_coding	100648617	bter:100648617	uncharacterized protein LOC100648617	#N/A	2.15091	1.63177	1.27576	1.25632	4.01982	2.54535	4.79124	6.22542	1.24896	1.49035	3.22416	1.24807	1.29138	3.00802	2.99335	1.77857	1.44569	0.412376	0.904538	2.77438	2.37323	2.90198	2.23936	5.41373	0.453906	1.63728	2.39357	1.57043	1.55848	0.485025	0.379632	1.57059	0.768833	1.30293	5.03166	3.01617	1.39635	1.13336
NC_015762.1	563284	566568	-	2395	gene-LOC100642190	LOC100642190	protein_coding	100642190	bter:100642190	uncharacterized protein LOC100642190 isoform X1	#N/A	45.0342	62.8765	57.5628	39.1966	12.7926	33.6751	39.4292	46.9507	48.2668	56.755	55.5465	49.8337	66.9838	14.6706	49.6335	60.3192	47.3753	36.2061	77.1803	40.5924	38.4975	36.9047	47.1105	14.1187	42.2099	44.7045	47.8995	39.0342	39.7095	59.9384	43.1804	59.6812	45.0351	56.372	58.4982	67.1638	69.4145	57.6623
NC_015762.1	567258	594273	-	4586	gene-LOC100652027	LOC100652027	protein_coding	100652027	bter:100652027	tribbles homolog 2	TRIB1_2	69.5925	87.5505	74.8762	33.7355	31.3399	41.0651	44.2283	48.1273	77.5428	78.2695	54.5165	46.1397	52.1996	36.039	51.274	53.943	50.203	27.7145	38.5933	41.6246	41.5705	55.4013	85.4899	47.4807	34.7805	51.8065	39.0994	45.0429	41.7778	132.518	54.6039	57.5977	51.4444	54.9669	64.8156	73.3583	115.342	62.9563
NC_015762.1	636302	638221	+	1099	gene-LOC100651827	LOC100651827	protein_coding	100651827	bter:100651827	chromatin complexes subunit BAP18 isoform X2	#N/A	30.5943	25.3292	24.3024	14.6767	34.5348	28.2749	19.6511	20.6231	18.2906	20.0628	29.6753	18.3118	26.2906	24.7078	20.2544	23.0588	29.498	30.746	49.0774	26.8611	22.3407	18.9205	19.2742	43.4413	26.6662	20.2787	22.8343	15.3943	19.7013	44.5279	23.8168	36.3395	36.3129	36.012	31.9667	42.8812	39.7105	24.6086
NC_015762.1	638429	642075	+	2169	gene-LOC100651709	LOC100651709	protein_coding	100651709	bter:100651709	major facilitator superfamily domain-containing protein 1	#N/A	37.942	39.1702	57.7794	28.9996	21.1487	29.5738	45.3088	35.7643	45.1393	44.2684	43.6567	35.447	26.1131	22.5409	44.4625	42.6543	44.3873	33.4845	34.13	34.9262	47.5959	35.5093	45.1322	31.4775	37.807	40.0802	24.2041	52.0809	35.7508	40.0458	46.0312	61.488	57.5514	60.0774	56.706	50.6266	45.3221	41.22
NC_015762.1	642513	652418	+	2563	gene-LOC100651591	LOC100651591	protein_coding	100651591	bter:100651591	putative ATP-dependent RNA helicase DHX33	DHX33	6.94381	7.27838	5.69408	5.0956	6.91726	6.5319	6.42099	9.05361	13.2612	10.8136	6.26403	7.7879	9.76745	9.84376	6.67729	7.33154	7.25502	9.53039	9.44197	7.62386	6.24361	8.26444	9.62618	12.9691	6.37279	3.54173	5.31048	6.48758	6.38499	13.1524	7.26458	11.4079	16.3283	11.7154	8.76269	13.7968	13.9524	12.5165
NC_015762.1	669472	721372	-	8176	gene-LOC110119538	LOC110119538	protein_coding	110119538	bter:110119538	uncharacterized protein LOC110119538	#N/A	0.109567	0.0827529	0.242617	0.0750896	0.0315788	0.0502922	0.228588	0.0990039	0.170628	0.165725	0.115508	0.140653	0.0637893	0.00871697	0.572797	0.105426	0.299249	0.0896272	0.0546099	0.0735359	0.091856	0.10173	0.142269	0.105371	0.0904324	0.0782872	0.0817498	0.177772	0.161664	0.11713	0.0990125	0.195062	0.0879477	0.0973439	0.241108	0.271811	0.294561	0.105569
NC_015762.1	696274	746331	+	8843	gene-LOC100651474	LOC100651474	protein_coding	100651474	bter:100651474	neuroligin-1	NLGN	0.0742888	0.0874413	0.280397	0.164097	0.262772	0.192638	0.217217	0.61787	0.308344	0.299486	0.192232	0.213644	0.0943646	0.386855	0.209222	0.3704	0.401183	0.156526	0.313043	0.142778	0.0130658	0.257089	0.173076	0.202964	0.129218	0.210567	0.0549699	0.335302	0.27047	0.108295	0.190717	0.150291	0.317125	0.196367	0.238845	0.192178	0.173309	0.195212
NC_015762.1	789824	861498	+	3554	gene-LOC100648500	LOC100648500	protein_coding	100648500	bter:100648500	mitochondrial sodium/hydrogen exchanger 9B2 isoform X2	#N/A	2.45338	2.61084	2.77078	2.95235	5.90865	2.19825	2.80463	2.35351	2.78339	6.10004	2.01953	1.75654	1.64357	3.93048	31.1861	2.7002	4.0445	6.39182	1.90958	1.43794	2.11315	3.49486	2.73891	4.3027	4.7471	4.71535	1.69259	8.21205	3.52428	2.74848	2.84724	2.63636	3.09556	2.95194	2.75355	3.56791	3.4498	3.56198
NC_015762.1	852325	876499	-	8669	gene-LOC100651235	LOC100651235	protein_coding	100651235	bter:100651235	G-protein coupled receptor Mth2 isoform X1	#N/A	1.01958	1.13725	5.52437	3.19974	0.833923	0.928314	4.87468	1.26054	3.34283	4.73165	1.65588	2.81417	0.782101	1.07698	5.82907	2.58519	4.24758	2.51712	1.2258	1.91417	4.49155	4.63093	3.95473	2.90681	3.62868	3.50381	0.862126	5.11036	3.81902	4.07631	5.9453	1.42576	2.06536	3.43028	2.39579	1.84725	1.54058	1.145
NC_015762.1	896949	905376	+	4341	gene-LOC100648385	LOC100648385	protein_coding	100648385	bter:100648385	LOW QUALITY PROTEIN: TBC1 domain family member 25	#N/A	19.3018	24.0915	21.689	10.9798	8.58448	19.6075	17.3049	17.932	21.9405	23.637	13.7493	20.1711	18.0455	11.4925	13.6119	10.2723	20.7693	10.5973	13.371	9.25182	10.6198	13.6676	16.8529	16.1248	9.04264	10.4421	11.5338	11.5983	11.9184	32.3189	24.3206	22.7474	20.9208	18.7675	18.3916	41.9941	28.3278	18.5577
NC_015762.1	905431	907589	-	1500	gene-LOC100651113	LOC100651113	protein_coding	100651113	bter:100651113	growth hormone-inducible transmembrane protein	#N/A	1014.95	1127.58	1217.67	646.75	986.338	1404.78	923.564	1383.36	1414.03	1110.95	1564.93	1626.78	1869.62	587.312	1052.81	2318.44	2129.9	1675.38	2929.03	1526.96	1170.47	985.969	1121.4	503.983	1248.65	1000.73	1293.27	684.835	906.941	1947.94	1164.14	1533.51	1301.69	1230.82	1344.94	1528.96	1328.67	1555.56
NC_015762.1	908216	926916	+	9659	gene-LOC100650872	LOC100650872	protein_coding	100650872	bter:100650872	hrp65 protein isoform X1	SFPQ	48.9321	57.609	46.3983	29.053	35.1059	32.8584	42.5305	33.2559	36.2257	46.2097	30.6097	22.8251	47.2568	38.0367	32.7425	19.1388	31.53	15.0805	22.5672	24.6119	20.7122	32.6188	37.2179	44.8638	15.9776	26.2238	24.6912	22.4754	25.3876	54.4512	39.4608	35.2998	30.7159	31.1165	35.7959	68.6717	52.8969	35.8484
NC_015762.1	930444	945077	-	5664	gene-LOC100650754	LOC100650754	protein_coding	100650754	bter:100650754	WD repeat-containing protein 7 isoform X10	#N/A	34.4474	45.1536	47.0669	16.8993	12.7028	33.0835	31.8143	36.9786	53.2123	38.798	37.0933	31.6732	40.2942	11.8657	33.1755	25.1507	19.6545	18.9466	29.1038	18.8203	19.8994	26.8242	29.1295	14.1963	26.9267	26.8753	23.9123	25.4357	28.1813	36.656	44.3782	43.456	27.5361	34.171	38.3342	40.8516	41.3861	37.7544
NC_015762.1	945565	948077	+	2350	gene-LOC100650629	LOC100650629	protein_coding	100650629	bter:100650629	dnaJ homolog subfamily C member 21	DNAJA5	37.8405	43.7623	43.2904	29.2123	21.241	31.9952	43.4538	43.5441	37.0484	47.5681	47.9297	29.2564	47.7599	20.6835	44.4085	39.5157	34.4355	12.2652	22.5335	29.5754	27.4839	28.4799	27.1715	25.4787	18.3628	36.6961	30.9759	30.8506	26.6228	39.6103	31.8643	45.3564	17.0127	26.2626	56.0833	65.1957	35.5272	31.5257
NC_015762.1	945627	949659	+	1226	gene-LOC105666912	LOC105666912	protein_coding	105666912	bter:105666912	LOW QUALITY PROTEIN: UPF0585 protein C16orf13 homolog	#N/A	31.1272	38.946	34.6132	27.4053	17.4091	33.0599	37.941	34.8828	36.8779	37.1245	31.788	25.9288	40.5832	13.6029	36.5955	29.8101	30.1841	9.43053	16.6068	28.9336	33.7857	39.4389	27.1648	36.189	19.2985	20.124	26.4163	21.3396	19.3033	27.4955	18.5984	35.502	14.5454	25.9669	24.5207	31.1352	28.0966	32.9717
NC_015762.1	949451	952347	-	2283	gene-LOC100650511	LOC100650511	protein_coding	100650511	bter:100650511	ATPase WRNIP1	#N/A	49.1008	33.2769	51.0774	29.385	27.8583	53.9041	44.5471	43.7584	22.2481	37.121	34.4169	29.4313	38.4246	20.5412	40.7987	27.2847	32.6329	15.6566	23.4686	30.338	42.3599	24.8224	29.5779	32.956	25.4084	35.581	23.2883	30.8392	32.2563	41.6117	33.8928	43.2238	23.4018	33.4669	40.4598	53.4238	40.7254	31.0332
NC_015762.1	952229	957110	+	3466	gene-LOC100650388	LOC100650388	protein_coding	100650388	bter:100650388	protein O-mannosyltransferase 1 isoform X2	POMT	5.70334	4.48976	5.98886	2.70526	1.81263	5.23689	5.33227	5.42985	4.46404	5.34866	5.06802	4.45545	4.0026	1.58332	4.48725	4.06194	3.6354	1.94979	2.98862	3.67746	3.90025	4.65547	5.24597	4.41195	3.52951	4.02923	5.04892	3.67351	3.0145	7.15617	4.98266	5.94341	4.85459	4.71777	6.70318	7.05297	5.47453	4.54477
NC_015762.1	957955	960733	-	2432	gene-LOC100650265	LOC100650265	protein_coding	100650265	bter:100650265	BTB/POZ domain-containing protein 1	BTBD1_2	43.7597	39.8624	41.5395	27.1257	18.3662	33.67	42.4583	36.3623	34.2609	43.913	46.2101	31.8163	36.7138	20.5429	39.2738	40.2154	31.4384	20.9245	37.2687	39.5051	32.9947	35.5224	33.8828	27.6602	34.0502	35.698	31.7054	31.8663	35.0162	45.717	36.3377	52.5161	31.3406	40.2821	36.5624	50.9033	52.9043	39.6312
NC_015762.1	961095	968684	+	5151	gene-LOC100650139	LOC100650139	protein_coding	100650139	bter:100650139	rho-associated protein kinase 2	#N/A	26.7013	31.937	29.24	9.38327	6.4827	18.9076	20.7014	21.3849	21.3587	22.0723	21.4388	18.546	21.8499	6.30928	15.9724	12.2826	13.3947	10.1638	16.0705	8.59066	7.34606	13.3269	16.152	8.3068	12.0574	17.3968	14.6745	13.9506	17.388	25.4148	24.8442	25.1046	16.5422	22.3338	23.0442	30.061	29.5546	24.4088
NC_015762.1	978900	1019725	-	5948	gene-LOC100650023	LOC100650023	protein_coding	100650023	bter:100650023	uncharacterized protein LOC100650023 isoform X3	#N/A	10.1209	6.67878	5.57417	3.73456	1.15754	9.66841	4.59098	4.58165	3.17697	4.89776	4.33986	2.88628	2.26223	1.86922	4.34504	3.87409	1.64537	2.25866	3.85837	2.29454	1.88424	5.09935	5.70212	1.53289	3.59359	8.19808	2.99317	3.18648	3.35447	7.27741	3.68606	5.20616	4.03777	5.87534	5.71704	6.63736	10.4292	5.30872
NC_015762.1	1023791	1028852	+	1086	gene-LOC100648268	LOC100648268	protein_coding	100648268	bter:100648268	odorant receptor 13a	#N/A	0	0	0	0	0	0.162269	0	0	0	0	0	0	0	0	0.0532387	0	0	0	0	0.0553618	0	0	0.0563726	0	0	0	0	0	0	0	0.0621184	0	0	0	0	0	0.0672005	0
NC_015762.1	1087966	1088610	-	645	gene-LOC100645974	LOC100645974	protein_coding	100645974	bter:100645974	histone H4	#N/A	58.9807	33.2674	31.0836	69.3107	38.9618	58.4681	48.6148	24.8902	44.0439	51.5634	74.185	43.8088	36.8718	57.458	63.2852	92.6552	183.025	84.3247	78.6376	104.866	41.7379	57.7708	56.5697	58.3244	47.9369	115.385	41.2619	47.0518	57.6717	52.5597	40.4763	144.029	76.1424	65.9591	179.447	81.0699	46.8428	99.4721
NC_015762.1	1088724	1089321	+	598	gene-LOC100645858	LOC100645858	protein_coding	100645858	bter:100645858	histone H3	#N/A	6.59133	5.01056	4.73875	9.51978	5.61279	4.91148	8.42096	1.80481	5.93819	8.85736	6.42231	6.04386	3.48857	5.00558	7.73474	7.49531	74.5659	19.8788	3.88252	6.73618	7.34205	6.49076	9.00905	7.92359	4.60845	11.774	1.82897	6.12498	7.3677	16.0143	11.6195	15.1126	5.05026	6.41256	15.1874	9.18137	6.95626	7.69794
NC_015762.1	1090861	1091334	-	474	gene-LOC100645738	LOC100645738	protein_coding	100645738	bter:100645738	histone H2A	H2A	1.25995	0.611743	0.597842	1.05972	1.6341	0.495707	1.7524	0	0.802676	0.909551	1.06261	0.693177	0.660179	0.601434	0.731863	0.727393	42.7133	1.03065	0.75357	1.14158	1.46254	0.818877	0.51663	1.51461	0.567223	1.22761	0.128191	1.22655	0.53115	2.02037	1.13857	1.12154	0.758503	1.22115	6.83242	8.41164	3.69518	0.758731
NC_015762.1	1091493	1091959	+	467	gene-LOC100645616	LOC100645616	protein_coding	100645616	bter:100645616	histone H2B	H2B	9.71912	15.7298	11.3776	3.34633	2.76433	4.40245	6.33649	1.15554	12.3564	11.0782	8.89794	9.67405	11.838	6.25711	4.82842	13.5354	57.7611	11.8558	17.7831	10.4282	3.21634	4.15576	6.42358	9.8388	3.31042	14.7029	1.69146	2.1164	4.44767	10.6634	8.95622	18.9251	7.54475	6.3522	40.403	21.2743	13.2832	18.4825
NC_015762.1	1094899	1095877	+	979	gene-LOC100645512	LOC100645512	protein_coding	100645512	bter:100645512	late histone H1	H1_5	27.5121	37.0233	34.8071	11.8579	11.8677	6.66014	17.8706	4.96091	42.9436	43.1567	20.5793	33.1419	26.6364	10.1918	37.3833	21.6004	62.4161	38.5899	20.7967	14.0021	11.0348	20.2202	27.2022	17.3065	23.9615	67.4609	13.4683	24.4076	34.3316	37.8562	35.763	24.5034	13.6614	10.7162	13.2321	22.2326	11.48	39.1598
NC_015762.1	1098305	1098833	-	529	gene-LOC100645399	LOC100645399	protein_coding	100645399	bter:100645399	histone H3	#N/A	5.87054	7.67396	4.82116	4.85322	3.25379	3.22022	6.18267	0.765081	8.51079	7.33486	3.68951	11.801	9.859	4.31123	4.80899	4.56236	46.8288	12.775	3.71372	4.4325	4.58668	4.19279	5.55499	5.0214	2.92243	8.46982	2.06753	4.39612	4.99722	2.8965	8.2891	8.29069	3.26228	4.51352	10.7801	6.42506	3.03507	4.89489
NC_015762.1	1101405	1101819	+	415	gene-LOC100645277	LOC100645277	protein_coding	100645277	bter:100645277	histone H4	#N/A	27.0545	19.564	12.9739	20.8455	11.6133	19.1086	18.0138	7.80199	16.9606	16.9186	29.1283	21.1787	14.578	22.669	19.226	27.555	69.8625	45.9098	46.9084	35.6391	12.2501	19.5076	22.8655	17.2994	23.971	38.9795	15.3736	19.8932	27.9065	56.9978	23.7331	66.291	29.9753	29.9873	67.5197	35.595	22.6853	38.477
NC_015762.1	1102793	1105013	+	1924	gene-LOC100645155	LOC100645155	protein_coding	100645155	bter:100645155	U4/U6 small nuclear ribonucleoprotein Prp4	PRPF4	19.1829	21.7525	21.025	11.0232	19.0555	13.7389	17.4039	16.0924	18.2588	19.0787	17.6379	14.2595	19.6256	19.7807	14.0336	12.8129	16.6587	11.9762	12.9027	12.2496	13.4517	12.6808	15.5279	25.5229	14.3934	13.3979	12.9799	14.0814	11.1881	23.593	19.4948	19.583	21.7138	19.5925	16.4666	28.2649	21.2036	19.3651
NC_015762.1	1105186	1115798	-	4257	gene-LOC100644951	LOC100644951	protein_coding	100644951	bter:100644951	delta-1-pyrroline-5-carboxylate synthase isoform X2	ALDH18A1	152.215	143.405	237.096	249.299	72.2143	279.121	179.22	349.237	198.263	217.307	385.966	196.468	209.597	60.7226	316.942	467.731	161.889	284.984	345.676	223.544	156.416	297.425	366.921	85.3853	392.922	261.72	299.715	365.904	254.648	219.134	226.913	396.615	352.706	445.71	325.342	85.5226	243.129	276.914
NC_015762.1	1120469	1174007	+	8349	gene-LOC100644834	LOC100644834	protein_coding	100644834	bter:100644834	putative tyramine receptor 2 isoform X2	#N/A	0.979978	1.57446	1.0437	0.254025	0.525716	0.436215	0.603154	0.573635	0.493681	0.612281	0.407213	0.442732	0.49974	0.503645	0.394727	0.158303	0.644707	0.321823	0.385044	0.172829	0.110711	0.265659	0.564617	0.730909	0.394488	0.606351	0.269279	0.341214	0.407094	0.814391	0.985769	1.3849	0.482302	0.554629	0.666174	1.09603	1.35488	0.939048
NC_015762.1	1181860	1183853	-	1349	gene-LOC100646647	LOC100646647	protein_coding	100646647	bter:100646647	ionotropic receptor 25a-like	#N/A	0.309896	0.0716497	0	0	0	0	0.0769678	0	0.0470062	0.0913114	0.0933427	0	0.154645	0.31699	0	0	0	0.0603568	0	0	0.0428246	0	0.0907644	0.159657	0.0498265	0.0431347	0	0	0	0	0.0500078	0	0	0	0.104379	0.0484526	0.0540991	0
NC_015762.1	1189416	1199493	-	5720	gene-LOC100644709	LOC100644709	protein_coding	100644709	bter:100644709	hrp65 protein isoform X1	SFPQ	40.0301	45.0833	28.2139	10.5867	17.5135	14.5415	19.6949	12.8659	14.8662	20.9964	20.7261	12.3356	24.7459	19.1133	14.2218	8.97122	14.0833	7.07454	11.5525	10.2482	10.0694	11.6716	15.8724	25.0646	12.0683	19.186	13.4591	12.4307	16.2635	39.8465	23.623	23.5832	18.6051	15.394	20.038	41.8343	25.3388	19.5789
NC_015762.1	1200738	1206141	+	4210	gene-LOC100646400	LOC100646400	protein_coding	100646400	bter:100646400	ionotropic receptor 25a	#N/A	3.58896	12.7879	9.72637	4.26876	8.95381	3.44634	3.65007	3.60506	5.12111	5.73471	2.8115	5.98989	2.50241	10.682	1.854	5.11853	2.76048	1.52786	0.996914	0.885421	2.00344	3.29273	1.6723	3.41057	7.16863	6.24735	1.70308	6.97388	4.45522	30.1172	4.55078	1.62576	2.56197	2.09669	2.37466	3.60193	1.31745	1.84518
NC_015762.1	1205496	1211478	-	3426	gene-LOC100644590	LOC100644590	protein_coding	100644590	bter:100644590	uncharacterized protein LOC100644590 isoform X1	#N/A	348.532	346.363	318.51	269.497	429.184	462.077	289.744	521.504	309.098	325.979	402.144	307.947	439.276	352.418	330.635	393.543	317.473	284.666	490.383	231.015	268.313	236.737	321.703	432.033	309.868	297.041	356.345	238.545	297.62	366.598	404.724	439.245	370.696	438.047	369.547	479.154	393.464	417.856
NC_015762.1	1212348	1216140	+	3041	gene-LOC100644472	LOC100644472	protein_coding	100644472	bter:100644472	LETM1 and EF-hand domain-containing protein anon-60Da, mitochondrial	#N/A	98.1152	81.7169	86.6626	39.3125	23.2916	72.9582	61.6968	63.5507	65.9762	79.2097	74.0775	66.1508	86.5062	33.2796	66.2778	59.1269	65.9939	40.376	63.7801	59.0553	74.3169	51.347	56.9326	45.7291	61.447	63.8527	53.5292	53.6268	52.0336	96.6788	72.9843	82.4903	80.5603	75.3272	82.1183	105.814	70.9879	70.7214
NC_015762.1	1217099	1219039	+	1358	gene-LOC100644279	LOC100644279	protein_coding	100644279	bter:100644279	LOW QUALITY PROTEIN: MOB kinase activator-like 3	#N/A	15.8759	11.3168	11.8422	7.15117	2.66174	8.17533	11.5833	7.69917	9.24555	11.9732	8.99424	10.2223	13.365	4.35597	8.04672	5.8395	7.70212	5.69589	5.6551	8.10199	5.61538	7.14557	10.7294	7.55989	7.52343	9.5553	7.91969	8.30553	6.81322	16.7131	9.58754	11.0589	11.7019	9.85664	8.81342	20.4559	16.6596	9.74572
NC_015762.1	1219320	1221975	-	1791	gene-LOC100644159	LOC100644159	protein_coding	100644159	bter:100644159	mitochondrial-processing peptidase subunit beta	PMPCB	286.403	265.951	297.894	257.776	517.53	1589.39	288.908	967.566	278.5	291.304	468.032	284.078	419.446	156.746	356.717	629.313	351.118	469.252	790.22	446.004	1479.58	293.255	242.934	207.521	513.108	281.002	371.699	272.482	311.227	389.318	256.056	410.357	351.742	416.101	287.157	311.74	505.683	431.727
NC_015762.1	1222351	1225829	+	3005	gene-LOC100644047	LOC100644047	protein_coding	100644047	bter:100644047	nuclear pore complex protein Nup107 isoform X1	NUP107	8.22784	5.72535	4.36146	3.69604	2.63487	5.18018	5.56292	3.86097	4.49472	5.53384	3.8132	4.01824	8.46962	3.98448	3.94427	2.12263	11.1545	2.79081	4.93294	2.16082	3.24898	3.78276	5.92852	4.96933	4.18282	4.91845	3.55879	2.97949	3.7283	9.05072	5.43276	3.82564	8.25544	4.57474	4.61548	15.2041	7.21297	4.06912
NC_015762.1	1229526	1282718	-	5717	gene-LOC100643838	LOC100643838	protein_coding	100643838	bter:100643838	protein Skeletor, isoforms B/C	#N/A	1.50427	2.36693	0.954174	0.937197	0.481723	9.54533	1.1351	6.90239	0.809696	1.01267	0.627725	0.747133	1.24068	0.299192	0.525887	0.412109	0.609846	0.299081	0.187437	0.294463	1.36418	0.446158	1.26361	0.27627	1.16396	0.315524	0.871526	0.711861	0.572493	1.47409	0.884999	0.964744	1.15714	3.86001	0.763517	0.731713	3.30624	0.805207
NC_015762.1	1283105	1285182	+	1864	gene-LOC100643719	LOC100643719	protein_coding	100643719	bter:100643719	protein BCCIP homolog isoform X1	BCP1	102.302	107.856	99.5773	57.2193	47.0945	57.6383	71.355	49.6863	76.5767	100.347	69.3772	73.8128	110.967	68.7082	57.9723	57.3099	88.9606	44.1614	54.7573	76.6374	49.8362	50.8983	69.333	95.3253	68.2977	75.3894	71.1937	60.2284	60.0035	137.483	101.987	76.1835	110.907	79.961	96.0496	142.437	110.488	66.7569
NC_015762.1	1285284	1291182	-	3252	gene-LOC100643599	LOC100643599	protein_coding	100643599	bter:100643599	shootin-1 isoform X2	#N/A	17.9972	12.6615	26.8607	15.2573	25.5648	12.8429	16.5706	16.1792	28.8783	23.6737	14.5396	16.5445	16.7111	31.4491	19.6991	16.0977	30.7149	17.0754	15.3224	21.483	11.4226	22.7801	26.864	31.5913	28.9574	22.5455	11.1921	22.6691	17.4579	42.0815	33.0042	19.4735	24.0129	19.134	24.2906	28.6414	23.2045	23.8432
NC_015762.1	1294008	1296637	+	2630	gene-LOC105666614	LOC105666614	protein_coding	105666614	bter:105666614	hexosaminidase D-like	HEX	14.7828	15.4722	16.243	10.8016	7.69003	14.2498	19.0091	16.0301	16.757	17.142	13.7889	13.1489	13.683	7.0728	18.6422	11.9298	16.0475	9.22568	12.0875	11.4074	17.5068	13.4935	17.598	11.3558	15.7689	14.8238	9.7035	16.5574	12.9472	18.2064	19.8791	16.8781	14.8733	17.7719	15.6601	25.4243	22.1992	16.0265
NC_015762.1	1296869	1299299	-	1400	gene-LOC105666622	LOC105666622	protein_coding	105666622	bter:105666622	ras-related protein Rab-28	#N/A	14.1625	18.0884	11.4363	14.5111	52.8672	20.3916	31.668	27.0782	20.5634	23.36	40.2942	19.4206	19.0735	41.4893	24.7788	27.4186	23.1122	18.7851	53.834	25.5952	17.4136	20.6352	13.7746	32.9733	18.5324	12.5937	34.0269	13.3719	16.6345	15.5961	25.2495	23.4952	16.0248	23.3597	22.9818	29.2264	45.6645	60.2137
NC_015762.1	1298982	1304924	-	3962	gene-LOC100643394	LOC100643394	protein_coding	100643394	bter:100643394	uncharacterized F-box/LRR-repeat protein C02F5.7 isoform X1	#N/A	17.9225	19.4677	13.6253	18.8764	40.6637	32.3062	21.7251	32.5866	17.2693	20.5195	35.6274	20.9189	25.9586	32.6669	26.2235	32.416	21.3975	25.6676	52.5601	19.6667	16.7099	16.8084	17.9861	27.9596	28.705	16.5079	25.995	15.3197	14.9966	17.3064	25.0295	23.0281	18.766	22.4985	23.0296	30.0747	37.3924	53.7733
NC_015762.1	1306969	1320849	+	3856	gene-LOC100643148	LOC100643148	protein_coding	100643148	bter:100643148	zinc transporter ZIP13 homolog isoform X1	#N/A	299.552	415.222	607.303	467.151	108.137	234.813	494.914	301.254	596.241	796.256	369.855	567.215	450.343	304.154	576.657	460.89	404.879	330.584	285.656	317.142	336.914	532.61	570.371	226.94	406.921	518.327	281.514	623.694	504.803	527.903	676.18	446.27	323.335	537.451	401.863	297.573	415.508	440.632
NC_015762.1	1320891	1323391	-	1942	gene-LOC100643271	LOC100643271	protein_coding	100643271	bter:100643271	nucleotide exchange factor SIL1	SIL1	37.0261	43.699	40.3105	22.9916	17.7266	22.0507	38.1742	29.1424	58.8727	52.8364	22.9534	39.9287	71.007	32.0752	21.287	28.88	45.6702	21.0471	25.1984	34.0552	20.3475	24.2699	37.6088	40.6282	14.4331	17.978	14.5179	16.8548	20.8076	60.2603	45.2632	25.8687	29.4363	26.676	28.64	98.1448	154.114	33.1489
NC_015762.1	1324020	1328281	+	2104	gene-LOC105666565	LOC105666565	protein_coding	105666565	bter:105666565	nucleoplasmin-like protein isoform X1	#N/A	349.501	324.65	324.153	163.431	103.079	158.384	184.811	100.06	261.391	295.097	184.48	273.089	535.423	177.43	203.844	173.949	338.306	222.98	227.744	210.345	137.699	171.225	235.688	287.648	266.883	182.614	224.827	174.72	165.759	413.603	286.258	195.753	273.305	184.494	191.904	448.343	315.159	165.256
NC_015762.1	1328505	1330295	+	1342	gene-LOC100646280	LOC100646280	protein_coding	100646280	bter:100646280	uncharacterized protein LOC100646280	#N/A	2.31409	2.4488	18.9516	9.27428	3.84782	2.05726	15.9768	2.06084	6.33169	11.1063	2.8618	8.1407	2.64268	4.30169	13.4849	6.59423	10.4375	12.9837	3.19397	4.6145	12.0104	12.2303	8.57636	5.18917	15.8273	31.3925	1.99221	16.1593	30.7202	4.92386	17.9459	2.67389	2.73265	2.48006	3.04278	6.13687	3.80669	2.35828
NC_015762.1	1425059	1427546	+	1402	gene-LOC100648081	LOC100648081	protein_coding	100648081	bter:100648081	LOW QUALITY PROTEIN: uncharacterized protein LOC100648081	#N/A	5.11168	2.27506	3.58769	3.50318	3.8673	14.5806	3.70291	13.616	2.48761	1.6254	5.52357	2.28496	1.78559	9.96356	5.36108	2.82812	2.61768	1.80033	2.8662	2.53014	6.59291	3.51999	4.192	4.9671	5.56137	4.77297	2.90377	1.94901	3.41193	5.19129	3.17575	5.4507	3.84662	4.59303	7.13076	5.22155	5.25746	3.74516
NC_015762.1	1427754	1429775	-	1451	gene-LOC100647954	LOC100647954	protein_coding	100647954	bter:100647954	uncharacterized protein LOC100647954	#N/A	0.123476	0	0.0976489	0.0384645	0	0	0.0357786	0	0	0	0	0.0566103	0	0.0491178	0	0.0396031	0	0	0.123085	0	0.0398142	0	0.084384	0.0989559	0	0.0401025	0.0418762	0.040068	0	0.0659997	0.18597	0	0.0495562	0	0.0485208	0	0	0
NC_015762.1	1430339	1431724	-	621	gene-LOC100649722	LOC100649722	protein_coding	100649722	bter:100649722	uncharacterized protein LOC100649722	#N/A	2.01957	0.466934	1.25489	4.85322	18.8479	21.4723	2.17357	14.4468	2.04223	2.08274	1.11523	1.19046	1.67968	2.98393	0.83793	1.29549	1.37896	1.31113	1.58177	1.35543	10.3261	0.625036	3.0561	5.896	3.35538	2.15514	3.32676	1.21707	0.810837	4.16372	1.52085	3.53122	3.35793	5.00996	6.91566	2.42084	3.05551	1.27408
NC_015762.1	1432697	1468497	+	8755	gene-LOC100648195	LOC100648195	protein_coding	100648195	bter:100648195	cytosolic carboxypeptidase 1 isoform X2	AGTPBP1	7.73548	4.96801	4.10258	5.13177	47.9317	5.38769	5.44942	8.31337	1.95558	2.29334	9.4853	4.38151	2.5258	22.9643	7.76619	12.6021	1.83744	7.88638	10.2711	7.1557	2.25671	3.44542	3.13271	25.8223	10.3722	4.33342	7.89807	4.95391	5.96701	4.69257	3.42119	11.4838	10.5621	12.5368	9.16735	4.47945	10.153	15.9711
NC_015762.1	1446217	1452662	-	2621	gene-LOC100650672	LOC100650672	protein_coding	100650672	bter:100650672	uncharacterized protein LOC100650672 isoform X1	#N/A	1.18486	1.21695	0.864944	0.724002	2.82389	2.8463	0.732868	4.52958	0.653227	0.493469	0.720637	0.626795	1.67148	1.93062	0.529421	0.811205	0.933484	1.2426	1.70351	0.344084	0.506951	0.698145	1.75183	1.99956	0.923225	0.510623	0.71867	0.510183	0.672398	4.74991	0.952323	0.7606	1.4266	1.6287	1.15504	3.41651	0.556885	1.31726
NC_015762.1	1467600	1478806	-	3006	gene-LOC100650798	LOC100650798	protein_coding	100650798	bter:100650798	mitochondrial uncoupling protein 2	#N/A	243.078	433.985	421.271	39.009	89.7562	99.016	60.55	104.84	292.882	256.992	130.527	295.775	476.639	114.516	79.5515	77.0775	30.9699	36.0789	70.4343	112.626	92.9015	60.1719	60.0597	125.458	70.6147	81.4565	58.1952	52.6072	71.5679	112.523	211.448	61.8309	142.329	75.8672	121.415	200.023	187.791	237.892
NC_015762.1	1483095	1485942	+	2035	gene-LOC100650914	LOC100650914	protein_coding	100650914	bter:100650914	uncharacterized protein LOC100650914	#N/A	2.0543	1.23491	1.77546	1.01476	0.9727	1.12575	1.65821	0.530356	1.18409	1.21061	1.51598	0.484372	1.12766	1.12071	0.965987	0.734184	5.74094	0.320084	0.877622	1.09314	1.05037	1.28066	3.54989	0.740856	0.858778	2.45908	0.507597	0.885651	0.402082	4.80004	2.61886	1.76332	0.777363	1.31551	3.90939	7.22682	3.01243	0.777596
NC_015762.1	1499084	1566957	+	31219	gene-LOC100648310	LOC100648310	protein_coding	100648310	bter:100648310	nesprin-1 isoform X2	#N/A	28.7196	32.0564	24.0134	11.1073	47.9095	25.9904	14.9547	32.8317	30.163	27.6827	27.3284	19.4046	26.3686	59.3852	20.1478	36.8043	18.3427	19.537	22.228	11.5493	8.28093	40.1712	68.3116	56.5459	32.4313	17.5448	36.6513	18.3845	19.4354	30.4975	18.2313	42.9903	42.8134	56.5123	32.7448	45.0874	96.5598	56.7998
NC_015762.1	1566783	1567926	+	1144	gene-LOC110119387	LOC110119387	protein_coding	110119387	bter:110119387	probable serine/threonine-protein kinase kinX	#N/A	24.9013	36.8372	25.1423	10.0501	33.3268	19.512	13.9771	31.4277	34.3109	31.387	28.1227	19.5301	25.9859	43.983	18.6491	31.0426	19.8898	13.9498	22.6367	3.52119	5.04985	36.2555	65.3412	40.2264	26.6161	17.2939	32.1339	18.6003	19.4215	29.8012	20.6391	36.6527	33.376	49.9641	32.3094	45.3653	77.3815	42.1883
NC_015762.1	1567882	1593799	+	15639	gene-LOC105665841	LOC105665841	protein_coding	105665841	bter:105665841	titin	#N/A	96.8817	135.882	108.724	40.163	90.4433	81.8036	72.7717	103.522	106.18	89.1609	102.191	75.2136	98.4656	126.95	69.3961	95.1047	77.4995	59.0863	73.0247	26.2228	15.7512	92.4125	146.097	107.512	101.909	75.613	95.0269	61.2503	78.106	106.237	96.4782	157.198	107.126	123.924	110.717	155.087	196.829	103.635
NC_015762.1	1589076	1608203	+	6645	gene-LOC110119386	LOC110119386	protein_coding	110119386	bter:110119386	nesprin-1-like isoform X1	#N/A	199.395	275.755	241.127	120.334	294.012	178.487	188.792	190.477	202	168.753	223.613	175.878	223.105	392.516	164.176	187.699	199.415	139.121	172.28	131.927	98.9703	168.502	217.483	351.724	234.452	181.817	165.508	148.011	176.605	207.773	272.39	315.845	241.224	216.417	211.963	292.769	319.474	385.866
NC_015762.1	1609917	1625633	+	5158	gene-LOC100651029	LOC100651029	protein_coding	100651029	bter:100651029	uncharacterized protein LOC100651029 isoform X2	#N/A	1.50519	1.98633	2.70576	2.02343	8.84322	1.94741	1.9224	2.91632	3.86025	2.45976	2.29477	3.24871	2.97272	14.2733	1.87194	4.12208	2.46658	1.97318	5.3842	2.65763	0.75041	1.29003	4.09483	9.38118	1.06857	0.925064	1.64923	1.23987	1.75718	2.52503	2.69424	2.91158	4.01492	2.55298	1.51508	2.91458	2.74488	3.33283
NC_015762.1	1625691	1630507	+	885	gene-LOC100651394	LOC100651394	protein_coding	100651394	bter:100651394	acylphosphatase-2	acyP	26.5878	22.826	19.3721	87.4704	79.3529	358.886	41.5318	319.209	36.6138	30.6208	81.1006	24.132	76.257	17.3142	79.4415	127.265	132.355	180.783	278.691	76.2237	187.411	46.8659	26.356	8.76112	93.5706	36.9515	80.0553	34.5547	101.417	29.433	17.9895	94.6084	52.4874	101.867	47.5722	39.7345	63.1666	77.0479
NC_015762.1	1630656	1637009	-	4739	gene-LOC100651150	LOC100651150	protein_coding	100651150	bter:100651150	rab3 GTPase-activating protein non-catalytic subunit isoform X1	RAB3GAP2	41.2719	49.9492	45.1765	23.8134	37.2473	31.8807	40.5766	37.1221	29.3172	37.2735	44.8915	27.7676	47.1027	32.0181	35.5517	29.5263	24.2394	11.3395	26.5313	35.7896	29.513	23.3078	30.2421	34.5252	20.0981	28.769	30.3491	21.9968	31.4108	44.9223	31.1751	52.5131	27.6002	38.5201	38.3142	44.9083	40.2243	38.1874
NC_015762.1	1637149	1643479	+	4508	gene-LOC100651273	LOC100651273	protein_coding	100651273	bter:100651273	exportin-1	XPO1	53.7599	60.3775	56.3391	27.6708	15.082	35.2343	44.8208	36.8397	42.1008	53.9387	43.0578	36.3879	60.0444	20.7739	38.5149	29.6371	41.4787	16.4902	31.9912	30.3949	25.6173	32.9647	48.455	22.2321	30.1338	36.3228	33.9396	30.359	35.0589	63.5392	44.9537	51.8873	37.6757	41.5693	42.4952	70.0603	51.4484	46.6221
NC_015762.1	1687838	1998509	-	4075	gene-LOC100651512	LOC100651512	protein_coding	100651512	bter:100651512	B-cell receptor CD22	#N/A	0.630189	0.687854	0.486783	0.178051	0.76031	0.432451	0.318496	0.513152	0.529077	0.740586	0.64891	0.423306	0.870302	1.31172	0.425648	0.662775	0.315214	0.699324	0.701236	0.413115	0.141768	0.272146	0.766197	0.828036	0.230926	0.485501	0.29822	0.156939	0.43248	0.775525	0.463532	0.684895	0.864637	0.834502	0.691079	0.657636	1.19991	0.882548
NC_015762.1	2008676	2009645	+	708	gene-LOC100652102	LOC100652102	protein_coding	100652102	bter:100652102	28S ribosomal protein S17, mitochondrial	RP-S17	189.624	162.185	149.694	106.027	194.857	210.656	157.504	141.293	121.091	137.533	219.736	114.047	175.468	140.728	173.125	175.558	208.122	86.0214	162.956	220.196	149.24	138.546	115.178	200.269	108.039	169.06	197.649	131.797	169.621	180.845	136.541	234.456	154.984	165.043	260.334	223.691	168.018	154.218
NC_015762.1	2009798	2013341	-	2814	gene-LOC100651629	LOC100651629	protein_coding	100651629	bter:100651629	LOW QUALITY PROTEIN: RNA polymerase II subunit A C-terminal domain phosphatase	CTDP1	21.5201	24.868	25.4778	13.2489	16.0259	27.304	25.1825	27.0394	18.3203	23.1782	28.437	17.6893	28.2085	12.3849	22.9091	21.1968	22.3451	16.1454	28.4649	21.3229	23.7528	17.2024	15.9034	16.226	15.5022	18.0315	17.663	16.1978	19.9292	22.9715	18.8429	25.5745	19.4203	22.1379	22.8424	27.7338	23.8857	24.7938
NC_015762.1	2013500	2015342	+	1291	gene-LOC100651864	LOC100651864	protein_coding	100651864	bter:100651864	centromere protein L-like isoform X1	#N/A	13.1378	12.1287	13.9933	11.2402	5.13311	9.96463	13.0692	9.30049	8.54654	8.44412	9.55856	8.01691	10.9075	5.63093	13.3011	8.50165	12.9819	3.15342	3.59682	5.40222	10.0684	10.1364	10.8594	11.1776	4.63378	11.1329	12.0019	8.69153	5.89922	7.93719	6.84534	9.47096	4.90142	7.28575	13.6881	16.4039	8.93168	5.12575
NC_015762.1	2015140	2017091	-	1580	gene-LOC100651980	LOC100651980	protein_coding	100651980	bter:100651980	snurportin-1	SNUPN	50.7632	49.3677	46.9007	31.6857	28.8147	48.2943	46.7562	39.2774	34.8763	36.2911	49.4512	34.0523	45.7504	24.2679	49.6203	37.9699	51.3334	22.5197	40.4667	45.663	40.9146	33.7962	32.3539	33.17	26.9289	32.2616	35.3037	26.3832	31.9088	35.8212	28.7775	36.6322	24.6665	34.299	47.6784	49.0219	34.6885	33.8242
NC_015762.1	2017223	2020199	+	2977	gene-LOC100651744	LOC100651744	protein_coding	100651744	bter:100651744	protein Hook homolog 3	#N/A	20.2214	26.4285	27.0098	19.9101	13.3272	29.4397	35.2609	33.0362	37.3184	37.2186	42.9742	23.0394	26.5939	13.7656	29.7728	32.3899	30.5935	14.3862	32.0957	28.153	22.8015	28.0135	26.0758	20.9807	15.3759	20.367	26.8195	28.4346	28.4789	42.2694	25.7651	39.3528	18.3328	27.1476	49.4032	60.5543	42.1405	33.2215
NC_015762.1	2020629	2022705	-	1672	gene-LOC100652219	LOC100652219	protein_coding	100652219	bter:100652219	dehydrodolichyl diphosphate synthase complex subunit DHDDS	DHDDS	44.0053	29.1932	31.5664	25.8364	8.64746	32.4623	33.5335	27.0706	26.6995	31.2	23.9111	19.6511	28.3853	8.61037	39.6974	27.9415	25.6446	4.52882	5.87487	12.9092	33.8606	36.1152	34.9675	19.1933	12.7035	34.2103	37.6494	25.9399	16.3376	18.0992	13.0321	24.9192	11.4826	19.0836	41.8127	39.327	22.3915	11.4861
NC_015762.1	2022785	2034592	+	7637	gene-LOC100642191	LOC100642191	protein_coding	100642191	bter:100642191	PH-interacting protein	BRWD1_3	30.2869	37.3611	40.6587	7.31542	5.98394	13.6989	15.9272	12.4893	21.9204	30.702	19.4559	16.2196	19.2035	6.5792	14.3161	6.73436	11.5413	7.23911	10.9796	9.09284	7.30734	10.2521	17.6038	10.0023	9.22381	15.9091	10.3353	9.87376	14.0437	29.393	22.3838	18.2029	11.7411	13.8794	17.6355	29.0481	18.7299	20.4377
NC_015762.1	2035073	2036875	+	739	gene-LOC100642552	LOC100642552	protein_coding	100642552	bter:100642552	60S ribosomal protein L13a	RP-L13Ae	1629.05	1596.19	1660.96	1175.07	1496.72	1190.8	1453.19	1203.6	1398.4	1575.66	1993.5	1421.41	1434.2	1884.07	1357.88	1653.63	1385.81	1225.51	1881.06	2293.78	1283.69	1444.47	1526.87	2038.07	1795.82	1711.65	1450.98	1365.59	1615.35	2341.4	1697.29	1430.72	2333.69	1775.44	2535.1	2432.12	2153.54	1605.48
NC_015762.1	2036966	2039593	-	1302	gene-LOC100642434	LOC100642434	protein_coding	100642434	bter:100642434	LOW QUALITY PROTEIN: DNA-directed RNA polymerase II subunit GRINL1A	POLR2M	51.0522	54.7862	57.1325	38.5797	74.6275	29.3255	55.942	47.8192	42.323	63.6709	78.1435	48.7676	73.7849	48.3891	51.2006	69.3364	41.2945	28.4537	64.6073	59.8459	35.3633	42.2899	39.8263	52.4383	44.9139	53.809	77.8897	41.7509	53.5145	80.6137	50.3622	59.3058	44.5685	53.4035	82.2998	73.0434	65.1885	62.9781
NC_015762.1	2039670	2044888	+	3923	gene-LOC100642314	LOC100642314	protein_coding	100642314	bter:100642314	LOW QUALITY PROTEIN: trafficking protein particle complex subunit 10	TRAPPC10	15.1625	21.9279	18.8172	11.2677	4.56311	15.4228	15.4434	19.877	17.1338	19.2948	17.5895	15.2641	20.6064	4.4328	14.3696	14.5015	13.5804	7.36797	17.8232	10.9886	12.0606	12.1415	14.716	4.22739	10.0404	11.3174	13.6301	11.6781	10.7817	19.4558	12.6048	16.2782	11.9691	16.1379	20.2615	25.9584	19.9611	16.7947
NC_015762.1	2046718	2047617	-	629	gene-LOC100642793	LOC100642793	protein_coding	100642793	bter:100642793	H/ACA ribonucleoprotein complex subunit 3	NOP10	204.135	200.072	187.642	149.069	160.222	145.592	167.629	118.609	149.707	170.277	163.355	163.108	181.918	169.507	200.476	192.217	207.422	129.446	142.394	182.95	156.044	161.412	188.042	242.656	202.93	161.245	202.284	141.973	126.083	169.15	149.722	154.665	170.334	162.306	198.339	211.052	155.938	99.6009
NC_015762.1	2048021	2493142	+	14046	gene-LOC100642674	LOC100642674	protein_coding	100642674	bter:100642674	LOW QUALITY PROTEIN: dystrophin, isoforms A/C/F/G/H	#N/A	38.3772	52.5116	30.9635	11.71	18.2223	17.4768	21.4186	16.77	23.6021	18.9031	23.9225	18.8482	20.7562	20.2251	21.9562	12.6007	11.2004	9.6574	12.8041	6.74168	5.7211	24.8272	35.6837	26.3893	26.0326	30.1756	25.2852	18.142	24.2023	42.0602	26.2811	39.5698	32.1801	35.8417	30.1995	50.29	47.7179	30.295
NC_015762.1	2497226	2510227	+	1677	gene-LOC100642913	LOC100642913	protein_coding	100642913	bter:100642913	myophilin isoform X2	TAGLN	152.348	158.672	476.309	335.272	40.953	90.0559	555.832	80.8491	354.227	421.799	79.0281	279.977	136.528	64.0027	478.397	213.614	564.031	475.03	76.8378	182.161	396.951	573.013	501.009	112.376	544.661	500.625	81.1252	667.052	527.325	230.877	452.311	94.2282	122.545	127.492	92.5701	128.815	113.887	64.7649
NC_015762.1	2510241	2511384	-	876	gene-LOC100646767	LOC100646767	protein_coding	100646767	bter:100646767	probable 28S ribosomal protein S6, mitochondrial	RP-S6	45.8819	52.4102	49.0087	41.3493	62.3857	118.958	42.966	76.618	48.1376	47.1765	53.3289	41.7271	52.5114	34.9841	52.7351	51.429	51.6704	22.586	32.7222	40.2879	70.3664	42.2202	41.7223	47.9436	38.7489	41.9145	64.2999	44.7986	40.9549	54.1141	38.0428	54.0105	42.2735	45.262	60.5182	66.8549	53.985	30.791
NC_015762.1	2511306	2512396	+	952	gene-LOC100646890	LOC100646890	protein_coding	100646890	bter:100646890	iron-sulfur cluster co-chaperone protein HscB, mitochondrial	hscB	37.075	41.7283	37.9523	30.8373	22.1485	38.1325	38.4453	39.1124	42.6295	39.658	50.3942	36.584	58.9473	17.8175	46.4602	48.1684	47.0314	9.23687	23.4501	25.7038	31.1304	37.5101	39.6776	22.322	22.0993	36.0624	80.5484	31.1457	24.1319	32.3913	19.2744	45.9295	18.0521	34.5805	50.7321	43.0487	33.5002	25.3107
NC_015762.1	2512485	2513426	-	774	gene-LOC100647008	LOC100647008	protein_coding	100647008	bter:100647008	adenylate kinase isoenzyme 6	AK6	126.464	120.632	105.26	72.9018	71.8302	104.581	95.3113	74.7753	105.358	111.084	134.46	101.244	133.418	84.3453	91.8053	77.9551	113.482	58.3835	92.9899	101.137	79.938	83.1745	80.8365	95.3523	104.905	91.4932	96.9529	78.9454	98.8031	127.935	119.32	120.625	113.712	87.3098	124.434	137.819	124.084	72.857
NC_015762.1	2513790	2518830	+	4818	gene-LOC100647130	LOC100647130	protein_coding	100647130	bter:100647130	maternal B9.15 protein	TOB	45.9872	65.0789	49.244	25.149	8.23474	27.8466	34.987	32.2153	39.0234	48.2439	26.8931	34.4217	56.9387	10.0884	41.0408	22.8878	30.6594	13.7561	19.1088	21.4511	25.9355	32.5585	37.9547	15.5863	17.8991	31.4616	29.0444	24.6649	20.497	38.6004	29.2917	30.8257	24.3866	32.9929	32.3378	45.9899	34.3087	20.0645
NC_015762.1	2519622	2525883	+	5819	gene-LOC100647248	LOC100647248	protein_coding	100647248	bter:100647248	LOW QUALITY PROTEIN: uncharacterized protein LOC100647248	#N/A	16.1337	23.57	16.2532	10.3011	13.7547	11.8613	14.9615	13.9801	14.2101	15.9822	12.5508	14.3419	20.4888	10.9373	10.8898	9.2926	13.2025	6.40848	10.4506	10.2599	11.1292	8.195	13.2667	15.3356	7.01152	10.6598	8.53117	9.5216	9.97281	14.6471	12.0801	14.1033	10.0587	13.2297	10.9374	20.2636	15.7272	15.1297
NC_015762.1	2527575	2554201	+	4783	gene-LOC100648542	LOC100648542	protein_coding	100648542	bter:100648542	protein stum isoform X1	#N/A	1.58575	1.13165	1.59966	0.933507	2.60906	1.38778	1.00942	1.60774	1.11364	1.53234	1.19785	0.789987	1.02498	2.60762	1.65606	1.18941	0.690569	0.766038	0.765465	1.40786	0.362348	1.1709	1.85595	2.32654	1.85501	2.32366	0.609783	1.09397	1.38173	1.78196	1.49505	1.38932	1.4733	1.66398	2.7084	3.04743	1.38849	2.06023
NC_015762.1	2564212	2727213	-	7246	gene-LOC100647365	LOC100647365	protein_coding	100647365	bter:100647365	heterogeneous nuclear ribonucleoprotein L isoform X1	HNRNPL	9.73379	12.0319	8.77977	3.49692	3.89575	7.02042	5.7102	7.91284	9.46883	11.7977	6.83815	11.3815	17.8502	3.6294	5.92854	5.21824	13.8186	7.14656	11.535	2.91239	1.25172	5.34141	9.4881	6.34104	4.61959	5.12344	5.66031	4.74192	4.85566	14.8023	7.9787	11.4084	9.14952	8.84693	10.2215	18.5101	11.8947	8.7552
NC_015762.1	2727671	2729917	-	1730	gene-LOC100647487	LOC100647487	protein_coding	100647487	bter:100647487	LOW QUALITY PROTEIN: protein RRNAD1	#N/A	18.883	16.7611	14.7012	11.0334	17.5111	21.9346	19.3855	19.1446	10.0798	15.7712	22.7455	12.3924	19.4146	13.7184	17.7462	13.8512	10.9251	7.01259	11.9236	14.5268	14.1253	12.1156	14.0843	29.5885	12.0445	13.6895	15.5594	11.0564	11.1693	14.005	10.5675	17.1697	14.2565	15.5162	17.0108	23.6136	23.286	14.1776
NC_015762.1	2732506	2737316	+	3631	gene-LOC100648663	LOC100648663	protein_coding	100648663	bter:100648663	eukaryotic translation initiation factor 4 gamma-like	#N/A	0.0986859	0.212956	0.253643	0.184452	0.165916	0.0970663	0.114381	0.204352	0.209567	0.152659	0.121376	0.113111	0.229817	0.21591	0.0955393	0.0474779	0.235839	0.0672718	0.0983729	0.0827912	0.0318206	0.0305424	0.151745	0.197721	0.148093	0.240383	0.050203	0.064047	0.104006	0.342868	0.241528	0.164709	0.138624	0.0597795	0.116338	0.324023	0.100495	0.316949
NC_015762.1	2740496	2741920	+	1335	gene-LOC100647714	LOC100647714	protein_coding	100647714	bter:100647714	LOW QUALITY PROTEIN: smad nuclear-interacting protein 1	SNIP1	23.9333	28.6708	24.623	13.5872	13.538	20.9885	21.5437	21.5249	30.922	25.8353	24.6179	25.4731	31.2534	17.1902	17.7566	22.4691	29.3233	23.3591	34.2476	21.0768	14.4534	21.0999	19.3521	23.9846	21.2976	12.8146	17.7508	16.9408	17.7273	40.0996	25.5188	22.5984	34.8489	26.9359	21.9385	34.3215	36.7905	27.1547
NC_015762.1	2742605	2768829	-	9084	gene-LOC100647832	LOC100647832	protein_coding	100647832	bter:100647832	proto-oncogene tyrosine-protein kinase ROS isoform X3	ROS1	9.35531	10.8636	7.25288	4.49126	9.57833	10.3463	11.1328	14.7177	9.03284	8.73943	15.1993	7.08927	5.31646	9.50109	8.63694	12.4493	4.56527	3.85416	11.5899	5.47354	3.58044	10.3281	11.6996	10.5033	5.56433	14.6177	9.6789	4.91529	8.21756	16.4986	8.75561	17.9295	10.892	20.0317	16.6321	9.15968	17.2327	14.1892
NC_015762.1	2753681	2755030	+	1350	gene-LOC110120331	LOC110120331	protein_coding	110120331	bter:110120331	cAMP-dependent protein kinase catalytic subunit-like	PKA	0	0	0	0	0	0	0	0	0	0	0	0	0	0	0	0	0	0	0	0	0	0	0	0	0	0.0431028	0	0	0	0	0	0	0	0	0	0	0.0540591	0
NC_015762.1	2772995	2774340	+	836	gene-LOC100647952	LOC100647952	protein_coding	100647952	bter:100647952	prefoldin subunit 3	#N/A	133.587	123.363	111.266	78.9113	100.063	102.867	99.6068	73.5062	91.8555	90.1742	97.9791	96.8798	139.868	89.258	80.8472	90.5265	121.309	65.0591	104.573	102.051	90.318	77.1387	90.4395	135.427	96.241	92.0858	86.1285	83.5222	103.522	138.952	118.863	95.8613	134.179	112.424	94.9944	135.338	116.104	84.7473
NC_015762.1	2774288	2775961	-	1413	gene-LOC100648155	LOC100648155	protein_coding	100648155	bter:100648155	C-Myc-binding protein isoform X1	#N/A	54.1001	51.4401	56.0537	37.84	38.2502	50.51	48.4611	45.1607	45.5054	55.618	52.3996	36.7399	49.312	30.3641	29.7065	40.6274	68.8719	33.5942	37.6025	31.2741	44.1557	35.6714	37.6509	49.0811	33.156	42.6635	57.5372	43.4086	46.9943	93.0546	47.7428	48.3922	54.3494	48.5938	73.742	95.2453	61.4621	31.2043
NC_015762.1	2775954	2777043	+	1015	gene-LOC100648269	LOC100648269	protein_coding	100648269	bter:100648269	transmembrane protein 267 isoform X1	#N/A	31.5965	31.9963	23.0331	12.0422	12.6339	16.0309	16.8787	15.5511	19.8668	19.7208	21.8963	15.4572	23.2253	11.7262	14.1837	11.6627	16.0901	5.05374	10.2935	20.1989	10.7003	13.0566	18.2757	18.0365	16.5556	27.2312	22.6287	12.4869	19.9055	31.0412	25.7879	21.5393	22.0323	24.0227	24.1384	36.7705	26.8192	15.3068
NC_015762.1	2777690	2781001	+	1603	gene-LOC100648386	LOC100648386	protein_coding	100648386	bter:100648386	uncharacterized protein LOC100648386	#N/A	6.70609	6.81351	63.4638	40.9799	2.3623	4.39735	70.2129	3.66098	37.6987	59.1306	3.84906	30.3355	4.48988	1.55611	60.7026	23.7312	58.2666	43.3265	3.73236	19.2408	53.4096	59.2201	62.5573	9.31556	61.1778	52.889	2.72919	77.1797	57.9546	11.5301	50.0799	3.73088	7.89487	4.33306	6.23663	18.308	10.4712	2.69224
NC_015762.1	2785332	2817207	-	5535	gene-LOC100648501	LOC100648501	protein_coding	100648501	bter:100648501	single-minded homolog 2 isoform X1	SIM	3.798	2.9861	1.80471	1.07893	0.233233	1.836	2.21353	1.85241	1.07691	1.58008	2.28634	1.21691	2.26143	0.321906	1.44151	0.332222	8.43181	0.867906	1.87147	0.695189	0.626237	1.45261	1.85819	1.23221	1.45726	2.34437	1.48201	1.01887	0.932463	7.50899	2.90074	3.96186	4.81972	3.15033	11.1425	8.90395	2.82162	1.44245
NC_015762.1	2819143	2821184	+	1948	gene-LOC100648734	LOC100648734	protein_coding	100648734	bter:100648734	LOW QUALITY PROTEIN: CWF19-like protein 1	#N/A	38.7208	39.6446	34.4766	22.8634	21.0297	30.4261	32.9931	29.2257	27.9948	38.1615	42.1778	27.1556	34.9122	22.6469	30.8972	29.7645	51.778	15.2142	26.3585	44.012	24.1995	25.7892	27.9075	26.2404	26.9485	29.9009	30.5683	24.9208	29.1442	31.3647	28.9512	36.1251	35.7316	34.208	34.6236	51.4042	37.6887	33.933
NC_015762.1	2821170	2822425	-	905	gene-LOC100648848	LOC100648848	protein_coding	100648848	bter:100648848	probable methylthioribulose-1-phosphate dehydratase	mtnB	139.372	125.599	149.83	55.8737	85.6825	105.669	77.4419	82.5854	159.965	134.612	117.919	135.057	190.867	58.906	95.8296	127.373	62.8562	75.6633	79.9242	91.1477	92.3049	90.0061	79.6206	127.243	157.382	84.2291	148.65	104.2	84.9185	189.521	124.262	92.2239	105.515	101.534	103.622	128.631	146.443	73.1993
NC_015762.1	2822290	2823624	+	773	gene-LOC100648964	LOC100648964	protein_coding	100648964	bter:100648964	COMM domain-containing protein 10	COMMD10	55.8585	54.017	56.0889	34.9457	28.6134	46.9626	59.7725	45.028	55.4542	50.2756	45.2039	43.1429	60.318	28.7661	53.105	51.3682	41.3843	14.3251	29.3424	48.6895	47.7558	52.1499	51.3208	60.8332	35.4775	35.8316	44.5696	36.0264	34.8497	64.6696	35.9557	55.1037	35.9065	43.6178	49.911	83.8806	67.6927	42.5239
NC_015762.1	2823796	2843863	-	3427	gene-LOC100648618	LOC100648618	protein_coding	100648618	bter:100648618	uncharacterized protein LOC100648618	#N/A	6.779	6.85359	4.92003	4.25064	4.09345	5.21078	4.40829	5.31449	4.64437	3.39668	5.21755	5.27316	6.90924	8.08988	5.63494	3.23623	6.05061	3.25495	4.6903	5.05264	0.657439	3.64055	8.52122	4.54595	6.35482	5.12781	5.10638	3.42691	4.55484	6.87433	13.4252	11.4016	9.0853	9.6696	9.69668	15.4871	4.02485	6.63237
NC_015762.1	2851353	2853162	+	1619	gene-LOC100649162	LOC100649162	protein_coding	100649162	bter:100649162	ankyrin repeat domain-containing protein 16	#N/A	7.11936	5.55216	3.45689	3.3439	5.9537	5.73263	4.13651	4.08311	3.9167	5.59214	3.77214	4.66771	7.21589	6.47108	2.99978	4.57867	5.17592	3.4198	6.28782	4.9762	4.24624	6.26763	4.46203	10.0217	5.18962	3.80977	4.35357	3.87831	3.73215	6.56577	4.58348	4.76117	9.9043	6.34598	4.04419	9.85082	7.52787	5.37569
NC_015762.1	2854072	3220176	-	11943	gene-LOC100649283	LOC100649283	protein_coding	100649283	bter:100649283	latrophilin Cirl isoform X2	ADGRL1	5.01554	3.86039	5.86069	1.91601	1.57814	2.54285	3.35579	1.85821	3.82284	4.77019	3.3317	3.08125	2.88217	2.71522	3.85351	1.82838	3.75409	1.94299	2.41508	1.12262	0.962597	4.16	4.5827	1.89355	4.28295	6.7675	3.02209	4.61001	3.43613	9.46189	4.51318	5.23575	4.10617	4.70116	8.05843	11.0114	5.12685	3.36662
NC_015762.1	3618297	3620829	+	1390	gene-LOC100649609	LOC100649609	protein_coding	100649609	bter:100649609	mitochondrial import inner membrane translocase subunit TIM50-C	#N/A	110.162	106.182	85.5228	56.5749	42.4123	80.5474	64.0531	52.0711	89.369	105.721	91.8577	98.3334	154.887	59.5796	72.625	106.784	139.671	89.3877	131.956	84.6912	64.2539	69.5714	82.9782	82.0191	98.0192	64.1751	75.3628	60.7319	61.4922	130.696	90.368	97.86	122.344	96.3493	76.5323	128.562	101.174	98.8876
NC_015762.1	3620820	3624290	-	2572	gene-LOC100649485	LOC100649485	protein_coding	100649485	bter:100649485	uncharacterized protein LOC100649485 isoform X2	#N/A	5.45666	5.0357	5.75679	4.38337	1.77346	4.75046	6.55999	3.54058	4.3885	6.46547	4.52859	5.90831	9.24661	3.3529	6.04698	4.62483	9.70293	2.81746	3.85384	4.02066	4.37994	4.54894	8.33095	3.74036	3.39738	3.55196	1.88997	4.00099	4.01336	7.55848	2.41305	3.28122	4.16563	3.82582	5.06403	12.5033	6.38431	6.18041
NC_015762.1	3624999	3629618	-	2412	gene-LOC100649721	LOC100649721	protein_coding	100649721	bter:100649721	monoacylglycerol lipase ABHD12 isoform X1	ABHD12	19.1148	14.9071	14.6564	12.2176	5.42353	14.7584	14.1625	13.9552	12.7769	13.661	12.2944	9.842	11.6763	10.2532	20.4709	14.7948	12.1217	3.71324	6.96021	12.1642	15.1132	21.3798	14.366	16.0432	7.74711	12.9067	13.6791	12.4376	8.37651	9.4098	6.20905	12.9486	5.36612	9.17912	20.6366	18.2647	12.2541	8.6182
NC_015762.1	3629891	3631290	+	1284	gene-LOC100651310	LOC100651310	protein_coding	100651310	bter:100651310	LOW QUALITY PROTEIN: uncharacterized protein LOC100651310	#N/A	45.3027	39.8967	56.4437	38.2512	27.6822	60.1595	70.6753	40.5043	55.6578	58.3758	56.7814	25.8451	45.9801	31.361	55.7008	62.0737	75.8389	8.11677	36.0252	36.3828	54.2609	63.0934	50.6357	41.7671	23.0858	57.1918	54.6577	34.367	30.8824	73.3158	25.7443	44.1972	30.3529	43.2203	103.522	98.7566	43.1399	29.9138
NC_015762.1	3631480	3632146	+	534	gene-LOC105667166	LOC105667166	protein_coding	105667166	bter:105667166	U6 snRNA-associated Sm-like protein LSm6	LSM6	102.667	81.6322	107.195	81.9412	106.37	91.082	105.774	67.581	80.5111	87.7709	66.2609	64.6057	84.7749	59.5251	99.8267	85.4428	112.826	16.0098	42.1406	90.0718	90.0092	88.6779	84.379	102.714	51.7336	79.5464	65.9966	65.7599	55.8692	60.4363	39.4151	59.9802	39.858	57.7199	103.628	105.021	53.2998	43.3721
NC_015762.1	3632053	3633303	-	1251	gene-LOC105665635	LOC105665635	protein_coding	105665635	bter:105665635	protein TIPIN homolog	#N/A	73.1838	57.6378	51.4202	43.4986	53.9355	90.7179	70.2987	67.5086	42.9839	54.6478	76.7494	44.5179	60.2003	34.1822	67.7538	68.4424	61.8022	28.8326	57.8189	70.3117	94.4367	58.9956	44.4351	55.8386	54.1596	52.9327	53.1367	52.1436	55.344	54.6576	48.0474	57.2616	52.8806	61.8847	91.6204	80.7758	64.9292	46.6869
NC_015762.1	3633321	3633822	-	502	gene-LOC100648777	LOC100648777	protein_coding	100648777	bter:100648777	uncharacterized protein LOC100648777	#N/A	66.7405	45.4396	50.2402	31.6861	21.2585	77.9317	55.8446	56.0331	32.3373	46.0081	56.8142	38.2891	44.8816	15.333	58.8537	50.8248	35.5789	33.7363	51.5865	51.0207	74.457	48.1595	40.7324	28.3166	41.3739	42.6563	36.6753	46.2098	38.3666	46.9289	33.5959	47.9189	41.5394	47.5628	61.7084	67.4459	56.8428	46.1369
NC_015762.1	3634467	3644418	+	2473	gene-LOC100649912	LOC100649912	protein_coding	100649912	bter:100649912	very long-chain-fatty-acid--CoA ligase bubblegum	ACSBG	214.567	221.999	128.339	38.186	12.7372	103.801	85.8809	100.623	149.233	125.645	212.199	141.896	126.705	6.57079	137.284	115.393	19.7623	46.2584	84.4233	140.595	110.355	140.967	70.8505	41.1653	97.9836	148.095	126.955	84.1165	98.6749	421.787	90.5384	111.486	117.789	110.212	254.37	194.581	238.387	166.891
NC_015762.1	3645307	3646796	-	1088	gene-LOC100651065	LOC100651065	protein_coding	100651065	bter:100651065	LOW QUALITY PROTEIN: alpha-endosulfine	#N/A	57.9649	58.544	53.6541	38.063	25.5499	61.0629	48.527	53.5049	47.9665	55.7589	61.1658	48.545	51.6748	23.6475	58.1892	54.9289	48.1799	35.4721	51.215	46.9711	57.8765	53.462	41.8078	43.1547	57.8254	48.1341	55.7919	43.8712	44.7183	89.6922	41.7908	60.5878	51.5503	50.0753	86.8398	77.9785	64.5951	38.8727
NC_015762.1	3647057	3648233	+	1065	gene-LOC100651549	LOC100651549	protein_coding	100651549	bter:100651549	uncharacterized protein LOC100651549	#N/A	30.1131	18.9681	28.6038	16.9794	16.0004	28.4054	28.9065	24.765	17.9814	24.0575	30.9773	17.6623	22.6246	7.9635	34.1474	24.0108	29.8079	8.71552	9.05558	23.654	25.2237	27.074	23.3386	19.1447	15.6522	31.4165	29.4969	20.4168	18.4391	31.2924	16.5959	26.4557	15.8666	22.4193	50.5055	46.1527	30.6309	17.5598
NC_015762.1	3648138	3650317	-	2042	gene-LOC100650389	LOC100650389	protein_coding	100650389	bter:100650389	LOW QUALITY PROTEIN: proline-rich protein PRCC	PRCC	24.7426	24.8502	24.5631	18.5585	12.8546	23.416	26.6947	21.9343	20.5264	26.4214	31.819	17.7799	24.9277	11.029	28.5971	24.5671	37.323	10.6063	18.2357	21.2285	20.0866	19.1168	16.6693	14.3444	15.7342	23.8511	18.806	20.0439	18.8947	33.1099	21.0112	26.9775	15.7757	21.4012	35.7535	44.7487	27.6623	16.4144
NC_015762.1	3650660	3651153	+	414	gene-LOC100651668	LOC100651668	protein_coding	100651668	bter:100651668	39S ribosomal protein L34, mitochondrial	RP-L34	245.81	164.361	181.56	154.225	205.387	232.411	188.849	221.59	163.736	176.14	255.184	138.688	230.788	139.958	183.088	265.389	202.263	185.066	301.974	155.535	202.336	181.082	135.011	215.031	321.467	209.142	304.986	187.336	203.571	229.467	157.408	199.353	202.865	156.415	308.314	282.448	199.372	189.027
NC_015762.1	3651169	3652708	-	1349	gene-LOC100650512	LOC100650512	protein_coding	100650512	bter:100650512	RNA pseudouridylate synthase domain-containing protein 4	#N/A	14.8307	13.1835	12.5514	11.9154	8.86785	15.2405	10.9294	14.951	11.7986	11.3683	14.7015	10.8385	15.4645	8.77006	16.3722	14.3128	15.507	3.74212	8.73784	10.5627	10.4064	13.3589	13.1608	12.9854	9.51686	12.9404	16.7558	11.4209	7.51189	14.9789	7.90123	13.3986	11.4069	14.5886	18.3185	16.0378	14.0658	9.59746
NC_015762.1	3652816	3654748	+	1386	gene-LOC100650140	LOC100650140	protein_coding	100650140	bter:100650140	26S protease regulatory subunit 10B	PSMC6	185.412	159.349	151.554	81.5033	86.8701	136.893	141.436	112.814	123.071	139.621	151.221	122.027	134.261	83.8168	121.558	101.951	128.379	75.253	118.549	173.341	135.548	109.059	125.136	109.812	128.127	142.071	102.06	109.188	129.016	188.767	154.39	140.957	157.457	144.811	163.31	189.155	178.921	160.67
NC_015762.1	3654719	3656059	-	1341	gene-LOC100651430	LOC100651430	protein_coding	100651430	bter:100651430	tRNA (guanine-N(7)-)-methyltransferase non-catalytic subunit wdr4	TRM82	6.45757	5.91032	3.5924	5.82676	3.01637	7.92854	8.63311	8.04828	6.85656	7.89963	6.15042	4.47154	5.52266	1.7007	7.97627	7.49904	7.70853	2.97513	4.79453	2.42106	8.35753	9.34498	5.84358	4.9789	4.56126	4.9467	7.02324	5.41934	3.94263	8.06973	3.21959	6.88792	5.25488	5.3415	13.8602	10.382	7.23811	3.91553
NC_015762.1	3655849	3658015	+	1464	gene-LOC100650630	LOC100650630	protein_coding	100650630	bter:100650630	alkaline ceramidase isoform X2	ACER1_2	31.8188	28.5213	34.7931	23.1406	17.4007	27.6453	33.4751	26.217	34.9542	38.2831	33.2861	22.1064	24.6521	15.4321	38.6238	30.2236	32.2545	7.34127	14.1511	27.3921	28.5695	32.3078	26.094	24.6174	18.0436	33.3473	26.2723	30.3798	23.8179	31.3985	18.7544	37.0837	17.2889	23.8212	52.1776	42.2357	30.8569	19.8489
NC_015762.1	3658374	3659257	-	780	gene-LOC100651186	LOC100651186	protein_coding	100651186	bter:100651186	6-pyruvoyl tetrahydrobiopterin synthase isoform X1	queD	39.6612	19.5789	29.7909	23.6843	9.48898	22.2916	22.563	16.2583	14.9586	27.6363	15.6592	20.5354	16.3149	9.59403	26.8331	18.639	23.2903	9.39477	11.334	13.335	20.4418	27.5116	24.7237	22.4582	14.5634	31.7054	30.7707	21.1684	23.8854	27.7475	19.4598	20.6169	23.3234	19.2014	24.2802	27.1506	21.8004	10.6969
NC_015762.1	3659289	3662990	+	2080	gene-LOC100650266	LOC100650266	protein_coding	100650266	bter:100650266	actin-related protein 2 isoform X3	ACTR2	38.8189	29.4613	44.1415	29.2476	13.6542	27.2526	49.5437	27.4035	37.742	47.3766	28.6043	32.0273	29.3868	17.3035	38.9154	25.3892	35.2884	19.729	22.7968	22.1703	36.0509	37.9883	42.619	24.23	30.6673	40.2006	21.5297	40.3896	31.6824	41.1147	33.8276	30.7975	25.582	24.0365	33.171	47.0736	33.4023	24.9672
NC_015762.1	3663556	3666916	-	2733	gene-LOC100650024	LOC100650024	protein_coding	100650024	bter:100650024	collagen type IV alpha-3-binding protein	#N/A	20.0383	20.9721	23.1741	13.3557	7.71511	19.344	21.6169	18.3137	21.0211	27.3356	22.0002	19.6863	22.1746	9.90947	19.1243	19.4701	21.9779	21.2118	27.5442	18.1271	20.2503	19.7817	19.3764	15.7087	23.0693	22.7816	13.4953	18.635	19.3222	27.5068	20.6849	23.0743	23.8635	21.0732	22.3087	32.4063	26.1424	22.3442
NC_015762.1	3667876	3670007	-	1540	gene-LOC100650833	LOC100650833	protein_coding	100650833	bter:100650833	translocon-associated protein subunit beta	SSR2	133.559	114.668	124.254	84.3341	39.343	139.949	127.697	61.848	136.705	114.101	69.7054	145.028	111.285	46.8808	76.6641	57.5387	47.3445	25.1137	35.8932	62.114	89.6566	62.975	78.6725	88.5285	53.86	89.6636	128.153	91.6251	59.7124	107.581	119.896	77.2386	64.2019	66.4333	80.1413	115.53	82.2681	51.1901
NC_015762.1	3669613	3670213	+	513	gene-LOC100650948	LOC100650948	protein_coding	100650948	bter:100650948	BLOC-1-related complex subunit 8 homolog	MEF2BNB	17.4624	13.9425	14.9146	10.6619	14.2599	21.069	16.7989	15.5159	21.2607	17.6485	20.8638	11.8489	19.5197	11.2532	13.2991	13.8899	14.308	9.36424	19.6699	9.3759	11.2613	13.403	12.6499	21.9716	12.8405	16.3337	23.689	12.1264	14.4777	16.0543	13.6762	16.3213	9.95191	10.2959	23.3306	28.0307	12.9457	14.021
NC_015762.1	3670520	3683049	+	3872	gene-LOC100651787	LOC100651787	protein_coding	100651787	bter:100651787	3-hydroxy-3-methylglutaryl-coenzyme A reductase	HMGCR	47.4748	44.5833	41.2771	30.9618	25.0943	55.343	45.8545	56.4445	39.1081	46.6694	52.8458	36.5309	46.8202	24.4254	56.3538	51.9432	45.7801	43.213	63.814	45.4649	65.7525	47.6019	38.9744	33.3561	45.9332	32.7612	37.1918	40.5259	39.5984	48.328	35.1241	58.488	47.5598	58.7121	46.4933	54.5082	59.6918	55.6548
NC_015762.1	3683185	3685112	-	1510	gene-LOC100651909	LOC100651909	protein_coding	100651909	bter:100651909	DNA repair protein complementing XP-A cells homolog	XPA	37.2567	28.1005	31.5281	25.5774	20.9743	32.5217	33.418	26.8925	30.7818	31.9368	41.1531	31.1702	46.4206	21.8058	35.7624	34.9731	54.0372	15.5833	26.9077	31.6143	22.649	34.1511	29.0291	36.4192	24.082	31.8304	58.0261	31.264	23.8426	40.6528	17.8703	34.7658	19.1432	28.0308	47.8372	61.8131	27.742	18.101
NC_015762.1	3685400	3692475	-	6085	gene-LOC100652028	LOC100652028	protein_coding	100652028	bter:100652028	neuroblastoma-amplified sequence isoform X1	NBAS	13.9661	15.7095	14.1106	8.00721	4.25718	11.3525	12.1319	11.7505	9.73315	11.8928	10.6674	7.31647	13.7478	4.79037	11.934	6.72381	9.65999	2.38176	4.09436	7.09421	7.64258	9.91442	10.4332	7.35032	4.29696	10.4329	7.39933	7.97795	6.39239	8.05784	8.49216	10.6802	5.2349	8.10925	11.975	17.541	10.9739	9.37365
NC_015762.1	3692529	3695164	+	1782	gene-LOC100652149	LOC100652149	protein_coding	100652149	bter:100652149	COP9 signalosome complex subunit 2	COPS2	37.3343	39.3239	31.5261	26.4027	41.7274	44.5669	42.5049	39.8217	33.8408	34.7003	44.4463	33.5111	42.9057	28.9159	36.663	34.085	40.5717	22.617	45.8517	37.754	30.5385	34.0104	30.4385	41.2545	28.9308	22.3677	28.6763	23.4251	26.1372	38.7469	29.6417	41.3921	32.4828	40.9676	31.8436	47.243	49.3084	44.2787
NC_015762.1	3714951	3720310	+	2417	gene-LOC100652268	LOC100652268	protein_coding	100652268	bter:100652268	cysteine-rich venom protein 1 isoform X1	#N/A	2.2238	1.63958	1.02588	0.808201	3.06223	2.72198	0.644371	2.56758	0.734596	1.37602	1.19824	0.543758	1.29468	0.914096	0.789395	0.832123	0.0759204	0.202122	0.406404	3.0845	1.3863	1.67473	1.0385	3.68319	0.695241	0.914842	1.73463	1.05838	0.390616	4.51687	0.558217	0.659837	2.55851	1.55662	1.16514	7.572	3.7139	3.00567
NC_015762.1	3744985	3989710	-	1902	gene-LOC105665845	LOC105665845	protein_coding	105665845	bter:105665845	lachesin	#N/A	0.345392	0.508178	0.40972	0.0586877	0.135746	0.0617679	0.109179	0.106395	0.133357	0.0971444	0.0662037	0.129561	0.164524	0.0749421	0.121592	0.211487	0.0321591	0	0.0469495	0.0632208	0.0911204	0.116613	0.321875	0.188729	0.0706792	0.122374	0.0319466	0.152836	0.165461	0.0503499	0.141873	0.104812	0.075611	0.114122	0.111047	0.343652	0.19185	0.151267
NC_015762.1	3831957	3837092	+	2693	gene-LOC100642235	LOC100642235	protein_coding	100642235	bter:100642235	LOW QUALITY PROTEIN: alpha-(1,3)-fucosyltransferase C	FUT-1	69.8118	71.4956	73.2645	91.5624	32.1497	72.3959	124.842	64.7244	64.7065	81.9441	67.0042	33.7961	38.3845	37.6066	66.9202	49.0354	46.3348	57.4454	32.1314	63.0923	107.754	81.1257	75.7017	71.0727	40.2597	56.9571	38.5377	62.3701	50.9279	74.5712	60.8222	66.7719	66.8863	55.0507	80.5734	93.9299	143.385	74.0644
NC_015762.1	4013481	4022565	+	3275	gene-LOC100642358	LOC100642358	protein_coding	100642358	bter:100642358	UDP-glucuronosyltransferase 1-8	UGT	16.4849	17.4422	11.4865	8.41867	0.499296	11.5868	5.00918	8.85664	9.58432	13.7096	11.4769	11.0609	16.116	0.152333	8.08558	2.21083	2.93226	5.51925	11.8337	1.3585	3.1046	8.12697	7.73903	0.854934	14.4489	7.58675	11.3732	7.63348	4.30499	14.299	11.5558	12.8033	17.1477	14.2055	28.5699	15.687	13.6377	9.55375
NC_015762.1	4031418	4050542	+	3408	gene-LOC100642595	LOC100642595	protein_coding	100642595	bter:100642595	43 kDa receptor-associated protein of the synapse homolog isoform X2	#N/A	5.23964	16.3361	5.32164	5.69912	8.10627	3.7058	1.52332	5.32433	2.92124	18.9576	12.3222	3.18154	5.44803	10.0171	7.02357	2.0571	1.43583	2.96251	5.08328	2.4522	3.15296	5.4506	4.52688	7.98397	2.4062	2.1172	7.27437	1.51829	21.9038	8.99207	16.4099	18.8746	9.24145	55.114	1.40477	3.52897	12.7201	7.87236
NC_015762.1	4032938	4041280	-	2910	gene-LOC100642478	LOC100642478	protein_coding	100642478	bter:100642478	myogenic-determination protein	MYF5	6.69044	7.17442	5.30724	5.42777	30.6691	6.84306	5.22716	10.1762	7.91008	7.11137	12.0078	5.50433	6.12945	53.3423	9.39778	22.255	6.87335	19.1942	21.2044	13.5122	2.71977	6.78353	6.52178	42.1133	16.6769	4.41915	8.43574	5.65404	5.51547	8.39183	5.05374	16.2588	11.5149	11.9345	7.42747	9.86054	12.5395	15.918
NC_015762.1	4050898	4057494	+	4853	gene-LOC100642716	LOC100642716	protein_coding	100642716	bter:100642716	protein PAT1 homolog 1 isoform X1	PATL1	33.6941	37.4632	35.9842	20.7699	17.8049	24.9466	29.3538	29.8841	28.72	30.1158	27.3738	23.2562	32.0684	17.2704	26.5437	18.9455	29.5056	14.4119	18.603	18.9797	20.6178	21.572	27.3746	23.5068	14.7368	21.4866	17.0656	18.5689	24.4606	35.2436	36.9622	31.959	24.7293	30.8317	26.9835	41.8197	41.1442	30.5911
NC_015762.1	4058015	4069914	+	8373	gene-LOC100642832	LOC100642832	protein_coding	100642832	bter:100642832	protein diaphanous isoform X1	#N/A	27.5818	30.1175	26.2969	13.0915	22.9008	23.0601	15.9719	25.8121	23.4318	22.8028	20.9189	20.4446	28.1419	23.1012	19.5003	16.7938	23.2087	17.5329	23.0577	14.2032	9.61114	15.4369	21.4232	27.8664	23.2964	17.5199	18.0843	17.5534	17.4098	30.6752	27.0793	26.3646	25.5574	24.4201	23.8631	38.1028	28.8677	29.9978
NC_015762.1	4070052	4079832	+	4163	gene-LOC100642949	LOC100642949	protein_coding	100642949	bter:100642949	rhophilin-2 isoform X2	#N/A	56.2641	53.4472	65.8922	23.4751	41.822	33.2439	28.9566	32.7632	45.9401	45.8482	50.2105	33.8195	38.5362	47.1994	36.9569	29.2635	33.3235	28.5747	37.5382	23.5697	7.77117	27.1987	41.4706	51.443	44.7568	49.4528	33.8623	34.6486	35.3638	70.1161	67.1202	62.5563	68.9697	60.3087	64.7551	78.9281	65.2488	50.1921
NC_015762.1	4075289	4077099	-	1523	gene-LOC100643068	LOC100643068	protein_coding	100643068	bter:100643068	protein tilB homolog	#N/A	1.05875	1.14235	1.20942	0.219877	0.113018	0.655681	0.749918	0.177163	0.416358	0.687474	0.372053	0.53934	0.410932	0.233979	0.683328	0.490501	0.883561	0.748456	1.11403	0.394767	0.0379319	0.291265	0.522566	0.471389	0.706142	0.22924	0.518655	0.267217	0.537253	0.314398	0.221473	0.698108	0.802629	0.570083	0.647178	0.944174	0.670858	0.236138
NC_015762.1	4080021	4083401	+	3064	gene-LOC100643311	LOC100643311	protein_coding	100643311	bter:100643311	clavesin-2	#N/A	1.81269	1.00946	1.47978	1.03828	2.6684	6.82503	1.13521	6.51651	1.20035	0.904547	1.31508	1.12596	1.08938	1.97714	1.50959	1.91297	1.41737	1.46154	0.816039	1.21659	1.96087	2.49741	1.8582	1.31213	3.48803	1.97508	0.495777	1.13849	1.72554	3.34429	1.38708	1.43139	1.14993	1.08624	2.25181	3.26386	1.8102	1.99538
NC_015762.1	4083282	4084968	-	1200	gene-LOC100643187	LOC100643187	protein_coding	100643187	bter:100643187	methylmalonic aciduria and homocystinuria type D homolog, mitochondrial	#N/A	117.402	107.932	96.9977	78.7415	125.508	182.392	101.407	139.294	87.2435	90.3827	130.012	97.543	132.037	106.846	101.71	131.449	145.984	101.912	185.74	135.627	141.585	86.4553	84.5865	129.944	113.315	94.5083	121.17	86.5297	96.877	148.277	102.428	161.255	138.06	137.591	124.849	156.925	131.85	121.078
NC_015762.1	4085083	4108913	+	1380	gene-LOC100643679	LOC100643679	protein_coding	100643679	bter:100643679	RING-box protein 2	RBX2	36.3522	24.3039	25.9249	20.7071	15.2169	54.4421	29.4936	47.2671	23.113	36.0611	32.4379	25.6543	34.0136	16.6813	32.6793	32.2715	30.8049	18.8213	35.978	25.2691	29.848	24.6309	33.7157	19.1447	28.2989	25.6368	26.4184	20.5171	22.9872	30.6033	22.3402	38.8113	36.5783	38.2213	34.1815	40.0701	35.3793	48.3166
NC_015762.1	4085848	4103782	-	5549	gene-LOC100643557	LOC100643557	protein_coding	100643557	bter:100643557	facilitated trehalose transporter Tret1 isoform X2	#N/A	294.464	237.833	265.81	288.253	193.312	533.636	314.81	652.447	465.386	371.879	760.168	452.615	340.351	173.391	448.753	723.131	300.872	266.171	724.185	402.235	181.036	302.28	599.011	313.537	406.869	509.574	376.827	278.435	350.334	1555.62	342.834	576.002	538.576	661.4	610.326	528.025	660.277	770.685
NC_015762.1	4111343	4134180	-	4004	gene-LOC100643434	LOC100643434	protein_coding	100643434	bter:100643434	serine/threonine-protein kinase PAK mbt	PAK5	9.03876	10.187	11.2884	6.25864	6.94263	8.81706	8.47959	9.92278	9.42302	9.42917	8.60113	7.38535	11.0456	5.9095	9.58806	8.36702	10.7851	5.36844	8.20721	6.17146	7.14194	5.98258	9.26566	6.88519	7.05062	6.4961	6.64683	6.47599	6.2564	10.141	9.16547	8.96194	6.87813	8.13159	9.495	13.892	11.6833	9.93407
NC_015762.1	4116134	4121747	+	2484	gene-LOC100643874	LOC100643874	protein_coding	100643874	bter:100643874	gastrula zinc finger protein XlCGF57.1 isoform X1	KRAB	101.05	98.7177	94.1168	44.3755	45.0063	56.2346	64.1202	51.4871	50.9538	61.8623	91.9302	59.7212	78.6931	51.5875	67.1508	71.2748	61.7329	44.349	84.7684	72.3218	62.7473	46.8554	58.2631	52.486	77.2279	86.0416	71.819	62.1644	70.2134	79.4191	89.1326	105.669	89.7379	105.879	81.2873	85.3871	80.0309	61.2138
NC_015762.1	4122057	4125657	+	2191	gene-LOC100643999	LOC100643999	protein_coding	100643999	bter:100643999	Fanconi anemia group M protein	#N/A	7.44133	7.98477	8.69791	1.60482	1.80689	3.37809	4.14655	2.27825	2.51793	2.89536	4.6839	1.08722	3.1421	1.95171	4.88187	1.54741	2.31713	0.371617	1.63027	1.2074	2.05663	2.04994	2.57065	1.83495	2.54629	6.79887	3.88258	2.70659	3.76326	4.02119	3.20214	4.64036	2.36296	3.30229	6.29809	6.44378	4.92971	2.46215
NC_015762.1	4126519	4127922	+	1324	gene-LOC105667209	LOC105667209	protein_coding	105667209	bter:105667209	uncharacterized protein LOC105667209	#N/A	18.1329	19.1267	20.9751	6.78681	8.9703	7.45358	7.84211	5.04382	4.93306	5.95428	13.2196	5.8318	9.37514	11.7886	11.5722	4.29678	7.9923	3.01333	5.86777	7.90135	7.41764	4.81625	6.98211	13.7187	9.03658	19.9529	13.5384	6.23542	13.4534	8.17334	10.0376	11.3429	10.8619	13.4432	17.6541	14.4647	12.2368	8.31188
NC_015762.1	4129020	4133803	+	3023	gene-LOC100644115	LOC100644115	protein_coding	100644115	bter:100644115	plasma protease C1 inhibitor	#N/A	137.342	66.1528	57.2754	45.9531	33.8216	71.5077	56.2768	83.3198	52.1261	66.3978	149.662	95.0755	87.6424	30.743	76.7517	126.352	57.9494	67.7927	126.429	77.6248	58.0761	85.0179	85.3403	51.4161	91.4296	80.267	104.4	76.1015	89.217	150.57	102.786	158.335	242.145	172.326	143.882	121.406	139.007	179.189
NC_015762.1	4134213	4135215	-	623	gene-LOC100644237	LOC100644237	protein_coding	100644237	bter:100644237	cytochrome b-c1 complex subunit 9	QCR9	156.637	120.082	110.872	306.742	1854.56	1599.69	231.825	1506.74	114.609	110.327	145.929	100.996	227.536	129.499	173.266	194.252	161.213	89.0015	140.182	149.198	1383.34	150.417	108.684	193.252	127.527	135.618	379.984	179.082	137.905	127.124	75.1487	159.675	90.3731	119.272	203.866	122.647	158.025	77.7003
NC_015762.1	4136590	4140036	-	2382	gene-LOC100644387	LOC100644387	protein_coding	100644387	bter:100644387	LOW QUALITY PROTEIN: inosine-5'-monophosphate dehydrogenase 1b	IMPDH	5.08961	4.38236	4.2233	1.68701	0.541957	2.56469	3.16022	1.98229	4.65869	5.32639	2.2731	4.27605	5.07966	1.97473	2.40298	1.92994	4.10858	1.53819	2.39928	2.19593	2.44954	2.14163	2.90425	2.10977	2.28568	3.61542	1.93868	2.2699	2.11389	5.95017	5.21106	2.48285	3.44135	1.8225	3.54678	6.80517	3.61529	2.77806
NC_015762.1	4140670	4143222	+	2052	gene-LOC100644629	LOC100644629	protein_coding	100644629	bter:100644629	TBC1 domain family member 20 isoform X2	TBC1D20	41.9389	40.5086	47.4367	21.0791	16.6086	31.26	46.0706	33.2671	32.6328	39.7091	35.3765	33.8654	36.0911	15.9767	28.9649	25.5396	28.1092	19.2443	19.931	29.7099	28.3784	23.023	32.6987	24.5956	25.2879	37.4597	24.4589	30.826	33.8018	41.9558	45.8613	37.5326	35.7077	39.632	34.6872	50.1368	47.6929	30.5658
NC_015762.1	4143568	4146179	-	2076	gene-LOC100644508	LOC100644508	protein_coding	100644508	bter:100644508	group XV phospholipase A2	LYPLA3	54.1118	60.8054	86.8491	45.5422	23.6714	43.6881	76.9219	51.8257	84.3347	82.0601	63.3539	55.3149	49.8429	38.3128	56.8424	81.0475	56.4523	48.5939	62.1989	63.772	63.2802	69.6059	57.7998	40.0807	48.5016	55.0215	41.6497	53.6579	63.4263	56.9242	60.4415	68.7878	50.0849	59.9806	73.3202	65.6145	75.7569	63.8549
NC_015762.1	4146250	4149846	+	2827	gene-LOC100644747	LOC100644747	protein_coding	100644747	bter:100644747	von Willebrand factor A domain-containing protein 9	#N/A	22.6464	28.0701	32.6781	19.1305	18.0832	23.6461	31.4207	21.5941	32.9282	32.81	31.9809	28.5331	27.3408	23.2945	25.892	32.5433	30.4859	23.7899	32.4404	27.435	26.1162	27.1462	22.5219	25.4715	28.0562	24.5764	24.8896	24.3701	30.8138	37.1612	25.939	36.1285	32.8372	32.939	34.3426	38.4037	35.9348	30.1501
NC_015762.1	4149652	4150677	-	948	gene-LOC100644992	LOC100644992	protein_coding	100644992	bter:100644992	pyroglutamyl-peptidase 1 isoform X1	pcp	26.4589	23.858	35.5716	36.6193	19.0646	25.1571	50.2719	33.4427	37.4582	42.7489	32.8745	27.7271	26.0771	16.765	62.0864	47.7655	46.6492	14.2573	16.7669	17.9481	42.7184	38.9551	39.1347	29.3834	34.6006	34.7414	44.0976	36.9193	32.5329	35.7606	19.4981	34.2069	21.8449	24.6519	43.5196	38.7487	25.2504	14.34
NC_015762.1	4150862	4153992	+	2592	gene-LOC100644872	LOC100644872	protein_coding	100644872	bter:100644872	suppressor of cytokine signaling 5	SOCS5	51.1042	51.0126	57.6977	32.5785	20.586	44.0333	48.6901	50.1486	45.0877	45.717	40.37	37.9334	47.647	23.0143	49.2294	40.3711	47.3144	29.8419	41.2039	44.002	45.1554	37.8649	49.4347	32.9049	43.0732	42.0028	35.8667	38.1984	38.7312	52.0208	41.8765	45.6082	38.3666	43.3784	43.5134	60.0418	49.2726	41.8468
NC_015762.1	4154622	4156379	-	1446	gene-LOC100645111	LOC100645111	protein_coding	100645111	bter:100645111	bis(5'-nucleosyl)-tetraphosphatase [asymmetrical]	NUDT2	31.6367	27.8737	23.8107	18.6426	15.9508	32.458	23.3365	28.5493	18.0236	22.7873	20.8995	16.4737	26.8345	11.3362	31.0278	25.5528	20.7695	14.4148	26.1842	20.7062	22.6127	28.3384	22.6931	23.8812	25.5197	15.855	17.985	17.329	12.0572	25.8289	15.7688	19.2552	18.9959	18.1633	24.539	21.8779	17.8159	17.9073
NC_015762.1	4162870	4212074	-	12919	gene-LOC100645231	LOC100645231	protein_coding	100645231	bter:100645231	serine/threonine-protein kinase MARK2 isoform X1	MARK	37.583	32.7846	37.3113	12.442	13.7098	20.4974	26.1483	19.9508	21.7638	27.7032	34.0993	18.6104	19.2	16.1308	30.4772	18.5794	17.4139	16.3296	30.0678	9.98714	9.05973	25.9329	29.9966	17.8161	26.4878	23.8719	26.2916	26.3219	26.8447	22.1642	29.2735	69.5579	27.7461	44.0537	41.7005	30.4577	28.5106	32.1918
NC_015762.1	4186992	4219514	+	2643	gene-LOC100645359	LOC100645359	protein_coding	100645359	bter:100645359	uncharacterized protein LOC100645359 isoform X1	#N/A	172.589	529.795	514.405	26.0794	11.983	27.5371	44.5489	26.7726	485.578	269.568	113.413	604.205	483.772	16.6377	110.603	129.017	19.44	47.5343	82.4393	38.8081	8.765	55.2818	131.753	23.5777	25.4062	60.9188	113.133	45.9522	40.1033	516.112	279.873	149.597	188.594	209.969	193.071	145.712	115.834	166.117
NC_015762.1	4212268	4213915	-	1137	gene-LOC100645477	LOC100645477	protein_coding	100645477	bter:100645477	uncharacterized protein LOC100645477 isoform X2	#N/A	163.092	214.223	147.982	116.484	304.588	137.58	143.69	147.309	202.002	196.848	247.796	193.108	318.796	101.859	152.043	212.774	215.078	225.215	353.736	161.068	119.301	120.263	111.672	181.912	164.936	100.257	162.033	100.784	132.415	306.079	145.304	179.658	224.003	237.232	176.35	263.347	277.798	258.99
NC_015762.1	4234322	4239851	+	3162	gene-LOC100645933	LOC100645933	protein_coding	100645933	bter:100645933	homeobox protein six1	SIX4	1.69985	0.519653	0.672147	0.670733	1.08871	0.334391	0.935845	0.725319	0.681843	0.857034	0.796454	0.181844	0.659761	0.315553	0.54855	1.27213	0.851147	1.10725	2.344	0.798597	0.0913509	0.596233	1.04551	0.953601	0.871553	0.588881	0.711008	0.937721	0.358299	2.33205	0.789386	0.609451	1.3417	1.60174	1.02422	1.98444	1.96182	0.978143
NC_015762.1	4241285	4397722	-	5244	gene-LOC100645818	LOC100645818	protein_coding	100645818	bter:100645818	cysteine-rich motor neuron 1 protein	#N/A	42.24	54.2996	29.9913	35.271	51.2044	24.2851	23.2052	34.885	21.6692	36.1621	35.9221	19.9088	32.8599	36.9533	32.7895	25.4446	53.5265	23.6004	30.6174	21.2563	4.65996	22.0784	40.4985	50.5724	29.8396	23.7904	27.5771	23.2821	28.0379	88.3695	45.9385	41.0187	46.7444	45.8623	103.175	137.069	67.7331	43.1374
NC_015762.1	4398873	4405314	+	6062	gene-LOC100646133	LOC100646133	protein_coding	100646133	bter:100646133	nucleoporin NUP188 homolog	NUP188	6.03914	6.87207	5.35247	4.25357	3.79063	4.36054	6.20031	6.48731	7.37463	7.07132	5.9927	6.1789	10.8404	5.63153	5.322	4.13301	10.9882	4.43237	6.54047	3.52089	1.7535	5.05834	9.59412	8.10064	4.43523	3.43642	4.12968	3.68282	3.89359	12.2274	7.38928	6.00713	9.35894	5.65743	5.48178	15.8932	12.689	10.2161
NC_015762.1	4405423	4409576	-	3599	gene-LOC100646250	LOC100646250	protein_coding	100646250	bter:100646250	mesoderm induction early response protein 1 isoform X1	#N/A	22.1197	25.218	24.3103	13.7398	12.8652	18.2638	15.3768	19.155	20.3149	19.4403	17.4762	16.8665	25.5916	13.9609	16.4985	13.2843	25.2212	15.0445	20.3458	15.77	10.6584	14.8677	18.0821	15.0806	15.1651	16.6531	14.9078	15.8149	14.6379	25.1188	25.4547	19.5347	23.8954	23.3001	17.0189	32.6359	24.3739	19.8655
NC_015762.1	4409875	4412871	+	2466	gene-LOC100646454	LOC100646454	protein_coding	100646454	bter:100646454	LOW QUALITY PROTEIN: carnitine O-palmitoyltransferase 2, mitochondrial	CPT2	23.1039	20.8519	20.4259	10.3884	6.80546	19.0802	20.2943	15.537	15.9428	24.1763	18.6122	14.8561	17.0886	8.2946	16.4589	10.9289	17.3876	4.49039	7.60446	13.9458	17.9683	13.8961	14.8955	14.0615	14.8551	13.5443	16.4842	15.4659	12.8129	25.786	16.8515	17.0035	14.9877	16.8707	23.2109	29.6597	21.6631	12.338
NC_015762.1	4412980	4414683	-	1250	gene-LOC100646695	LOC100646695	protein_coding	100646695	bter:100646695	V-type proton ATPase 21 kDa proteolipid subunit	ATPeV0B	72.9557	64.9524	82.9729	79.0298	50.7426	77.7265	130.285	76.3047	55.4977	80.8548	59.0814	49.6792	47.8149	53.367	129.788	64.4976	78.1953	40.9061	49.1496	79.5066	168.042	90.272	82.8192	73.4581	81.1968	83.0005	48.0752	91.8126	80.3634	51.1771	56.5589	64.2715	40.4975	55.1041	64.9967	67.5065	63.6383	44.4801
NC_015762.1	4414887	4417773	+	2186	gene-LOC100646891	LOC100646891	protein_coding	100646891	bter:100646891	SET and MYND domain-containing protein 4-like	#N/A	4.58975	3.62568	2.88433	4.69781	5.19684	15.9617	5.48596	11.2322	1.50841	3.07103	6.94112	2.44245	3.96047	2.41262	6.18903	6.67697	2.01463	5.40077	8.78274	7.75603	16.7286	4.23609	2.26847	4.00672	7.96382	3.77987	5.00331	3.82981	4.29014	4.68752	2.90086	8.1164	3.2565	5.79222	9.88743	6.75752	6.34316	6.51495
NC_015762.1	4417634	4421682	-	3232	gene-LOC100646574	LOC100646574	protein_coding	100646574	bter:100646574	dynamin-1-like protein	DNM1L	21.564	21.4723	17.8645	11.2591	7.58908	15.7395	18.8898	17.4063	20.3262	23.7821	17.0646	18.1464	26.4966	9.85695	15.0267	14.2771	24.2433	13.0496	18.5669	12.5008	13.2807	13.7766	17.7487	14.2163	10.4193	10.3703	11.9194	12.2501	9.23086	27.8526	16.9278	17.8258	18.021	16.3869	18.6029	38.0608	24.6126	20.6302
NC_015762.1	4422014	4442405	+	14725	gene-LOC100647009	LOC100647009	protein_coding	100647009	bter:100647009	LOW QUALITY PROTEIN: dynein heavy chain, cytoplasmic	DYNC1H	36.1695	38.0517	33.8609	16.7986	15.7514	26.6839	27.5986	27.0048	31.105	33.1601	29.4168	31.25	33.6549	21.79	26.9984	19.6334	29.2644	15.1397	21.9288	18.0879	18.8945	25.4673	41.6841	21.5256	24.4397	23.7418	24.0656	21.6841	25.0739	47.0145	36.4768	40.7597	34.1633	35.2503	32.3976	47.5183	45.4085	38.477
NC_015762.1	4442250	4462359	-	7308	gene-LOC100647131	LOC100647131	protein_coding	100647131	bter:100647131	uncharacterized protein LOC100647131 isoform X1	#N/A	11.2039	11.4801	19.931	12.4485	5.08746	9.45262	19.1164	10.0333	12.8072	14.6136	8.82194	10.0373	6.56565	5.0517	18.3309	7.31275	13.1741	9.97155	5.47421	6.02217	12.0473	19.0599	17.0225	8.7432	16.4545	20.2243	6.68486	18.7113	15.0032	11.5579	17.6498	10.1204	8.48153	10.1579	10.8573	14.7307	13.801	8.48408
NC_015762.1	4445077	4446983	-	1859	gene-LOC105665677	LOC105665677	protein_coding	105665677	bter:105665677	TNF receptor-associated factor 5	TRAF5	14.1995	13.3103	25.7616	10.0276	2.8703	8.97392	27.4514	7.87394	15.4179	21.4686	10.0248	10.472	4.20824	2.56863	19.2517	6.70774	12.5689	6.30698	3.6507	3.49289	9.38496	22.1918	18.9688	3.86189	11.9318	20.2518	6.5371	23.6433	16.8611	11.4877	15.7493	14.2983	6.53692	10.6642	9.99815	20.1116	13.6616	7.50617
NC_015762.1	4462452	4465366	-	2103	gene-LOC100647249	LOC100647249	protein_coding	100647249	bter:100647249	acetyl-CoA acetyltransferase, mitochondrial isoform X1	ACAT	67.3322	49.7755	57.302	25.1592	23.0401	47.1494	42.4847	41.9226	39.3494	58.8366	48.6194	38.7077	48.8557	14.437	35.6306	45.4685	31.8194	28.844	37.4092	36.5655	58.7867	41.8971	31.2362	29.5636	53.6641	40.4527	30.8579	52.9137	36.2743	79.8274	45.6153	42.784	52.314	45.9303	49.4466	49.8844	63.263	39.4012
NC_015762.1	4466126	4470774	+	2505	gene-LOC100647685	LOC100647685	protein_coding	100647685	bter:100647685	death-associated inhibitor of apoptosis 2 isoform X1	BIRC7_8	71.3081	82.2246	85.2394	48.7492	19.377	57.8736	86.7112	58.353	70.9549	87.1105	66.7548	55.5152	62.8764	31.7514	70.5577	54.7801	52.7912	43.6847	52.9015	43.9462	56.8017	60.408	77.9616	32.4428	57.8513	61.5802	49.6772	61.1094	63.1925	76.9565	68.7263	79.6352	58.386	69.5803	70.4318	83.5493	94.4221	73.5931
NC_015762.1	4472504	4475134	+	2145	gene-LOC100647366	LOC100647366	protein_coding	100647366	bter:100647366	baculoviral IAP repeat-containing protein 7 isoform X3	BIRC2_3	84.668	84.1285	73.4205	51.0504	55.3691	71.8588	70.7203	62.1401	47.8616	60.2975	93.8672	46.7958	78.9728	47.0149	66.2	68.5818	74.0842	47.1446	82.762	80.3882	62.3758	48.806	49.5188	64.061	62.4528	64.9978	71.4702	51.0103	66.0809	77.9965	63.5293	76.1477	63.9612	68.9125	77.723	95.1338	82.5062	71.9277
NC_015762.1	4475748	4483364	+	2758	gene-LOC100647488	LOC100647488	protein_coding	100647488	bter:100647488	death-associated inhibitor of apoptosis 1	BIRC7_8	113.423	129.984	500.816	211.349	49.9589	123.574	456.786	133.344	394.654	520.675	150.117	270.698	120.571	79.3066	380.214	195.478	329.009	223.421	128.119	136.705	251.986	297.936	335.137	83.7666	279.636	393.692	109.782	389.453	339.673	157.815	370.47	147.744	128.299	127.785	167.355	173.36	171.177	133.215
NC_015762.1	4483730	4489058	+	3023	gene-LOC100648891	LOC100648891	protein_coding	100648891	bter:100648891	LOW QUALITY PROTEIN: protein SON	SON	27.895	30.2788	34.9886	19.201	18.8467	23.8035	38.1247	23.7419	25.2555	26.3228	27.554	17.8249	22.8422	24.0003	22.2624	18.4387	28.6509	13.0091	19.0235	12.3707	18.3076	23.6253	20.0288	27.6436	17.8768	30.3552	19.698	19.6168	24.6102	40.2957	28.3856	28.3566	20.6941	18.5251	35.5861	51.2436	36.1157	28.9567
NC_015762.1	4489138	4491807	+	2178	gene-LOC100648194	LOC100648194	protein_coding	100648194	bter:100648194	protein-serine O-palmitoleoyltransferase porcupine isoform X1	PORCN	3.01623	3.72776	2.60218	2.51128	0.908836	2.93976	3.45622	2.63253	2.09624	2.79953	2.0524	1.73485	2.96929	1.47252	2.9997	1.74133	3.42622	0.560753	0.984	2.12556	2.51983	2.49498	3.28871	2.99959	0.894978	3.07241	1.72969	1.17452	1.41603	3.03389	1.02213	2.13571	1.15552	1.72744	3.39412	4.98172	3.68585	2.4108
NC_015762.1	4492731	4498790	-	4529	gene-LOC100648080	LOC100648080	protein_coding	100648080	bter:100648080	dual specificity protein phosphatase CDC14B isoform X1	CDC14	35.2078	40.5061	38.1987	15.5643	6.95496	21.3487	29.8719	24.3516	26.9663	32.3791	26.1208	18.6446	26.9926	8.84383	26.949	20.3643	24.0668	10.7147	15.8524	24.2934	20.4218	22.8581	29.3735	13.8227	16.9784	29.3192	19.6414	19.4609	21.9023	38.8644	26.6923	26.689	21.1479	26.1679	38.956	48.4338	40.4458	30.0638
NC_015762.1	4499652	4505374	+	5558	gene-LOC100647953	LOC100647953	protein_coding	100647953	bter:100647953	uncharacterized protein LOC100647953	#N/A	18.3312	22.7987	20.4834	15.9061	6.488	19.2457	21.6888	22.6103	17.6498	21.3092	18.4189	14.4095	23.5341	6.38583	22.9792	17.9485	24.5194	5.14194	10.7807	13.5974	18.7197	20.1227	18.7803	10.4369	7.25612	12.7203	12.0475	11.1403	9.75034	13.922	8.54484	15.3993	6.52045	15.0356	19.1146	29.4825	17.2011	15.3872
NC_015762.1	4506099	4509201	+	2208	gene-LOC100648309	LOC100648309	protein_coding	100648309	bter:100648309	cell division cycle protein 20 homolog	CDC20	5.81527	6.08474	8.278	4.77739	1.63706	3.80435	7.64144	2.41346	4.93966	7.16871	3.84944	5.72907	6.70823	2.84047	4.76573	5.04892	12.1613	4.79383	4.12518	3.70323	6.20089	3.89253	6.09988	4.51955	7.30608	6.5884	2.862	5.47683	5.13108	6.6793	7.21046	4.87549	8.3695	5.93112	3.22046	6.8382	6.37912	3.71366
NC_015762.1	4509595	4513730	+	3243	gene-LOC100648422	LOC100648422	protein_coding	100648422	bter:100648422	protein inturned	#N/A	3.83042	2.56317	3.62632	2.30614	1.43305	3.29661	4.08211	1.83041	2.07265	3.17159	2.60148	1.6717	1.7047	2.4394	3.20909	1.43527	2.54625	1.05448	1.1565	2.24326	2.52957	2.0005	2.22758	2.94431	2.07265	3.75006	1.68628	3.29865	2.87243	3.455	3.57793	3.23752	2.35031	2.78882	6.18719	4.63564	3.21804	3.3269
NC_015762.1	4514144	4515567	-	1269	gene-LOC100648541	LOC100648541	protein_coding	100648541	bter:100648541	LOW QUALITY PROTEIN: F-box only protein 44	FBXO6	56.8036	49.6606	51.4724	33.3377	22.4482	42.4011	49.6238	34.817	34.1292	47.7089	45.198	32.4941	40.852	35.1576	42.6909	37.1773	39.0907	25.8572	33.5659	43.7775	42.11	35.306	47.1336	32.5867	37.554	47.5048	33.9484	36.8807	41.1672	70.1828	49.4392	56.7636	48.4474	44.8715	46.4365	59.2847	48.5381	34.1217
NC_015762.1	4515751	4516987	-	727	gene-LOC100648890	LOC100648890	protein_coding	100648890	bter:100648890	60S ribosomal protein L18a	RP-L18Ae	991.934	1123.17	1057.6	773.538	669.325	794.098	784.792	674.268	872.147	941.804	897.543	813.28	1134.48	788.577	801.965	877.769	847.077	481.36	561.46	1147.71	843.59	780.871	884.373	1075.9	602.539	969.76	828.441	758.042	794.514	1432.93	1001.79	791.929	1011.63	892.123	1354.62	1309.86	919.123	607.972
NC_015762.1	4517281	4520978	-	1832	gene-LOC100648776	LOC100648776	protein_coding	100648776	bter:100648776	5-aminolevulinate synthase, erythroid-specific, mitochondrial	E2.3.1.37	383.462	207.872	214.08	138.768	87.3782	298.356	287.203	247.358	157.905	208.1	325.211	178.138	178.611	80.062	253.424	150.686	92.1838	80.4435	115.425	338.159	398.054	139.351	150.111	134.768	250.922	231.008	195.455	186.793	211.224	255.357	205.438	208.494	241.034	285.147	460.698	350.824	444.292	347.075
NC_015762.1	4519860	4525380	+	2493	gene-LOC100648662	LOC100648662	protein_coding	100648662	bter:100648662	protein disulfide-isomerase A3	PDIA3	627.734	389.762	438.592	172.249	73.7386	287.58	282.772	205.476	308.841	408.176	186.354	392.157	428.446	74.9578	179.365	237.901	215.101	193.641	162.871	228.964	200.817	246.71	294.242	153.376	182.963	267.253	214.216	252.471	171.201	413.64	455.744	214.307	358.867	259.287	213.047	451.01	514.342	204.502
NC_015762.1	4525963	4534319	-	2114	gene-LOC100649013	LOC100649013	protein_coding	100649013	bter:100649013	ras-like GTP-binding protein Rho1 isoform X1	RHOA	279.566	262.716	340.783	216.542	180.471	195.035	272.221	203.194	281.542	303.665	235.161	255.439	303.451	211.585	285.722	248.667	264.573	266.218	272.16	230.964	238.678	248.396	290.928	266.25	320.118	260.969	221.751	258.241	256.648	330.785	314.007	246.473	274.087	260.321	245.747	310.519	270.895	253.414
NC_015762.1	4536379	4538546	-	1566	gene-LOC100649012	LOC100649012	protein_coding	100649012	bter:100649012	small glutamine-rich tetratricopeptide repeat-containing protein alpha isoform X2	#N/A	169.44	157.574	140.377	79.4769	46.4388	137.738	119.543	112.295	105.078	131.478	154.987	109.312	152.199	62.0768	122.28	108.213	123.27	92.7558	135.202	150.883	103.699	93.7262	100.627	74.6807	107.348	136.368	115.239	111.303	130.987	142.731	135.352	151.149	128.568	127.149	168.321	178.933	158.356	124.748
NC_015762.1	4538639	4545874	-	5729	gene-LOC100649245	LOC100649245	protein_coding	100649245	bter:100649245	LOW QUALITY PROTEIN: uncharacterized protein LOC100649245	FS1M3	1.82427	0.776078	0.60593	0.282519	0.0300446	0.0717732	1.05116	0.141291	0.022137	0.752534	0.780265	0.229405	0.491591	0.0746413	0.494509	0.0200608	3.41653	0	0.124696	0.0944504	0.221845	0.396829	0.363327	0.26316	0.0117326	0.375805	0.159092	0.152222	0.120851	4.04525	0.87137	0.347972	1.39319	1.57866	3.08454	7.75817	3.47765	0.30132
NC_015762.1	4547349	4549939	+	1870	gene-LOC100649199	LOC100649199	protein_coding	100649199	bter:100649199	guanine nucleotide-binding protein G(i) subunit alpha	#N/A	33.6292	26.1538	29.3985	14.2365	4.92445	13.6958	19.711	18.7574	20.685	27.5342	13.804	22.534	37.0378	8.91827	14.1606	14.2277	22.7657	8.18567	8.64329	11.478	13.0987	14.9447	27.5329	12.5157	11.3584	15.1229	13.5172	12.8092	11.9487	44.1443	24.8197	21.9964	27.2243	18.6106	19.6151	53.7581	32.6262	14.3855
NC_015762.1	4551232	4556800	-	4903	gene-LOC100649435	LOC100649435	protein_coding	100649435	bter:100649435	synaptojanin-1	SYNJ	14.3366	15.14	15.9519	5.14522	7.05635	9.63247	10.3978	13.0424	8.43243	11.5944	11.1589	13.0341	8.99906	7.77676	9.988	9.25894	10.8036	6.4599	12.7673	8.09324	4.8191	9.0927	11.6123	5.62275	9.03432	11.7018	8.74939	6.58107	7.58684	19.493	9.136	14.8543	9.3714	13.6796	18.5379	25.7291	17.1174	17.6628
NC_015762.1	4557067	4560689	-	2342	gene-LOC100649560	LOC100649560	protein_coding	100649560	bter:100649560	potential E3 ubiquitin-protein ligase ariadne-2	ARIH2	29.3762	42.9213	38.0841	20.2563	17.4918	26.1351	30.8341	24.9427	25.3158	30.1373	28.9797	22.4118	26.4556	16.7068	23.5021	21.3221	29.2774	12.4809	22.3436	20.2806	20.449	20.1011	23.1342	21.0595	15.986	22.9326	20.7038	19.8099	21.7419	33.3258	34.4792	28.4304	23.2728	27.0629	33.3982	39.5469	33.6854	25.2146
NC_015762.1	4561325	4561798	+	474	gene-LOC100649680	LOC100649680	protein_coding	100649680	bter:100649680	DPH3 homolog	DPH3	62.2413	59.3391	46.4822	27.435	21.9696	38.7891	36.8004	40.9851	41.8729	41.3196	48.6144	31.8861	61.8368	28.4178	37.9349	24.3677	25.2925	25.938	42.3883	35.3888	19.6224	29.2456	29.4479	32.5641	30.2046	37.9332	35.1242	32.2584	33.9936	48.0848	47.5355	28.8796	38.8353	37.2451	53.1741	66.3279	49.577	32.3219
NC_015762.1	4569208	4609749	-	3714	gene-LOC100649318	LOC100649318	protein_coding	100649318	bter:100649318	mucin-5AC isoform X1	#N/A	0.868325	0.754714	0.476873	0.315577	1.36718	0.86989	0.880622	1.70725	0.682944	0.547242	0.627223	0.818319	0.561703	0.901909	0.467021	0.587947	0.527014	0.54807	0.79344	0.35614	0.108883	0.358318	0.626382	0.734549	0.380058	0.454355	0.376288	0.375694	0.440622	0.979831	0.672062	0.930387	0.793793	0.99354	0.871989	1.03834	1.21829	0.929598
NC_015762.1	4610089	4623150	+	6109	gene-LOC100649794	LOC100649794	protein_coding	100649794	bter:100649794	F-BAR domain only protein 2 isoform X4	FCHO	29.3084	32.9726	30.8009	12.1235	9.63611	21.5196	23.8966	22.0506	20.3344	21.7666	19.0559	15.0998	18.4234	10.3831	17.8685	12.2848	15.219	10.5292	15.5822	11.564	12.5584	17.2276	20.1029	13.2092	11.5419	17.669	12.8706	13.7043	16.7939	29.8317	24.0844	29.0214	18.5503	20.9278	24.5704	28.974	28.9458	22.6533
NC_015762.1	4625565	4636013	-	5817	gene-LOC100650141	LOC100650141	protein_coding	100650141	bter:100650141	prolyl 3-hydroxylase 1 isoform X2	P3H1	35.8616	29.7261	26.3915	8.37612	19.5887	18.5504	13.8332	15.7243	26.2933	24.6379	16.5057	18.569	21.4104	13.4037	15.3662	14.8772	10.9042	8.35629	14.553	14.7594	14.7976	10.1424	13.145	24.8565	17.6677	11.4137	11.4171	12.5432	14.0663	24.5464	27.7983	15.1134	23.4248	17.2394	17.7673	18.9559	18.568	20.5879
NC_015762.1	4632514	4650363	-	9707	gene-LOC100650267	LOC100650267	protein_coding	100650267	bter:100650267	microtubule-associated serine/threonine-protein kinase 3 isoform X3	MAST	15.2887	17.6045	16.0124	8.32552	9.30936	17.7368	12.3383	17.5256	18.866	15.4307	18.9197	16.6788	18.5255	8.14241	16.1295	13.9709	16.0242	13.5297	26.8161	11.5514	8.2308	12.0016	15.2374	9.40025	13.3989	9.72311	13.164	9.90041	11.8011	17.5312	16.0051	19.7772	16.0302	17.151	18.6689	23.7358	20.4873	21.9481
NC_015762.1	4646457	4648279	+	1321	gene-LOC100650589	LOC100650589	protein_coding	100650589	bter:100650589	metalloendopeptidase OMA1, mitochondrial-like	OMA1	32.6411	40.0231	44.5659	34.3069	65.0195	55.006	39.4568	68.527	33.4578	33.2425	41.6077	30.8419	54.8783	22.9834	45.7811	41.6734	31.6251	13.6216	30.6223	37.776	45.744	29.215	28.1772	41.0864	19.2845	29.2045	42.1795	26.5827	24.3951	26.2431	23.2869	33.2004	15.1324	28.8098	46.2074	43.74	39.6665	29.9472
NC_015762.1	4648265	4652872	+	3305	gene-LOC100650470	LOC100650470	protein_coding	100650470	bter:100650470	integrin alpha-8-like isoform X2	ITGA8	14.0946	18.7169	15.7765	7.76809	10.4682	12.3526	12.1737	11.8581	10.6677	10.119	12.4014	7.23243	9.84695	7.67689	10.1814	5.19871	12.659	2.63603	4.91747	3.8566	9.85854	5.93924	9.11363	9.86196	9.27396	12.4652	9.52342	6.87813	11.636	11.7642	11.3693	12.7071	9.52946	11.6028	19.2572	20.4295	13.8673	9.96759
NC_015762.1	4653205	4658559	-	4404	gene-LOC100650712	LOC100650712	protein_coding	100650712	bter:100650712	nuclear RNA export factor 1	NXF	34.1866	39.2416	32.1727	17.6282	10.6308	31.1046	28.9162	29.745	24.2904	24.6694	26.8479	16.7864	26.9771	13.9498	25.9678	20.2638	22.4444	11.3701	21.1282	20.0546	20.28	26.5539	25.1333	17.6384	18.7423	25.2495	23.2067	18.1914	21.3377	36.2926	21.0776	27.8087	22.0747	24.0684	32.4842	42.3877	30.4579	23.0286
NC_015762.1	4659550	4660797	+	852	gene-LOC100650913	LOC100650913	protein_coding	100650913	bter:100650913	rRNA-processing protein FCF1 homolog	UTP24	38.5526	37.8907	39.1639	26.3993	41.8193	22.9587	35.402	26.1268	28.4309	40.9874	30.5192	28.9231	46.8897	41.4905	30.5372	20.7734	46.1621	15.1948	18.761	32.249	25.8339	25.0565	35.0653	47.1876	28.48	32.236	22.9642	26.2034	29.7715	42.0379	38.7977	28.2339	38.5693	32.6948	31.6486	55.6963	39.2309	24.0603
NC_015762.1	4663108	4730279	+	19331	gene-LOC100651028	LOC100651028	protein_coding	100651028	bter:100651028	cadherin-related tumor suppressor	FAT4	0.797068	0.510002	0.560715	0.386882	0.440754	0.780948	0.553228	0.50946	0.32803	0.509768	0.749093	0.339937	0.523403	0.38343	0.544345	0.154577	1.32579	0.202174	0.309501	0.143068	0.0448272	0.47616	0.519382	0.583075	0.493749	0.487641	0.383478	0.384965	0.390717	2.11535	0.715401	0.694383	0.710468	0.808456	2.03224	3.48267	1.49878	0.632544
NC_015762.1	4730384	4735211	+	2732	gene-LOC100651149	LOC100651149	protein_coding	100651149	bter:100651149	uncharacterized protein LOC100651149	#N/A	0.2186	0	0	0.020429	0	0.0430024	0.0190025	0	0.0232106	0.0225438	0.0460905	0	0	0	0.021163	0	0.0895557	0.0298028	0	0	0	0.0202964	0.112044	0.0262784	0	0.0638969	0.022241	0.0212806	0.0230385	0.0701066	0.0493855	0.121616	0	0.0264836	0.07731	0.263173	0.106852	0.105311
NC_015762.1	4735278	4740462	-	2379	gene-LOC100651272	LOC100651272	protein_coding	100651272	bter:100651272	uncharacterized protein C1orf198 homolog	#N/A	25.1287	29.4557	25.5206	12.5043	14.9045	15.4569	18.9852	17.3528	13.6205	18.3811	20.5102	10.9798	18.0205	16.417	17.4983	9.71019	12.6498	4.6546	8.89602	12.2571	18.4554	11.5841	13.1242	13.8213	8.41965	15.5561	11.5446	10.5085	16.1123	18.6781	17.6379	22.9325	14.2059	16.5752	17.8155	24.1229	20.6761	15.9033
NC_015762.1	4738752	4745337	-	4586	gene-LOC100651475	LOC100651475	protein_coding	100651475	bter:100651475	uncharacterized protein LOC100651475	#N/A	20.3673	22.6148	18.2595	13.2897	8.14463	16.4978	18.4521	18.9303	18.3625	19.5271	17.9159	14.3649	20.6979	10.086	16.2256	11.7158	15.6984	8.45106	12.7541	9.0853	11.7531	14.8357	17.0606	12.8682	11.1098	12.7899	11.9908	10.5857	11.8855	19.9007	14.7101	15.6057	13.4373	17.0707	15.2137	26.5669	27.8329	23.0557
NC_015762.1	4749834	4751745	+	1590	gene-LOC100651945	LOC100651945	protein_coding	100651945	bter:100651945	dysbindin protein homolog	DTNBP1	37.9363	36.2306	39.7887	34.0488	31.827	39.6411	36.9607	38.9031	36.0129	38.6968	48.4275	27.0189	41.3297	30.3906	42.9447	42.1403	34.6995	19.3056	29.5414	33.9184	34.1899	31.9097	25.0658	38.7409	35.0453	41.6837	61.2592	38.8323	37.5272	43.0644	27.4509	42.0439	27.8127	34.0378	67.127	56.8531	35.7096	28.3187
NC_015762.1	4752957	4761063	-	5163	gene-LOC100651592	LOC100651592	protein_coding	100651592	bter:100651592	polyhomeotic-like protein 2 isoform X1	#N/A	13.1056	15.5757	15.1349	7.37242	5.05075	9.39769	10.1155	9.446	13.9768	12.8953	9.62138	9.67306	12.1622	7.67501	7.5589	8.00245	11.93	7.2385	7.10856	5.06556	6.3779	8.59185	14.7152	11.5691	8.11069	9.94044	9.01491	7.18429	8.241	13.4291	12.6611	14.0934	10.8632	11.1409	8.78171	16.2172	16.8632	11.7302
NC_015762.1	4759966	4766645	+	2043	gene-LOC100651710	LOC100651710	protein_coding	100651710	bter:100651710	LOW QUALITY PROTEIN: D-2-hydroxyglutarate dehydrogenase, mitochondrial	#N/A	94.917	70.8712	67.0992	77.3391	82.0609	136.344	73.4634	134.282	66.329	85.8275	124.902	97.1384	157.254	63.3162	87.5323	136.614	103.531	124.264	209.936	80.1639	100.101	83.1066	56.9355	59.1418	132.524	59.4989	151.207	68.298	76.8665	85.2656	85.8859	79.3966	126.32	143.29	75.1937	72.913	137.815	131.815
NC_015762.1	4767585	4769441	+	1277	gene-LOC100652068	LOC100652068	protein_coding	100652068	bter:100652068	protein lethal(2)essential for life	CRYAB	7319.45	8039.81	5719.86	8003.72	12669.1	7979.98	6891.17	10724.2	8104.1	5841.12	10783.8	5244.51	11254.9	16289.3	7073.21	13166.1	17823.4	12756.6	19331.9	10410.4	6419.93	7873.33	9288.51	9485.94	8987.14	7721.97	11900.5	5926.64	8112.17	5915.94	6635.7	16406.2	8803.29	9072.86	7024.76	9144.52	15163.9	8845.19
NC_015762.1	4769728	4773259	-	1751	gene-LOC100651828	LOC100651828	protein_coding	100651828	bter:100651828	LOW QUALITY PROTEIN: uncharacterized protein LOC100651828	#N/A	97.4097	86.609	75.1735	56.2901	52.0506	68.5371	68.607	87.6795	64.9324	75.7295	134.585	98.5604	74.1059	62.6003	65.7419	193.1	76.3621	95.0458	186.552	95.1117	61.8284	103.172	117.826	86.5938	94.2788	74.6385	121.108	71.6524	68.1893	172.662	88.3036	190.815	228.243	196.688	109.968	117.138	160.047	139.172
NC_015762.1	4774128	4782258	+	6181	gene-LOC100649365	LOC100649365	protein_coding	100649365	bter:100649365	LOW QUALITY PROTEIN: ras GTPase-activating-like protein IQGAP1	#N/A	2.05803	2.18925	2.08602	0.722369	0.445561	0.655743	0.999492	1.02584	0.759172	0.976505	0.804694	0.571442	0.995662	0.276732	0.804446	0.409063	2.14741	0.197593	0.288944	0.223722	0.345818	0.618998	1.37675	0.557521	0.434984	1.28032	0.747119	0.45149	0.570249	1.76626	1.24422	1.48362	1.08191	0.994987	1.27572	1.63909	1.01541	0.779672
NC_015762.1	4782402	4789057	-	5199	gene-LOC100642479	LOC100642479	protein_coding	100642479	bter:100642479	serine/threonine-protein kinase pakA-like	BUB1	32.0835	38.3721	32.2812	17.0581	13.2595	24.8117	21.8883	27.2595	22.0275	24.996	26.2544	23.7624	32.2214	13.9003	21.2964	17.0104	30.848	12.7167	19.5119	15.3343	14.6565	15.6462	25.2937	15.756	17.3502	20.1238	21.5047	15.9912	19.6971	30.1167	29.5586	28.9501	22.8484	26.1078	22.7908	41.1109	33.7315	35.0992
NC_015762.1	4788862	4792520	+	2960	gene-LOC100642792	LOC100642792	protein_coding	100642792	bter:100642792	peroxisome assembly factor 2	PEX6	26.4711	28.0497	29.1993	14.5941	27.418	28.8348	22.6776	29.5342	20.3302	20.4952	23.9077	22.5612	21.0378	12.5445	18.9078	19.8406	20.4991	10.7278	16.6227	18.5041	25.0794	18.6019	20.269	22.896	18.6887	22.902	21.3489	13.8276	16.7134	38.7915	27.3261	26.6029	19.4584	24.1992	21.4541	31.4226	36.0954	25.3934
NC_015762.1	4792681	4808825	-	3976	gene-LOC100642596	LOC100642596	protein_coding	100642596	bter:100642596	E3 ubiquitin-protein ligase CBL-B isoform X1	CBL	22.9964	22.5351	25.5866	12.9423	9.7838	15.099	17.7053	16.9994	24.8	24.9704	19.1603	18.9033	22.1944	12.6372	17.7989	16.216	23.7836	13.7613	18.3941	12.4147	10.1418	17.1955	21.2178	15.041	16.6011	18.5279	12.1036	16.9035	15.1021	30.9263	23.601	21.7604	23.2031	18.9254	19.6549	36.9062	27.0921	19.6462
NC_015762.1	4799298	4801780	+	1024	gene-LOC100642912	LOC100642912	protein_coding	100642912	bter:100642912	probable phospholipid hydroperoxide glutathione peroxidase isoform X1	#N/A	998.293	1002.42	1380.22	751.391	658.666	725.719	1114.9	621.782	848.747	1072.4	1408.23	759.328	793.924	454.276	1096.38	1034.86	683.285	758.792	886.091	1076.52	862.042	946.922	855.175	463.566	899.341	1481.26	1294.82	1129.67	1444.14	1509.24	1104.53	1028.31	950.368	932.182	1979.42	1221.97	1232.53	871.491
NC_015762.1	4808981	4819137	-	2981	gene-LOC100643107	LOC100643107	protein_coding	100643107	bter:100643107	glycerol kinase isoform X1	glpK	5.97014	15.8228	12.8333	13.0309	13.1072	46.9576	11.2328	35.2321	13.146	6.42548	5.06888	13.1713	14.5213	5.23587	8.26237	6.70831	15.5943	7.56582	10.3048	3.97324	103.99	5.54311	4.33329	7.94751	7.93693	3.94302	6.40033	5.32434	6.65095	27.1138	4.91075	6.79892	5.83739	8.98042	5.12499	9.73532	10.013	5.35657
NC_015762.1	4819945	4821019	+	973	gene-LOC100643515	LOC100643515	protein_coding	100643515	bter:100643515	peptidyl-tRNA hydrolase 2, mitochondrial	#N/A	33.0217	27.7152	24.7555	25.8123	28.835	26.2011	23.9566	21.4219	22.8099	25.9524	31.1887	17.9816	36.6633	33.1079	27.9281	28.8206	38.347	10.8785	20.7414	25.9524	24.4025	22.6244	22.651	34.5312	19.5499	29.1841	39.3425	22.885	20.1179	36.0228	21.7011	32.5768	23.2789	22.1595	40.5201	46.4189	23.1765	13.528
NC_015762.1	4819945	4820543	+	497	gene-LOC110119148	LOC110119148	protein_coding	110119148	bter:110119148	cytochrome c oxidase assembly factor 4 homolog, mitochondrial	#N/A	30.041	28.0048	26.7982	23.5825	22.8577	25.6476	21.6225	24.2945	23.9866	25.4041	29.3896	16.3622	35.0493	23.8045	26.7564	27.518	36.183	7.53598	19.0455	20.5652	21.3878	23.8757	24.1433	28.6014	21.2332	27.6309	40.8343	22.343	19.5029	32.7568	19.8174	30.4846	24.1616	20.3812	42.6388	47.6082	23.6413	13.7487
NC_015762.1	4822058	4825384	-	2988	gene-LOC100643395	LOC100643395	protein_coding	100643395	bter:100643395	integral membrane protein GPR180	#N/A	25.5235	28.2397	26.0569	12.1038	4.26282	17.0641	17.7914	17.3829	14.8554	20.4886	16.0349	14.7074	15.3251	5.65294	19.7174	11.2697	12.6714	4.08741	8.24841	14.3667	18.7734	13.4913	16.8418	7.83278	8.00832	15.3456	12.608	11.3047	10.6587	11.0893	12.5981	16.8129	9.98695	14.1413	19.7451	23.5375	15.0209	13.0712
NC_015762.1	4828057	4829040	+	984	gene-LOC100643639	LOC100643639	protein_coding	100643639	bter:100643639	histone H1A, sperm	H1_5	33.6237	38.2103	23.2548	4.3674	12.1573	10.0887	15.4584	4.5244	30.4813	37.7424	14.8442	37.0638	19.2928	12.168	15.6294	21.0234	68.5637	39.304	11.7975	28.2285	11.0961	17.0744	17.6694	19.1155	12.8421	50.0873	7.78055	16.7208	33.3256	23.4548	28.657	33.3606	20.1688	7.13237	12.521	25.2416	27.2191	36.3293
NC_015762.1	4835684	4836163	-	480	gene-LOC100643875	LOC100643875	protein_coding	100643875	bter:100643875	histone H4	#N/A	2.73723	6.44369	4.42777	1.3953	0	0.856644	1.73049	0.702653	2.90636	4.36259	2.49215	2.39579	2.60771	3.26654	1.80679	1.4366	48.4235	0.848139	2.41849	2.50512	0.722129	1.84832	5.99452	7.02968	1.12027	4.97029	1.64565	0.968978	1.4424	7.78095	3.9352	4.84539	3.89491	2.86398	18.921	20.4258	11.7072	6.89307
NC_015762.1	4838365	4839231	-	678	gene-LOC100649610	LOC100649610	protein_coding	100649610	bter:100649610	chymotrypsin-2	#N/A	1.1451	0.712798	1.14939	0.987823	2.03098	0.519834	0.842275	0.696435	1.40291	0.36336	0.928609	0.726916	1.38462	1.26142	0.767485	1.27133	1.71411	0.240181	1.97562	0.620738	1.02248	0.817842	1.08355	1.906	2.5776	0.772417	0.80658	0.943253	1.48534	1.27122	1.39299	0.784084	1.48479	0.426862	0.726882	1.63888	1.18404	0.742616
NC_015762.1	4840168	4840889	+	722	gene-LOC100644116	LOC100644116	protein_coding	100644116	bter:100644116	histone H2B-like	H2B	0.4963	1.07097	0.490612	0.618416	0.119201	0	0	0.0934275	0.35131	0.255912	0.174404	0.227539	0.288943	0.394847	0.240238	0.31836	29.1431	0.676631	0	0.333091	0.320057	0.537601	0.254379	0.198871	0.27929	0.483563	0.168317	0.322098	0.523057	0.663196	0.560614	0.184075	0	0.300636	0.877608	1.26742	0.30324	0.0996228
NC_015762.1	4842025	4842541	+	517	gene-LOC105665767	LOC105665767	protein_coding	105665767	bter:105665767	histone H3	#N/A	6.93092	5.79559	4.79604	3.0227	1.83112	2.15877	5.02077	1.69615	6.62324	8.93466	6.3325	5.24307	5.64919	3.17062	3.69046	4.44596	62.3496	8.18938	5.52715	10.0011	5.36359	2.57407	4.61819	5.27682	5.7205	5.85264	1.52787	3.48607	1.58266	10.7435	3.13163	11.4394	8.48408	4.05849	24.1034	27.1817	14.2572	5.42588
NC_015762.1	4842642	4845123	+	1712	gene-LOC100644000	LOC100644000	protein_coding	100644000	bter:100644000	probable oligoribonuclease	orn	31.5351	30.2613	28.9667	21.1251	8.49569	37.4338	31.2641	29.8266	22.1495	25.3625	26.0738	23.0303	31.8043	6.61912	41.6405	34.4046	23.8307	12.9837	22.2202	18.4724	43.8677	36.1135	20.9552	20.7997	26.0305	26.8851	36.8762	29.2052	17.7941	24.0533	15.5648	23.7547	15.3724	19.4829	32.7755	25.0837	20.419	11.8899
NC_015762.1	4853468	4858193	+	3474	gene-LOC100644238	LOC100644238	protein_coding	100644238	bter:100644238	LOW QUALITY PROTEIN: kinesin-like protein Klp61F	#N/A	3.24909	3.17177	2.7938	1.68689	0.569789	1.55561	2.79449	1.39802	1.98959	2.44656	1.68545	1.37139	2.58219	0.800095	1.7475	1.02555	13.9623	0.749995	0.694026	0.726875	1.23057	1.62806	1.99134	1.81858	0.851324	2.54597	1.17187	1.40577	1.37695	3.22526	2.00013	2.00845	1.51098	2.20766	3.24254	7.8834	3.61327	1.47002
NC_015762.1	4858448	4860915	+	1652	gene-LOC100644591	LOC100644591	protein_coding	100644591	bter:100644591	Golgi pH regulator isoform X1	#N/A	35.8618	38.6154	35.3793	24.0884	27.611	28.9795	42.2672	31.8082	27.0612	34.523	36.6248	26.3529	32.9594	23.9867	34.8933	26.6449	27.9915	14.1452	24.6489	30.6802	25.9477	26.55	30.0174	34.5056	20.9948	26.6992	25.8203	21.7492	27.4701	34.8976	23.358	33.8692	25.3761	28.8624	38.0998	47.5976	43.6023	28.5185
NC_015762.1	4861190	4865088	-	3565	gene-LOC100644473	LOC100644473	protein_coding	100644473	bter:100644473	neutral alpha-glucosidase AB isoform X4	GANAB	300.215	192.226	194.926	105.612	51.3239	135.69	168.108	98.6371	171.06	219.269	127.703	177.923	217.658	70.8102	140.188	139.606	172.193	128.812	132.882	132.523	141.679	147.093	159.259	104.98	149.836	146.688	118.883	140.56	112.747	296.457	226.736	179.017	229.575	192.725	152.597	255.253	234.395	148.314
NC_015762.1	4865438	4898078	-	10047	gene-LOC100644355	LOC100644355	protein_coding	100644355	bter:100644355	LOW QUALITY PROTEIN: chondroitin sulfate proteoglycan 4	#N/A	1.278	1.06786	1.04359	0.505514	1.57615	0.865304	0.88359	1.27564	0.927787	0.655926	0.933711	0.743991	1.04859	2.5679	0.661787	1.09243	0.535747	0.672635	1.40431	1.02928	0.2185	0.551903	1.17603	3.17268	0.90986	0.793457	0.598733	0.561307	0.920908	1.29632	1.06089	2.44058	1.78209	1.28186	1.85697	3.25935	1.41645	2.71331
NC_015762.1	4914357	4959944	+	7349	gene-LOC100644792	LOC100644792	protein_coding	100644792	bter:100644792	sodium/potassium/calcium exchanger Nckx30C isoform X3	#N/A	2.51108	2.26218	0.963999	0.364536	0.667517	1.23094	1.48348	1.55121	0.992286	1.50852	1.81623	1.18479	0.950967	0.678854	0.881144	0.8914	0.649203	0.443169	1.32446	0.29452	0.204385	1.29023	1.66609	0.830366	0.969504	1.17185	1.23195	0.585422	0.890718	3.79205	1.10155	2.58607	1.87862	2.3038	2.40459	2.79274	3.30688	1.29194
NC_015762.1	4966614	4968609	-	1659	gene-LOC100644915	LOC100644915	protein_coding	100644915	bter:100644915	LOW QUALITY PROTEIN: DNA methyltransferase 1-associated protein 1	#N/A	50.0738	49.5221	49.1085	36.4679	69.7218	65.8228	41.5882	62.5348	48.8486	49.4499	61.5555	48.869	75.7005	53.2699	39.3812	42.1195	55.0093	52.465	89.8363	36.168	52.1291	34.6936	41.3304	68.3738	55.4258	27.9895	48.0898	31.8203	35.5111	62.3429	49.6906	44.9817	67.7451	55.3878	41.0794	59.8468	61.8502	54.4985
NC_015762.1	4968515	4970612	-	1647	gene-LOC100645039	LOC100645039	protein_coding	100645039	bter:100645039	TM2 domain-containing protein almondex	#N/A	29.4075	27.5823	30.282	21.8911	28.3218	26.5352	32.2143	30.3485	23.1007	28.7194	42.3554	23.4405	31.0961	18.5639	32.2962	28.889	23.0999	12.6062	26.0249	33.2921	31.1827	29.4923	18.6598	26.9385	19.8342	24.3778	39.5121	26.0865	27.4389	35.178	19.9064	43.7762	23.925	29.2575	42.9603	40.4002	31.9923	25.286
NC_015762.1	4970542	4974583	+	2847	gene-LOC100645156	LOC100645156	protein_coding	100645156	bter:100645156	LOW QUALITY PROTEIN: uncharacterized protein LOC100645156	#N/A	37.6327	39.3819	37.5497	17.7218	25.0299	22.8198	29.96	24.4514	22.2508	25.7434	31.8668	22.014	34.8793	22.0544	22.8669	19.6593	30.2288	14.5283	27.6018	20.041	22.889	16.3213	18.235	25.3934	16.9043	21.0722	16.7753	16.541	18.6149	34.781	28.932	29.6661	26.4186	28.8955	28.9577	45.5495	33.0421	29.0288
NC_015762.1	4974738	4976449	-	1208	gene-LOC100645278	LOC100645278	protein_coding	100645278	bter:100645278	eukaryotic translation initiation factor 6	EIF6	68.0271	77.9324	71.3135	46.0634	24.0805	39.2419	57.5016	38.4737	70.0255	76.2222	48.3143	51.3384	123.046	56.8744	50.3986	46.4279	79.0912	41.9913	48.2712	54.25	41.2235	52.7414	61.5247	61.3327	53.5835	49.0366	46.4772	48.4649	47.5185	74.4403	55.2864	51.4336	80.3586	51.5695	52.861	119.417	67.6633	41.5013
NC_015762.1	4976931	5080183	-	3204	gene-LOC100649835	LOC100649835	protein_coding	100649835	bter:100649835	hemicentin-1	#N/A	0.54055	1.29719	0.906559	0.104517	0.832693	0.476677	0.210641	0.421065	0.376035	0.615127	0.196503	0.487106	0.944114	1.02323	0.162408	0.125546	0.400904	0.127062	0.306579	0.131355	0.162276	0.207677	0.324828	0.672214	0.083915	0.14529	0.170681	0.0907283	0.196446	0.508119	0.715873	0.518501	0.561065	0.383896	0.175789	0.387606	0.409999	0.538784
NC_015762.1	5081253	5083658	+	1653	gene-LOC100649952	LOC100649952	protein_coding	100649952	bter:100649952	regulator of chromosome condensation isoform X2	RCC1	15.1381	18.8867	9.6002	5.87495	3.69659	6.11222	10.3955	7.01888	11.1248	14.233	6.43689	9.64032	31.8667	7.07095	5.91113	5.17976	15.0234	7.48702	7.07686	4.51013	4.01911	6.00453	7.22203	9.03378	7.84795	4.68186	4.81541	6.85847	5.25462	11.8186	11.9984	6.43205	19.4447	8.01005	6.89981	25.3067	16.6887	7.26674
NC_015762.1	5083864	5084989	-	928	gene-LOC100645617	LOC100645617	protein_coding	100645617	bter:100645617	mitochondrial import inner membrane translocase subunit Tim10	#N/A	116.225	92.9058	89.6242	64.9536	61.023	88.1752	83.9699	69.5626	91.0172	101.477	98.171	69.2184	128.25	65.5868	89.2179	76.9077	107.766	33.1651	69.6679	78.6522	74.0805	81.2624	76.8556	102.196	62.2182	83.7091	140.709	80.8804	71.2158	121.152	73.4942	111.85	78.6473	76.7192	131.779	126.147	73.137	46.8925
NC_015762.1	5085555	5087872	+	2077	gene-LOC105665794	LOC105665794	protein_coding	105665794	bter:105665794	G patch domain and ankyrin repeat-containing protein 1 homolog isoform X1	#N/A	31.7728	31.7376	29.0608	20.3954	17.0717	35.6351	26.8197	26.1764	24.7906	25.8575	27.0693	18.2712	30.2328	13.5883	25.5264	16.8768	34.1319	18.8167	23.0876	20.6392	30.4845	18.0205	21.7529	25.5439	18.0904	26.3628	18.8109	22.4213	22.9704	30.1083	24.165	30.0422	21.3606	19.7168	30.0665	34.1446	20.9768	14.8911
NC_015762.1	5089060	5091428	+	2037	gene-LOC100645400	LOC100645400	protein_coding	100645400	bter:100645400	protein misato	#N/A	45.2382	46.2162	40.4129	21.9741	39.3768	26.9051	30.6341	32.1213	25.3085	30.5983	40.2423	30.3645	50.7459	36.6671	28.5822	32.8084	33.7812	16.9478	30.2921	29.2203	23.7661	15.8972	35.1335	34.2574	28.7408	21.9672	27.2939	21.3489	24.1012	52.5606	36.2638	43.2895	31.4876	40.208	32.3504	50.0568	44.7122	39.5125
NC_015762.1	5091744	5092859	+	639	gene-LOC105665806	LOC105665806	protein_coding	105665806	bter:105665806	calcium and integrin-binding family member 3	#N/A	16.0753	15.126	13.7476	10.9178	34.6137	10.02	11.6991	9.07841	8.93118	9.25289	17.1439	7.84136	14.5281	24.2028	11.2196	10.3417	12.061	9.55649	15.2324	11.3848	10.6681	7.98336	12.1675	24.6049	12.0968	9.10622	11.0304	7.36969	11.3274	15.886	9.39591	13.311	12.0406	14.4933	13.7722	13.7067	17.1314	11.3688
NC_015762.1	5110868	5113711	+	2458	gene-LOC100645819	LOC100645819	protein_coding	100645819	bter:100645819	heat shock protein 83	HSP90A	161.16	204.872	114.625	203.743	28.956	155.743	316.093	273.414	375.102	304.816	70.7976	109.076	405.393	391.318	55.2768	243.649	291.026	250.425	222.192	355.063	228.214	788.432	1301.4	254.72	121.771	192.724	146.591	83.8493	226.107	426.192	188.083	52.1228	112.774	95.99	314.382	412.811	807.082	140.9
NC_015762.1	5113982	5114995	+	642	gene-LOC100645934	LOC100645934	protein_coding	100645934	bter:100645934	28S ribosomal protein S36, mitochondrial	MRPS36	53.4888	35.6812	30.4564	106.582	601.636	476.884	69.624	458.524	51.0649	35.8793	75.1201	43.7576	77.6625	51.7318	53.8546	85.301	98.2285	72.9241	92.9145	61.434	333.394	107.099	44.5328	67.7668	75.8011	49.2157	193.077	75.2543	66.8628	59.667	38.5639	69.1423	64.6259	91.3993	89.485	70.6567	145.959	46.7194
NC_015762.1	5115350	5124639	+	2607	gene-LOC100650066	LOC100650066	protein_coding	100650066	bter:100650066	uncharacterized protein LOC100650066	#N/A	38.4398	47.6789	35.9792	35.6452	131.191	65.4784	40.0662	72.3449	45.412	33.7833	62.042	38.6289	59.096	106.18	54.2688	92.4891	52.6731	47.3474	78.3713	45.1787	35.1453	30.6068	33.534	109.851	56.6707	30.0207	53.0476	32.0688	46.3549	51.3541	36.6931	58.9572	37.2908	42.657	56.1717	69.8254	68.4447	75.3213
NC_015762.1	5124540	5126873	+	1983	gene-LOC100646051	LOC100646051	protein_coding	100646051	bter:100646051	integrin-alpha FG-GAP repeat-containing protein 2	ITFG2	39.6938	41.7719	34.797	20.8275	45.2231	39.5163	30.8923	32.5197	27.8204	27.8597	37.6234	27.6705	36.2949	27.3148	29.1856	28.2829	28.6863	23.6504	28.0998	25.1043	27.5596	22.9293	24.9143	46.8842	27.3541	25.3237	25.4632	25.0087	32.6609	43.5605	31.1958	33.879	35.6448	30.1745	34.1545	48.2556	44.016	37.5417
NC_015762.1	5127280	5132017	+	3400	gene-LOC100646167	LOC100646167	protein_coding	100646167	bter:100646167	sodium-coupled monocarboxylate transporter 2	#N/A	0.0351303	0.0852842	18.7321	14.1992	0.329064	0.0172768	22.415	0.257915	18.0909	20.4332	0.0370351	16.9115	0.122716	0.0628853	39.6048	21.718	9.64272	25.0969	0.76166	46.9136	77.3443	8.85564	32.0868	7.91829	68.7975	13.6059	0.14297	58.7714	24.2509	0.197164	16.0715	0.0195444	0.0211488	0.148962	0.144949	0.211467	0.343434	0
NC_015762.1	5132411	5172015	+	3659	gene-LOC100646281	LOC100646281	protein_coding	100646281	bter:100646281	homeobox protein OTX	OTX1	3.75401	2.13968	1.64574	0.686401	0.117604	0.706372	2.36944	0.66367	0.381266	1.61591	1.58303	0.471432	1.39686	0.077912	1.53273	0.314097	18.0374	0.311533	0.268455	0.54224	0.568388	1.00019	1.55603	1.70701	0.27555	1.36765	0.730676	0.540234	0.670868	9.86707	2.28617	1.52552	2.653	2.57062	10.2941	23.3297	6.78139	1.49399
NC_015762.1	5190589	5195537	+	2470	gene-LOC100646401	LOC100646401	protein_coding	100646401	bter:100646401	LOW QUALITY PROTEIN: homeobox protein otx5-B	OTX2	0.169251	0.0782635	0.0860457	0.0451919	0.0696865	0.237819	0.0630544	0.464263	0.0256726	0.14961	0.101959	0.099767	0.12669	0.20198	0.0468155	0.0465296	0.0495276	0.0329641	0.216918	0.0486826	0	0	0.198285	0.174395	0.0272129	0.0706746	0.0492003	0.0470759	0.0509646	0.310172	0.109248	0.376646	0.0582235	0.205049	0.313539	0.529252	0.325011	0.232964
NC_015762.1	5195938	5235039	+	6195	gene-LOC100646528	LOC100646528	protein_coding	100646528	bter:100646528	inactive tyrosine-protein kinase 7 isoform X1	PTK7	2.0823	2.1843	1.79541	0.801819	0.3612	0.948205	1.14808	1.79661	2.20072	1.9486	1.15858	1.45853	1.33016	0.368142	0.793295	0.862656	1.38229	0.354863	1.00902	0.494959	0.251784	0.966677	0.998108	0.776448	1.50815	0.789	1.60856	0.62878	1.10744	8.81136	1.37208	1.04048	2.83214	2.40593	3.20482	4.70568	3.18071	1.47455
NC_015762.1	5242164	5355395	-	5741	gene-LOC100646648	LOC100646648	protein_coding	100646648	bter:100646648	semaphorin-1A isoform X1	#N/A	1.9869	1.58258	1.33273	0.709681	0.404755	1.412	1.21174	1.5157	1.72308	2.15633	0.976034	1.28771	1.01746	0.633125	0.76539	0.520489	1.29983	0.723304	1.04215	0.209451	0.0704394	1.08176	1.34363	0.750314	0.702483	1.01357	0.910218	0.881043	0.701661	1.98504	1.89186	1.41213	1.1523	1.95345	1.44707	2.52752	2.46613	1.30299
NC_015762.1	5355359	5380670	-	480	gene-LOC110119909	LOC110119909	protein_coding	110119909	bter:110119909	ELMO domain-containing protein C-like	#N/A	1.11978	0	0.590369	0.116275	0	0.734266	0.216312	0.281061	0.528428	0.76987	0.262332	0.342256	0.434618	0	0.361357	0	0.12743	0.169628	0.186038	0	0	0.693121	0.382629	0	0	0.484906	0.126588	0.121122	0.262255	1.39658	0.702714	0.13844	0.749022	0.301471	0.586697	1.36172	0.152041	0.299699
NC_015762.1	5382608	5391086	-	4668	gene-LOC100646768	LOC100646768	protein_coding	100646768	bter:100646768	E3 ubiquitin-protein ligase NEDD4 isoform X1	#N/A	50.4971	55.0778	85.2317	34.1233	12.4264	40.5577	68.875	43.9438	65.9109	75.0211	43.0251	39.2407	38.9033	12.6264	61.6692	37.0783	44.5384	27.1056	30.0147	31.079	49.6023	58.0036	54.191	20.1167	46.9273	59.6722	30.8888	63.681	48.4869	48.0879	47.6762	45.1264	31.3164	39.54	48.4742	57.1152	44.088	34.2072
NC_015762.1	5390322	5393404	+	1768	gene-LOC100646972	LOC100646972	protein_coding	100646972	bter:100646972	endoplasmic reticulum-Golgi intermediate compartment protein 2	ERGIC2	66.3421	67.8993	72.7276	56.1277	53.8866	59.9374	88.032	58.7558	75.1755	88.2389	86.6764	67.8318	61.6528	60.7085	74.2336	81.8082	70.2308	36.612	58.0336	76.718	72.8664	73.2011	62.5711	72.1174	69.2309	65.9231	63.4431	70.2071	74.4045	77.9991	56.853	84.4921	63.6906	74.9313	100.309	97.3784	91.4723	67.9407
NC_015762.1	5393519	5394544	+	738	gene-LOC100647209	LOC100647209	protein_coding	100647209	bter:100647209	heat shock factor-binding protein 1	#N/A	247.787	249.366	248.147	181.503	210.376	218.966	267.875	203.095	257.083	255.872	304.134	173.632	249.888	184.356	221.084	335.44	289.422	120.256	231.594	229.82	215.269	245.692	226.466	233.277	189.261	259.09	384.993	243.978	267.116	335.569	251.377	301.281	266.871	232.746	395.138	328.584	206.38	154.771
NC_015762.1	5394542	5396661	-	1419	gene-LOC100650310	LOC100650310	protein_coding	100650310	bter:100650310	protein FAM92A1-A isoform X1	#N/A	14.4779	13.3506	16.076	8.73169	12.1301	11.2598	16.3903	10.2679	8.57998	13.8891	9.49498	8.85669	8.74749	11.0496	13.7718	9.4356	6.63823	7.57407	3.20944	5.46572	10.9922	15.0054	9.79357	24.7909	16.1053	20.0114	7.19385	18.3143	15.5246	9.85326	13.1213	11.3796	9.12128	7.85227	10.4191	16.0297	15.0177	11.5571
NC_015762.1	5396758	5398817	-	1516	gene-LOC105665823	LOC105665823	protein_coding	105665823	bter:105665823	LOW QUALITY PROTEIN: secretion-regulating guanine nucleotide exchange factor	#N/A	16.1516	15.0466	13.7389	5.44867	19.1314	15.189	11.6432	17.7981	9.8296	10.5222	13.3727	7.63981	11.0088	8.41512	8.31408	7.65682	4.68029	5.80046	10.7205	6.38509	9.10759	7.31526	9.93422	19.3215	9.13356	9.59577	9.05824	6.55786	9.79824	17.3085	10.3683	15.3855	13.3757	9.54526	10.124	22.075	21.5666	14.4709
NC_015762.1	5398847	5401298	+	1999	gene-LOC100647089	LOC100647089	protein_coding	100647089	bter:100647089	cell division cycle protein 23 homolog isoform X1	APC8	21.2715	13.6836	15.2391	8.82271	17.867	13.194	18.439	12.2491	12.4349	18.3629	16.3147	11.8343	16.6455	11.4089	12.3212	11.2398	16.156	7.37231	11.4805	13.2036	11.4442	12.5934	12.189	17.4902	12.9792	13.0117	10.6691	13.2332	12.4056	19.3064	13.9713	14.8925	14.5683	13.7902	15.2852	27.1063	18.035	15.3283
NC_015762.1	5401368	5403419	-	1963	gene-LOC100650428	LOC100650428	protein_coding	100650428	bter:100650428	nipped-B-like protein B	#N/A	0.182541	0.196954	0.144359	0.199024	0.394583	0.389015	0.0264467	0.274904	0.0969099	0.0313752	0.192439	0.16738	0	0.181533	0.206174	0.0878207	0.0934792	0.124434	0.136472	0.0306281	0.176578	0.0847422	0.155936	0.292583	0.0342414	0.0592856	0.0928615	0.0888518	0.192383	0.390282	0.034366	0.169259	0.146523	0.110575	0.215192	0.0998919	0.48331	0.366417
NC_015762.1	5406056	5411723	+	2419	gene-LOC100647406	LOC100647406	protein_coding	100647406	bter:100647406	LOW QUALITY PROTEIN: zinc finger and BTB domain-containing protein 37	#N/A	19.5286	22.8553	19.7392	15.6431	27.0036	25.5217	17.7914	26.5469	17.0652	16.3203	19.7286	15.4503	20.6116	17.8543	14.8427	14.3244	12.8199	15.8534	23.9949	11.9799	17.7443	12.9742	15.5899	19.113	14.4768	13.567	17.0305	12.5458	17.381	30.3647	18.7406	23.5972	19.8567	25.6032	19.6164	26.2639	29.3548	25.5122
NC_015762.1	5411748	5428231	-	5751	gene-LOC100647528	LOC100647528	protein_coding	100647528	bter:100647528	neither inactivation nor afterpotential protein C isoform X1	MYO3	0.124614	0.0168067	0.0492744	0.00970475	0.209508	0.0306423	0.0361084	0	0.0220523	0.0321281	0.0109476	0.028566	0.0362748	0.0371779	0.0301602	0.04996	0.0319074	0.0141578	0	0.0522717	0.0100453	0.0289252	0.0532261	0.0998678	0.0818138	0.0708262	0.0211311	0.0202186	0.0328332	0.033304	0.0234605	0.0115547	0.0750194	0.0377429	0.0734519	0.0568271	0.0126899	0.0625349
NC_015762.1	5423907	5478078	+	3422	gene-LOC100647833	LOC100647833	protein_coding	100647833	bter:100647833	protein Wnt-6 isoform X2	WNT6	2.3735	2.48559	3.06399	2.87052	3.06828	0.995615	1.28953	0.709634	2.01983	2.48374	1.06711	1.53625	1.52408	2.6242	2.12886	1.7968	2.27006	2.30797	0.678477	2.67057	0.489579	1.16668	5.00928	4.44769	5.9909	2.51664	0.674743	3.26202	2.61182	1.59516	3.25277	0.873846	1.1347	0.909171	1.89279	2.8651	0.746432	0.924844
NC_015762.1	5429805	5440791	-	3130	gene-LOC100647715	LOC100647715	protein_coding	100647715	bter:100647715	protein Wnt-10b	WNT10	0.190803	0.0308803	0.135804	0.0713253	0.412442	0.206439	0.215621	0.021551	0.0405185	0.0983859	0	0.0787299	0.0333253	0.0683099	0.0923597	0.0917956	0.0586261	0.130066	0	0.230503	0	0.177155	0.332508	0.733981	0.236222	0.0929533	0	0.0185747	0.160872	0.0917881	0.172423	0.0212304	0.0689196	0.046232	0.134959	0.313239	0.0699486	0.0459602
NC_015762.1	5489259	5500658	-	2895	gene-LOC100650550	LOC100650550	protein_coding	100650550	bter:100650550	protein Wnt-1	WNT1	0.433212	0.100161	0.220241	0.0963938	0.535106	0.263778	0.0896628	0.0466008	0.35046	0.234019	0.0652432	0.198615	0.288244	0.172328	0.299571	0.198494	0.190155	0.224998	0	0.353054	0.179597	0.172382	0.338352	0.322384	0.162526	0.221097	0.0209887	0.140577	0.108707	0.0330796	0.349536	0	0.049676	0.199939	0	0.383822	0.0756267	0.0248455
NC_015762.1	5572273	5575031	-	2030	gene-LOC100647716	LOC100647716	protein_coding	100647716	bter:100647716	uncharacterized protein LOC100647716 isoform X2	#N/A	13.5624	9.23702	10.5394	9.07289	6.02016	19.3296	7.4164	15.1524	7.05959	9.46598	9.80062	5.98864	9.14624	4.56409	10.9938	7.55808	11.1184	3.52959	9.41368	10.9584	13.8307	8.30379	10.5251	10.0439	9.46983	10.3765	7.12386	8.04777	6.07708	12.926	6.34727	10.8024	7.5094	8.69663	11.7224	17.9989	12.367	8.99982
NC_015762.1	5575059	5582065	+	4886	gene-LOC100650992	LOC100650992	protein_coding	100650992	bter:100650992	protein abrupt isoform X1	#N/A	5.13365	4.94553	3.71186	3.00421	2.07847	3.1739	4.56884	3.71373	3.88048	4.31102	3.77552	2.68986	3.20226	2.36302	2.97014	2.72854	6.33448	2.53296	3.65526	2.70713	3.2515	2.79178	4.17242	3.79093	2.25612	2.50095	2.28823	2.4988	2.73097	5.4096	2.81661	4.2841	3.88522	3.64283	3.64554	7.75896	6.55712	4.0336
NC_015762.1	5584735	5593444	-	4956	gene-LOC100647834	LOC100647834	protein_coding	100647834	bter:100647834	uncharacterized protein LOC100647834	#N/A	4.04891	3.21795	6.83284	3.22079	1.31977	3.66244	6.18033	3.91988	3.85126	3.84003	5.88183	3.82863	2.44144	1.06416	5.73972	2.84074	5.52918	3.72935	3.62165	1.57707	1.63193	5.41518	4.52113	2.28878	5.05882	7.98393	2.94249	6.58107	6.604	5.87424	5.48559	6.08733	4.70088	6.13162	5.9238	6.84487	6.42033	3.55575
NC_015762.1	5596357	5892069	+	13562	gene-LOC100646769	LOC100646769	protein_coding	100646769	bter:100646769	uncharacterized protein LOC100646769 isoform X1	#N/A	6.83877	8.77325	4.86852	1.00002	1.57378	2.6421	1.31299	2.278	4.12861	3.12444	2.27476	3.98533	8.06039	1.03526	1.94827	1.24148	1.01027	1.03863	2.02142	1.65801	1.34607	1.60273	1.44001	2.17569	1.05071	2.50999	1.73837	1.50041	1.17417	2.44321	6.65552	2.11671	2.81538	3.38238	5.7519	3.20017	3.01347	2.7897
NC_015762.1	5749575	5753724	+	1170	gene-LOC100652150	LOC100652150	protein_coding	100652150	bter:100652150	BMP-binding endothelial regulator protein	#N/A	5261.61	2874.8	1784.91	1391.2	1510.29	1579.89	1659.37	1540.39	2734.71	2581.71	7636.74	2782.56	1193.22	878.448	5234.09	7623.46	937.05	6355.59	8225.04	4880.13	542.794	4162.89	3252.96	1064.37	5474.59	5150.9	1970.47	4326.16	5240.37	1962.95	2922.02	3231	7006.11	4553.92	3917.21	3636.73	4196.52	5463.74
NC_015762.1	5754081	5757953	+	1369	gene-LOC100645788	LOC100645788	protein_coding	100645788	bter:100645788	uncharacterized protein LOC100645788 isoform X1	#N/A	25.5637	18.7804	23.08	16.1851	98.5731	24.1144	15.6617	21.7294	20.3806	16.5559	31.6868	16.5003	24.9151	97.8205	19.8496	36.2666	18.5868	20.8163	53.8136	40.7993	18.7785	18.8748	22.2702	82.1235	27.8389	15.2166	27.5628	11.7212	18.1605	32.8779	23.5052	29.6579	31.2521	42.9151	20.5194	43.5432	36.5698	33.4156
NC_015762.1	5843309	5846288	+	2980	gene-LOC110119437	LOC110119437	protein_coding	110119437	bter:110119437	lipase member H-like	#N/A	10.7819	9.50337	28.9321	15.47	6.49803	27.6163	28.9887	28.4532	42.3452	18.3115	31.1841	27.5918	7.94563	8.77721	35.4082	42.2881	25.0003	44.0987	29.5163	24.5334	23.3602	70.689	42.4846	24.8624	38.0063	31.6133	17.5355	42.1798	27.5421	41.5841	18.3366	24.0607	35.1326	26.5861	48.7628	24.4781	44.2287	35.6501
NC_015762.1	5851191	5855268	-	1330	gene-LOC100643149	LOC100643149	protein_coding	100643149	bter:100643149	uncharacterized protein LOC100643149	#N/A	7449.19	662.126	1207.76	501.385	940.479	1044.09	1101.3	204.393	495.848	2225.93	1202.15	350.553	866.308	580.877	1464.21	1892.12	1593.55	2548.67	2236.95	1491.86	286.419	1217.85	2162.93	2785.44	1141.46	1491.43	1099.62	2075.9	492.361	1146.59	3467.72	1459.33	8001.9	1599.22	1029.96	622.91	1405.82	1043.55
NC_015762.1	5857914	5866134	-	2649	gene-LOC100644429	LOC100644429	protein_coding	100644429	bter:100644429	uncharacterized protein LOC100644429 isoform X2	#N/A	3304.83	254.354	381.928	717.908	642.206	198.199	1399.9	197.144	253.909	582.811	868.863	219.416	225.115	1723.5	661.395	1750.89	815.6	977.947	1533.94	1266.3	242.945	503.861	1502.02	1968.81	507.354	695.278	1273.9	833.65	916.485	817.532	962.554	3113.24	3479.18	1959.82	505.955	995.145	1408.27	1581.78
NC_015762.1	5867226	5869958	-	1913	gene-LOC110119444	LOC110119444	protein_coding	110119444	bter:110119444	uncharacterized protein LOC110119444	#N/A	7.61737	2.77891	1.03693	0.933604	0.899768	0.736953	3.98927	0.317351	2.65181	1.28781	2.5671	0.772894	0.599786	1.63925	1.72273	2.31298	0.703431	0.978928	2.24062	0.314286	0.241591	2.20291	5.79244	9.19454	0.421637	4.74514	1.17523	1.85387	3.68501	3.05368	0.387907	0.972625	3.87158	0.832079	2.20817	4.13428	3.73864	2.81996
NC_015762.1	5893494	6093357	+	18018	gene-LOC100649561	LOC100649561	protein_coding	100649561	bter:100649561	laminin subunit alpha-1 isoform X2	LAMA1_2	15.1309	17.3538	10.3801	6.05575	4.7144	14.0903	11.1707	15.4878	8.01705	9.01044	19.5679	6.13166	7.31165	4.84152	13.4868	5.89375	6.22596	4.32006	9.24798	5.56916	5.76485	11.6451	13.8764	5.93689	14.4855	10.9996	10.1844	13.2585	14.7205	14.0475	9.91802	19.4839	14.1154	20.3752	19.3925	20.935	19.8995	12.2554
NC_015762.1	6013196	6014282	+	789	gene-LOC100650067	LOC100650067	protein_coding	100650067	bter:100650067	uncharacterized protein LOC100650067	#N/A	0.30277	0.367511	0	0.0707377	0	0.148901	0.0657982	0	0	0.234181	0.398984	0.208217	0	0.0903295	0.0732791	0	0.697717	0	0	0	0	0.140557	0	0	0	0.36875	0.231036	0	0.398867	0.242752	0.0855013	0.336888	0	0	0.446158	1.24263	0.184993	0
NC_015762.1	6016448	6017255	-	723	gene-LOC100650188	LOC100650188	protein_coding	100650188	bter:100650188	uncharacterized protein LOC100650188	#N/A	0	0.133687	0	0	0	0	0.0718047	0	0.0877059	0.0851861	0.0870812	0.227224	0	0.295726	0	0.07948	2.96104	0	0	0.0831576	0	0	0.0846758	0	0.0929681	0	0.084042	0	0.348223	0	0	0.459551	0	0	0.0973771	1.44647	0	0
NC_015762.1	6093651	6178855	-	11410	gene-LOC100649681	LOC100649681	protein_coding	100649681	bter:100649681	patronin isoform X11	CAMSAP	16.0164	19.4073	28.4122	9.65582	10.0394	13.998	15.6882	13.485	26.0426	26.4927	12.2829	13.7214	15.5137	8.06394	15.4551	6.245	14.5813	8.66306	9.05502	7.90398	8.70859	14.6278	17.9638	11.8668	13.3548	16.0644	9.22353	13.4978	12.5165	16.652	25.0627	15.2878	12.5599	13.2024	12.6801	23.0402	18.0499	13.0995
NC_015762.1	6180177	6221247	-	5488	gene-LOC100650311	LOC100650311	protein_coding	100650311	bter:100650311	protein 60A isoform X2	BMP7	19.3594	21.1874	19.0407	13.9327	9.86398	21.1824	14.7287	19.6415	15.5178	16.4523	26.1338	13.5306	16.5928	8.59707	21.6709	14.5754	12.8285	6.49827	17.1176	14.9321	9.08451	13.9533	20.2247	14.0759	24.3854	15.0773	14.8917	13.8567	15.2307	17.45	15.2917	23.5146	15.0154	20.7778	19.2302	19.3182	19.8008	14.1942
NC_015762.1	6228638	6230038	-	1130	gene-LOC100650429	LOC100650429	protein_coding	100650429	bter:100650429	spliceosome-associated protein CWC15 homolog	CWC15	42.0164	47.6434	47.2713	20.1022	20.8683	38.7277	27.7032	34.384	47.3621	42.4041	35.0457	38.4539	54.4618	20.3719	31.4669	29.3423	45.5231	35.0184	45.2812	23.1979	25.4598	35.3798	30.2311	26.0486	33.1321	23.43	30.1123	24.7475	23.6726	55.8491	47.2821	34.5193	41.3619	36.6888	33.5819	55.0087	46.1774	31.8264
NC_015762.1	6230384	6232612	-	1699	gene-LOC100650673	LOC100650673	protein_coding	100650673	bter:100650673	death-associated inhibitor of apoptosis 2 isoform X1	BIRC7_8	79.6169	57.2878	81.6023	41.8508	38.4978	77.515	52.6176	64.7946	47.2506	57.892	75.2626	46.3164	38.5554	25.7562	56.3879	52.0187	38.8816	26.166	40.6282	50.1791	67.155	40.6979	41.042	42.2557	47.0393	73.361	65.1971	56.1882	57.6436	99.2039	42.3266	60.2714	43.0844	52.934	70.9009	75.2882	68.2977	48.2622
NC_015762.1	6232734	6251507	+	2086	gene-LOC100650551	LOC100650551	protein_coding	100650551	bter:100650551	protein phosphatase 1L isoform X1	PPM1L	119.099	115.421	116.659	61.2702	49.3438	100.08	103.581	94.1326	72.3486	94.6873	116.925	71.0764	89.3071	54.392	102.275	87.8489	71.1068	48.0878	75.4282	91.712	85.2985	75.1468	85.7558	62.2248	78.2037	98.0785	74.8606	86.8457	86.8987	133.273	93.591	99.7722	75.5255	85.7068	92.2065	102.869	107.895	87.789
NC_015762.1	6236575	6247458	-	6374	gene-LOC100647955	LOC100647955	protein_coding	100647955	bter:100647955	LOW QUALITY PROTEIN: dedicator of cytokinesis protein 9	DOCK9_10_11	6.212	6.24757	5.29054	3.59004	1.39072	5.24377	3.5837	6.25443	7.36185	8.10694	4.53381	4.23981	5.72763	2.14682	4.85287	3.99381	3.62738	1.64784	2.40967	3.09387	2.23867	3.58413	6.06059	2.39909	2.92106	3.83421	4.27072	4.77952	4.5621	8.93952	5.7787	4.54545	3.62125	5.67564	6.89236	10.5519	5.89654	4.80721
NC_015762.1	6255240	6258312	-	2151	gene-LOC100650799	LOC100650799	protein_coding	100650799	bter:100650799	cysteine protease ATG4B isoform X2	ATG4	39.9253	46.373	46.7684	23.975	18.5249	32.5521	34.3202	32.3005	31.3667	36.6216	39.0169	23.7145	34.2845	16.0697	34.0022	24.2305	19.4789	12.6807	20.8819	22.4168	29.5163	25.031	24.7615	28.8372	21.0929	33.7879	28.0224	25.5151	32.7435	31.8773	39.4539	42.6016	23.9687	31.0133	47.034	45.3375	38.78	31.065
NC_015762.1	6258630	6267924	+	3682	gene-LOC100651114	LOC100651114	protein_coding	100651114	bter:100651114	vesicular glutamate transporter 1 isoform X2	#N/A	3.03311	3.15009	9.75504	2.59203	2.85162	10.0348	9.51724	7.49293	3.7544	3.42908	2.22291	3.83714	3.34285	2.3034	5.38601	4.47914	2.95699	2.05654	3.39536	3.20046	16.4744	2.96675	4.17338	4.23112	2.46446	2.48116	1.9143	2.14744	6.23942	3.06908	6.6691	3.77194	3.37853	2.65282	2.60046	3.2131	4.36055	3.73117
NC_015762.1	6268473	6270444	+	963	gene-LOC100651236	LOC100651236	protein_coding	100651236	bter:100651236	FGFR1 oncogene partner 2 homolog	#N/A	42.3569	44.9653	45.3168	35.5273	35.7478	37.1479	38.5992	35.0932	50.7686	53.0834	63.5481	40.431	60.5486	27.3091	40.7662	44.8136	65.041	30.7761	46.2718	35.9614	31.0148	42.4365	40.0509	38.4683	27.0818	33.5356	65.8732	36.5857	35.9477	52.4075	40	66.3131	48.1614	46.7327	60.4609	63.3942	46.607	37.1215
NC_015762.1	6270627	6278343	+	6273	gene-LOC100651357	LOC100651357	protein_coding	100651357	bter:100651357	meiosis-specific coiled-coil domain-containing protein MEIOC	#N/A	2.09449	2.14173	2.19094	0.69398	0.768296	1.46081	0.686901	2.10762	2.30477	1.74764	1.30476	1.4273	2.2448	0.840742	1.12445	0.879411	1.11159	0.700901	0.925294	0.431298	0.267072	1.78556	3.71833	1.47636	0.98579	1.07602	1.82103	0.8712	1.15387	1.66403	1.41954	1.80084	2.00599	2.49135	1.87429	2.77163	2.83868	1.49061
NC_015762.1	6294686	6308443	+	2917	gene-LOC100648082	LOC100648082	protein_coding	100648082	bter:100648082	exonuclease 1 isoform X1	EXO1	3.48051	4.77147	5.24593	2.62127	8.14307	1.71169	3.89761	1.73435	2.63037	2.59702	1.87778	2.3654	3.14677	4.5689	3.27043	1.96997	4.8648	0.893206	0.918389	3.1123	2.43598	2.85137	2.93825	7.21125	1.49778	4.06942	1.58311	2.71061	3.36607	1.64151	3.70027	2.05026	1.67625	1.48824	1.88258	2.55445	2.4018	2.07128
NC_015762.1	6297855	6303568	-	3784	gene-LOC100651630	LOC100651630	protein_coding	100651630	bter:100651630	blastoderm-specific protein 25D isoform X1	#N/A	19.6651	21.4563	22.092	11.1506	2.31988	11.4254	17.3827	14.4928	18.5006	25.2608	13.9097	12.6121	15.9605	4.38845	16.5017	10.7821	19.8662	4.43256	6.93806	7.3247	8.99226	20.8522	21.259	5.93844	8.86383	16.3771	12.5892	19.1593	10.8118	17.2854	13.7096	15.963	9.67236	14.1303	21.843	28.432	19.1321	12.3174
NC_015762.1	6308446	6310335	-	777	gene-LOC100651865	LOC100651865	protein_coding	100651865	bter:100651865	cytochrome c oxidase assembly protein COX16 homolog, mitochondrial isoform X2	#N/A	56.9544	39.5578	47.6854	36.3461	37.7702	38.7828	44.0307	31.4268	44.4777	47.4802	50.4812	39.855	68.4649	32.6539	56.9243	60.5702	68.2515	27.35	36.6616	37.838	34.0525	52.3096	51.6869	57.7481	36.852	43.0612	66.4711	43.7724	32.8072	55.9557	28.0434	44.8994	34.0559	35.5713	63.9704	70.7464	34.7523	28.4193
NC_015762.1	6309855	6311923	+	1330	gene-LOC100651745	LOC100651745	protein_coding	100651745	bter:100651745	U6 snRNA-associated Sm-like protein LSm1	LSM1	43.7358	41.3511	43.199	30.8855	17.0831	37.3206	38.7995	33.0173	45.6753	44.0389	48.3795	34.8329	45.6447	19.5591	38.6462	42.1691	52.4744	27.671	39.6806	23.2807	29.2327	43.5259	37.1006	30.6603	45.3328	45.676	71.3615	45.287	38.0014	58.4674	35.1505	51.5121	47.8473	42.3238	66.3806	66.6895	42.8001	28.4466
NC_015762.1	6312519	6316761	-	3587	gene-LOC100648196	LOC100648196	protein_coding	100648196	bter:100648196	uncharacterized protein LOC100648196	ARHGAP19	18.331	20.4251	13.4895	9.9581	9.42924	9.12152	11.2166	9.5531	8.73299	13.616	16.8501	11.5186	15.9647	7.66942	11.6859	10.5572	13.1644	4.99378	13.4184	10.4591	10.7424	7.59013	10.4794	7.22528	9.51929	13.5455	11.6036	6.40222	10.1246	13.4825	9.27183	13.9683	8.70009	12.5867	14.9954	23.0145	16.1137	12.3121
NC_015762.1	6317676	6327084	+	4916	gene-LOC100642192	LOC100642192	protein_coding	100642192	bter:100642192	LOW QUALITY PROTEIN: uncharacterized protein LOC100642192	#N/A	37.9758	52.319	46.778	21.7867	6.47747	30.0159	30.4772	25.9061	31.7315	34.9793	26.8949	30.8448	44.3246	8.3071	30.6022	24.0213	25.9796	12.8028	21.0711	18.235	26.9462	23.4161	26.7996	9.8722	17.8158	25.4014	19.8009	22.482	20.2549	28.0712	28.0491	27.7916	16.9673	24.2551	26.5374	42.2676	26.2911	23.3662
NC_015762.1	6331788	6334918	-	1924	gene-LOC100642315	LOC100642315	protein_coding	100642315	bter:100642315	nucleolar protein 56	NOP56	80.2701	110.621	66.6098	37.8849	23.2155	38.4993	42.4438	35.8309	71.4202	85.726	53.8299	50.8902	166.6	41.0802	48.9222	46.6223	75.2501	25.6452	57.5982	48.3109	22.94	34.7569	43.4017	49.7771	46.2895	56.1927	62.3414	45.8703	35.5271	84.2179	60.0273	55.7789	57.3305	43.1712	72.3065	136.195	50.9796	38.8798
NC_015762.1	6335013	6337175	+	1547	gene-LOC100642435	LOC100642435	protein_coding	100642435	bter:100642435	mitotic checkpoint protein BUB3	BUB3	15.9051	18.7438	14.2879	7.28767	6.28643	12.3026	12.6179	7.63062	12.297	15.6064	12.8605	8.38937	11.9344	7.60152	10.3525	6.05471	10.3987	5.89476	8.6585	8.78331	9.03712	9.1759	9.45813	11.8339	9.34158	10.9457	8.28756	8.41827	10.4156	21.3569	10.7274	13.0583	13.34	10.6168	16.3835	25.393	15.7565	10.6473
NC_015762.1	6337555	6345552	-	2801	gene-LOC100642553	LOC100642553	protein_coding	100642553	bter:100642553	mitochondrial coenzyme A transporter SLC25A42	#N/A	44.7324	51.3816	58.5269	31.9011	27.2537	72.5615	68.3177	90.357	50.145	42.3497	102.812	47.1265	33.7019	14.4779	122.116	85.6934	44.3299	35.9579	71.8593	43.0584	64.2878	64.556	65.0018	29.2194	66.544	94.9593	53.5169	75.9477	73.7722	48.2076	36.6084	87.5181	79.9669	92.3464	122.408	49.1678	63.8605	60.7829
NC_015762.1	6343455	6431956	+	8409	gene-LOC100648311	LOC100648311	protein_coding	100648311	bter:100648311	T-cell leukemia homeobox protein 3	TLX3	26.9098	27.2644	17.9112	1.65929	2.93733	13.2236	6.43301	7.35592	18.249	17.5269	15.8653	20.3669	12.9998	0.339018	8.75268	11.2823	4.18251	2.16891	7.10434	4.74034	4.36249	12.7793	7.1566	6.64224	7.4338	12.5387	4.51617	4.4871	6.56433	60.6208	12.4668	4.6624	12.3478	10.0756	8.8329	17.2093	6.34418	18.8095
NC_015762.1	6436598	6442375	-	601	gene-LOC100642675	LOC100642675	protein_coding	100642675	bter:100642675	pro-corazonin	#N/A	0	2.73401	1.76816	0.0928653	0.143199	0	0.259142	0	0.633059	0.307435	0.209516	0.683374	0.694231	0.118586	0	0.764912	0	0.677382	0	0.100038	0.672866	0.184525	0	0	0.11184	0	0	0.29021	0.209455	1.43409	0.336741	0	0	0	0.234288	0	0	0.11968
NC_015762.1	6444318	6447598	-	2811	gene-LOC100642794	LOC100642794	protein_coding	100642794	bter:100642794	mitochondrial fission regulator 2 isoform X1	#N/A	10.5803	13.3413	9.02251	4.78502	4.13322	7.79456	7.20269	9.93462	8.16611	10.4512	8.17513	7.88979	12.468	3.60026	6.95205	6.56206	7.20246	3.27307	6.48054	7.35763	8.98102	6.88436	6.94748	8.70909	6.02576	5.3821	6.7874	4.36402	4.34386	14.2405	6.86365	10.6379	7.69965	7.36143	8.56565	13.0446	11.0599	7.29256
NC_015762.1	6449057	6453289	-	2668	gene-LOC100648424	LOC100648424	protein_coding	100648424	bter:100648424	ER degradation-enhancing alpha-mannosidase-like protein 3	EDEM3	45.8879	50.9361	53.7174	18.4715	9.35466	33.6199	38.041	37.8484	40.357	50.6244	36.6242	37.992	41.4418	13.7838	32.4626	22.4644	24.9664	22.1864	27.5124	19.6954	22.6274	29.72	37.3106	13.4813	27.8135	32.7148	31.2011	32.8174	31.2347	50.4313	42.226	43.5369	37.3006	39.1867	43.9099	55.1221	51.0421	37.204
NC_015762.1	6453256	6455207	+	1018	gene-LOC100643029	LOC100643029	protein_coding	100643029	bter:100643029	multifunctional methyltransferase subunit TRM112-like protein	TRM112	63.652	59.5314	56.578	43.9698	47.0894	50.4321	59.2073	43.3353	68.8306	65.5826	71.9893	55.9982	67.0114	51.1772	67.6995	60.7945	79.7929	48.8688	69.3858	72.7618	43.7534	62.1494	56.9508	56.7711	68.2723	69.9637	93.7101	59.9662	60.6536	81.8429	53.7431	84.2715	59.8982	54.5847	104.084	91.4948	60.0757	45.3611
NC_015762.1	6455505	6463307	-	4653	gene-LOC100642914	LOC100642914	protein_coding	100642914	bter:100642914	uncharacterized protein LOC100642914 isoform X1	#N/A	12.9249	14.3124	14.312	7.72468	6.47367	11.8291	12.2507	13.7577	9.23983	11.9261	13.0303	6.39055	9.19114	5.60602	12.314	8.34853	6.67797	4.84713	7.58064	7.08089	10.5037	7.18593	8.42063	9.21129	6.0672	10.017	8.34454	9.64605	8.33264	11.6903	8.85845	12.4248	8.82406	9.14327	14.6012	14.9745	14.1003	10.2489
NC_015762.1	6463749	6466130	-	994	gene-LOC100643272	LOC100643272	protein_coding	100643272	bter:100643272	HIG1 domain family member 1C	#N/A	216.175	130.203	147.39	322.182	501.139	808.431	280.309	1004.36	202.546	149.884	309.351	135.856	338.005	63.2395	281.001	291.078	255.558	290.627	620.145	189.684	797.626	185.371	101.747	69.4813	255.88	303.94	623.334	239.398	255.501	161.665	129.356	290.54	181.067	242.39	378.154	176.163	339.055	148.993
NC_015762.1	6467060	6473138	-	4791	gene-LOC100643396	LOC100643396	protein_coding	100643396	bter:100643396	LOW QUALITY PROTEIN: uncharacterized protein LOC100643396	#N/A	25.8406	24.532	23.3486	22.658	14.7121	35.7646	23.6656	28.2575	17.5238	18.0874	15.7038	13.8531	26.4744	11.9006	31.8351	20.8459	29.5555	7.74955	10.7545	15.6864	43.9397	33.0892	24.8665	24.6201	11.8831	17.5502	20.4697	14.926	9.69539	15.5112	8.68778	16.1031	9.41038	13.2141	25.6574	23.7112	12.2471	8.52743
NC_015762.1	6473357	6476336	-	1949	gene-LOC100643640	LOC100643640	protein_coding	100643640	bter:100643640	major facilitator superfamily domain-containing protein 12	#N/A	38.3945	37.8885	42.383	25.8299	15.0577	29.9885	40.1148	26.8227	23.1001	31.9798	27.5226	19.9769	27.9904	20.5509	42.7473	21.8181	32.2623	5.34732	10.0798	23.0127	34.3836	32.1489	35.6204	26.8531	18.8646	31.2888	22.3845	25.5941	19.0535	24.0274	20.2139	32.8335	16.0488	22.1254	34.2446	40.1767	20.1078	16.0167
NC_015762.1	6476550	6477605	-	722	gene-LOC105665906	LOC105665906	protein_coding	105665906	bter:105665906	ribonuclease kappa-B	#N/A	207.784	180.191	210.374	204.541	211.223	272.553	236.277	270.66	197.875	214.54	226.986	178.618	225.52	153.892	269.547	263.125	259.661	137.356	190.222	135.735	323.178	217.959	217.579	178.586	292.231	239.847	315.847	241.412	236.858	198.428	175.472	219.418	198.987	187.998	288.831	193.462	200.745	127.119
NC_015762.1	6477946	6480461	+	1298	gene-LOC100643753	LOC100643753	protein_coding	100643753	bter:100643753	pleckstrin homology domain-containing family F member 2	#N/A	47.7587	63.5185	66.6963	35.3877	25.4608	37.7429	52.3547	42.6139	58.5261	57.7936	50.5424	57.8408	54.1632	34.0976	43.0734	46.3962	60.3183	35.9433	38.1133	36.8705	40.8131	41.1814	49.3349	46.7923	63.9535	44.6502	40.3054	42.5514	45.0481	75.0336	54.7792	65.2736	52.5723	44.9838	62.3761	80.1674	53.8071	36.4626
NC_015762.1	6480968	6482926	+	1120	gene-LOC100643876	LOC100643876	protein_coding	100643876	bter:100643876	exosome complex component RRP43-like	RRP43	31.6204	36.9362	33.9673	24.4178	33.1188	35.9266	34.4863	35.8353	31.9322	32.6095	42.9475	23.9824	33.8071	27.0444	30.5089	26.4745	37.4099	12.2859	26.4705	25.2838	32.1863	26.7347	26.2374	41.473	23.3455	21.3012	32.6598	24.7609	23.4344	33.0049	19.5756	34.9462	22.9201	28.166	35.0761	50.4226	43.462	32.239
NC_015762.1	6482541	6483889	-	1269	gene-LOC100644001	LOC100644001	protein_coding	100644001	bter:100644001	caltractin	#N/A	13.4597	10.054	12.2261	7.03698	5.42555	10.6929	11.2093	9.56804	11.443	14.7058	15.1322	10.8745	10.6856	5.44774	9.43117	12.1358	10.7969	7.50693	11.4701	11.0391	10.7437	11.3608	9.69688	7.97694	11.9177	15.8196	15.4659	11.1788	9.87022	18.7154	9.83467	13.7196	8.04623	9.57866	21.4706	20.3453	12.9397	9.40898
NC_015762.1	6483996	6490005	+	4728	gene-LOC100648664	LOC100648664	protein_coding	100648664	bter:100648664	LOW QUALITY PROTEIN: putative uncharacterized protein DDB_G0282133	#N/A	19.1366	19.3597	17.771	11.7337	7.24471	16.5738	15.1857	16.3643	12.8486	14.4465	13.4495	10.7368	16.2816	6.16527	19.2113	15.4113	18.1507	4.83913	6.89378	10.58	14.6136	16.7827	15.7842	10.9936	9.28341	14.1534	14.9978	10.0218	8.73296	16.1635	7.43379	14.1532	7.25448	11.1407	19.4623	22.4096	13.0586	8.79319
NC_015762.1	6490484	6493876	-	2161	gene-LOC100648849	LOC100648849	protein_coding	100648849	bter:100648849	phosphoglucomutase-2	PGM2	58.2014	63.5126	62.1568	34.4015	29.8691	46.3189	50.5935	43.7316	50.2361	55.9465	60.1919	50.8585	57.7774	28.5937	51.2355	51.7469	49.6182	21.966	32.8514	51.832	43.1206	41.0805	42.013	41.7599	44.1367	52.211	51.9334	45.6823	42.9899	55.5272	45.1402	58.5791	40.9941	44.6641	74.8344	68.4477	56.398	40.6736
NC_015762.1	6493925	6497237	+	2671	gene-LOC100643230	LOC100643230	protein_coding	100643230	bter:100643230	LOW QUALITY PROTEIN: PCTP-like protein	#N/A	9.34615	11.6884	14.4288	6.93732	2.19104	6.77361	10.4763	7.45007	8.42795	11.3448	8.03791	6.02761	7.10749	1.97453	12.2085	5.48608	7.35098	2.16433	3.34324	4.34434	6.94282	9.03055	8.18261	2.41907	4.98268	9.91235	6.59719	9.46849	7.23435	7.63686	7.07186	7.16508	3.41897	5.824	10.7016	9.54377	5.65586	5.0896
NC_015762.1	6498402	6502722	-	3382	gene-LOC100643473	LOC100643473	protein_coding	100643473	bter:100643473	protein HIRA homolog	#N/A	22.5854	19.2625	15.8363	8.72991	2.95189	9.43126	10.561	11.0895	15.3935	19.3037	10.6484	12.8483	25.6299	6.91205	9.98381	6.96637	19.0806	11.1708	12.5155	5.81319	5.80778	12.0015	17.1787	7.25992	15.3233	14.3321	10.187	9.38608	8.18869	22.7379	16.8552	9.70634	20.2621	11.9162	10.8874	31.1545	19.4857	12.5055
NC_015762.1	6503130	6505922	-	2219	gene-LOC100643600	LOC100643600	protein_coding	100643600	bter:100643600	uncharacterized protein LOC100643600 isoform X1	#N/A	11.1692	5.9239	8.87549	4.17521	3.95602	5.0032	6.59755	5.77575	4.97232	5.60662	4.59643	3.8498	4.74769	3.30816	5.26321	2.1235	17.6415	1.10078	1.97188	2.14047	4.50395	4.04815	5.04884	7.63543	2.3627	4.35301	3.86097	3.09165	3.09175	7.0346	4.43859	4.49196	3.85616	4.82571	6.82145	12.8428	6.77505	3.40352
NC_015762.1	6519785	6560283	+	4974	gene-LOC100643720	LOC100643720	protein_coding	100643720	bter:100643720	thrombospondin type-1 domain-containing protein 4	THSD4	12.1508	8.27809	5.25564	5.26253	50.8868	8.72734	4.989	13.9005	4.4875	5.94351	11.2401	6.91944	6.01859	21.1489	8.88064	7.28987	5.69363	4.5998	13.8597	7.85684	1.50988	5.5851	9.3911	23.9597	9.08104	6.76178	9.7728	6.04296	6.28906	9.16454	8.13758	6.42601	13.8492	13.6298	9.9505	8.35758	9.3022	11.8578
NC_015762.1	6562227	6564603	-	1669	gene-LOC100643839	LOC100643839	protein_coding	100643839	bter:100643839	armadillo repeat-containing protein 6 homolog	#N/A	20.3604	25.9447	37.0139	18.4591	23.1013	17.9849	42.3343	16.4898	45.4404	49.7809	12.0336	39.6189	23.3741	7.55829	29.203	15.2526	74.2501	37.808	17.1748	16.1024	26.3064	41.7284	48.3089	17.2061	32.0574	19.9773	12.0505	43.4386	28.02	32.0175	45.836	23.8491	15.3807	22.2825	11.9378	24.4375	31.7455	15.2561
NC_015762.1	6565241	6599985	+	13912	gene-LOC100643962	LOC100643962	protein_coding	100643962	bter:100643962	uncharacterized protein LOC100643962 isoform X1	PIK3R1_2_3	34.9434	29.1939	32.0561	14.3301	20.5507	25.0343	21.7481	34.6728	22.4027	27.8419	44.9072	25.0345	29.3461	11.2909	29.3408	21.3136	25.1006	21.4322	35.1107	12.2822	7.18807	27.9879	24.3879	24.7083	28.7185	18.069	27.1055	30.975	27.3128	41.6531	23.1011	29.6575	34.5007	37.794	34.129	30.3509	40.9278	37.9078
NC_015762.1	6607506	6827845	+	11525	gene-LOC100644085	LOC100644085	protein_coding	100644085	bter:100644085	LOW QUALITY PROTEIN: uncharacterized protein LOC100644085	#N/A	2.20231	1.69409	1.2294	0.886213	4.54023	0.606526	1.30632	0.854523	0.990373	1.02605	1.44766	1.19738	1.10417	2.36845	1.54012	1.6055	1.3799	0.904289	2.06877	0.892063	0.180454	1.10659	1.07833	5.09555	1.28308	1.59041	1.32333	1.00891	0.93934	1.58709	1.28775	1.56254	2.10259	1.60715	1.57606	3.06821	2.91919	3.90063
NC_015762.1	6831801	6847074	+	6990	gene-LOC100644201	LOC100644201	protein_coding	100644201	bter:100644201	glycine receptor subunit alpha-4 isoform X1	#N/A	0.273403	0.207415	0.172297	0.0958146	0.110811	0.0756325	0.0891241	0.0772013	0.0635021	0.0440555	0.108085	0.0352539	0.0746125	0.0917639	0.0909856	0.0164418	0.113758	0.0116483	0.0127751	0.0172026	0.0330588	0.0158654	0.0437916	0.0924367	0.019232	0.166491	0.0782348	0.00831741	0.0720357	0.109603	0.202671	0.133092	0.0720089	0.103509	0.0705044	0.0654561	0.156609	0.0411603
NC_015762.1	6849755	6948125	-	8480	gene-LOC100644319	LOC100644319	protein_coding	100644319	bter:100644319	potassium voltage-gated channel protein Shal isoform X2	#N/A	1.63389	1.89208	1.47035	1.3229	2.8417	1.62093	1.00401	2.38637	1.36843	1.2928	1.12852	1.53047	1.69747	4.43756	1.75906	1.67378	1.22622	1.43063	2.05343	1.00678	0.163501	0.765048	1.46554	2.69222	2.14806	1.441	2.62253	1.13809	1.12077	2.07793	1.56718	2.05309	1.54327	1.97094	1.46121	2.69004	3.64038	2.08658
NC_015762.1	6954974	6966619	-	8788	gene-LOC100644547	LOC100644547	protein_coding	100644547	bter:100644547	rho GTPase-activating protein 190 isoform X1	ARHGAP5	23.894	29.0472	25.4179	10.3393	16.531	14.7522	18.2009	17.1784	15.5787	17.3107	17.9537	14.6935	18.8961	13.0894	14.0003	9.60567	13.5585	6.55039	11.4214	10.6727	7.98714	13.1999	21.0106	15.3829	12.5972	15.9112	13.6487	11.6172	14.9546	29.1503	19.3216	21.1044	15.8409	17.1991	20.9016	30.1376	21.8657	16.9261
NC_015762.1	6967090	6972239	+	2544	gene-LOC100644670	LOC100644670	protein_coding	100644670	bter:100644670	adenosylhomocysteinase 2 isoform X1	E3.3.1.1	70.9896	69.5661	60.9863	36.5279	28.9921	61.3274	61.2611	66.3145	47.085	57.3529	73.7004	46.5598	56.9513	34.2342	56.9763	50.6199	61.431	40.7427	62.305	52.6785	67.2171	44.8131	43.9903	54.8603	51.7858	45.3799	53.1193	47.8776	50.7686	75.5132	60.566	58.2753	59.7804	62.1429	84.0471	114.513	69.8529	62.5409
NC_015762.1	6974810	6985678	-	7794	gene-LOC100644873	LOC100644873	protein_coding	100644873	bter:100644873	uncharacterized protein LOC100644873 isoform X1	#N/A	20.2903	24.7777	22.5604	22.0126	5.43276	26.3861	20.0958	24.536	20.0957	25.3344	26.1322	21.2678	29.0548	13.1311	23.4191	30.4425	20.1299	12.0241	24.0603	13.7232	11.6445	22.7092	35.8024	10.6758	18.4296	20.2996	17.4242	18.3725	19.4622	29.1327	19.4921	37.0793	20.2322	30.6623	29.4568	33.8638	32.6414	26.1354
NC_015762.1	6986477	6993694	-	5428	gene-LOC100644993	LOC100644993	protein_coding	100644993	bter:100644993	membrane-associated guanylate kinase, WW and PDZ domain-containing protein 1 isoform X1	#N/A	33.8876	34.474	38.9983	18.9913	8.46676	30.5935	33.781	27.6629	27.1029	31.7025	30.5403	20.1117	22.2722	12.6705	26.267	22.2213	20.8471	12.5702	20.301	16.1827	26.3096	28.2969	27.4974	15.1309	14.9217	25.4067	18.7839	21.6574	22.7043	38.9202	28.9578	36.5677	23.6861	27.2457	35.7336	41.1948	32.5639	25.8664
NC_015762.1	6993843	6996456	-	1889	gene-LOC100645112	LOC100645112	protein_coding	100645112	bter:100645112	senecionine N-oxygenase	#N/A	23.1424	18.5226	9.45091	8.24328	6.74288	26.3698	22.151	17.9974	14.7031	17.5737	36.8959	23.7858	12.866	6.86667	18.2113	52.0796	10.6531	21.2066	35.549	19.5742	35.8427	31.5555	19.8991	20.637	26.9718	20.0226	37.1844	30.1004	15.4604	23.7259	19.1775	59.6266	46.5163	40.3707	26.1638	48.2347	48.988	39.6002
NC_015762.1	6996484	7002474	+	1773	gene-LOC100645232	LOC100645232	protein_coding	100645232	bter:100645232	rho guanine nucleotide exchange factor 3	ARHGEF3_8	20.9177	24.6954	18.2205	12.2138	3.83472	13.8819	16.3094	13.0116	14.6637	15.1108	18.7849	10.8873	18.5908	6.95415	15.6527	11.8947	16.042	3.26053	6.19496	8.61321	10.5244	18.1392	15.3656	6.1548	6.36902	16.2456	10.5212	9.67339	9.15896	11.9909	10.0829	17.2031	8.8818	12.0384	17.9087	24.8474	15.8884	14.5235
NC_015762.1	6998235	7000659	-	2050	gene-LOC100645360	LOC100645360	protein_coding	100645360	bter:100645360	RNA exonuclease 4 isoform X1	REXO4	46.7284	45.4516	33.9016	19.3572	16.9607	25.7029	27.3756	23.0662	33.7163	42.2715	28.0094	30.4525	52.8665	21.381	24.4806	24.4152	30.1655	21.7653	29.7515	27.3926	18.1765	24.8036	26.6683	30.328	24.0994	24.8651	32.1892	26.8572	23.1501	37.6055	31.5584	30.7944	44.1959	29.153	27.5776	53.5335	36.3475	19.824
NC_015762.1	7002501	7005225	-	1888	gene-LOC105665938	LOC105665938	protein_coding	105665938	bter:105665938	N6-adenosine-methyltransferase 70 kDa subunit	METTL3	16.8915	17.6109	16.848	8.95712	10.9402	13.5341	14.601	11.2901	13.9048	14.3535	13.1388	10.4417	17.9004	10.4565	10.1976	7.70042	15.486	6.90011	9.08116	10.5725	11.7499	8.84023	10.1818	15.1722	7.01352	9.2461	8.81827	10.162	11.0347	14.8619	15.3644	12.002	15.8818	11.9183	14.0956	22.6415	15.7324	8.83857
NC_015762.1	7005230	7006309	+	897	gene-LOC105665935	LOC105665935	protein_coding	105665935	bter:105665935	uncharacterized protein LOC105665935	TSR2	43.8756	41.1621	28.8274	16.4263	17.2701	27.2423	26.7387	22.7105	32.5187	33.4383	24.7066	29.853	48.2586	32.576	26.1692	24.4719	32.2539	29.5912	34.4449	24.3977	22.6058	26.7049	25.2527	39.2978	33.1958	16.9312	22.2863	22.8147	20.4892	37.9005	25.5703	28.151	49.701	24.1984	25.5086	49.4045	33.4389	24.7778
NC_015762.1	7006137	7011287	-	2980	gene-LOC100648965	LOC100648965	protein_coding	100648965	bter:100648965	patched domain-containing protein 3 isoform X1	NPC1	6.55332	4.70303	3.66108	1.61068	19.4075	6.58375	3.86748	6.02112	2.72371	3.24482	7.92278	3.16989	5.21541	11.1927	3.41471	4.39658	2.64781	1.03826	4.04538	4.72106	3.70273	2.58641	4.43747	13.9971	11.8192	3.35855	2.71188	2.18508	3.25267	4.91682	5.88582	4.37061	11.2444	6.84684	20.7431	15.3098	4.23674	7.69964
NC_015762.1	7012923	7017454	+	2364	gene-LOC100645551	LOC100645551	protein_coding	100645551	bter:100645551	uncharacterized protein LOC100645551 isoform X2	#N/A	1.28841	1.10393	0.719232	0.779102	7.39034	2.85755	0.988226	2.11152	0.858361	0.729487	1.2251	0.486456	1.63257	5.21561	3.91318	1.19109	0.569232	0.688844	1.13322	2.77217	1.49069	1.10243	1.32075	6.37751	1.96189	0.54152	1.38797	0.762394	0.878621	1.78244	1.76927	1.20871	1.76419	2.17304	1.75711	1.96309	2.09925	2.55581
NC_015762.1	7019792	7023644	-	2980	gene-LOC100645667	LOC100645667	protein_coding	100645667	bter:100645667	cat eye syndrome critical region protein 5-like	#N/A	35.412	37.6243	31.1192	41.4844	52.3308	118.744	42.7165	106.117	27.7478	35.0523	64.016	43.2759	58.6296	16.4782	49.2222	82.3587	52.9768	48.3063	101.704	56.8545	92.7233	33.3628	26.7275	23.9228	40.8483	23.9394	53.0549	24.2505	33.2026	35.0926	25.7165	49.3255	33.7331	55.4302	31.7053	35.423	69.5267	48.8529
NC_015762.1	7024228	7027239	+	2402	gene-LOC100645902	LOC100645902	protein_coding	100645902	bter:100645902	eukaryotic translation initiation factor 2D	EIF2D	19.2193	22.011	25.0698	16.4044	20.3154	20.6646	23.7096	22.6627	17.9516	20.7435	23.4592	15.0467	19.5415	15.3696	20.2673	20.2871	18.7421	14.7114	25.4659	19.4736	32.6852	18.0523	17.8666	19.1885	17.8254	15.3345	18.8459	18.5647	18.8666	23.5626	17.3566	28.7992	18.4705	23.0433	21.5432	27.4839	26.4635	22.0395
NC_015762.1	7045423	7085616	-	7134	gene-LOC100649079	LOC100649079	protein_coding	100649079	bter:100649079	ELAV-like protein 3 isoform X1	ELAVL2_3_4	2.37747	1.99164	1.57895	0.876219	1.15812	1.99263	1.73195	2.38276	1.08441	1.38132	1.465	1.68106	2.25168	1.17884	1.25619	1.42573	2.41785	1.18697	1.77745	1.04503	0.769299	0.854985	1.39879	1.52964	1.03641	1.1256	1.20094	0.839401	1.03226	4.14796	1.92906	2.64538	2.33841	2.18053	2.96063	6.67919	4.10217	3.06504
NC_015762.1	7075880	7082067	+	2564	gene-LOC100649200	LOC100649200	protein_coding	100649200	bter:100649200	cytosolic carboxypeptidase 6	AGBL4	0.116461	0.26388	0.193413	0.0435351	0.0335658	0.06873	0.182228	0.0263084	0.0741943	0.120104	0.147332	0.0640729	0.0406819	0.0833892	0.112748	0.0224119	0.333983	0.0635112	0.0696553	0.0703467	0.0225313	0.108131	0.071631	0.392003	0.0524305	0.0907781	0.118491	0.022675	0.0981922	0.11205	0.157864	0.181419	0.056089	0.141094	0.164751	0.305909	0.256169	0.168317
NC_015762.1	7086451	7092905	+	3297	gene-LOC100646093	LOC100646093	protein_coding	100646093	bter:100646093	LOW QUALITY PROTEIN: RNA-binding protein 5	RBM5_10	70.3905	91.2612	73.2939	27.5251	26.9126	41.0138	48.2145	41.062	47.5826	49.2791	41.8013	36.9724	60.7437	29.9606	38.2642	24.9237	41.0003	28.2023	44.8251	25.6576	23.83	26.6232	46.3843	25.3462	33.4754	46.4169	39.0707	36.6783	41.1208	76.6241	55.1224	51.2139	48.5262	44.5047	46.5087	86.4562	65.1439	47.2973
NC_015762.1	7093298	7096156	-	2765	gene-LOC100646215	LOC100646215	protein_coding	100646215	bter:100646215	beta-1,4-N-acetylgalactosaminyltransferase bre-4	B4GALT1	13.2402	13.0738	12.2472	9.78981	6.41191	12.1731	16.6165	14.8327	9.28811	13.0084	11.9316	11.1701	13.7317	5.43868	18.2966	13.7997	18.3168	8.92248	14.0487	12.329	15.9208	13.4363	11.447	9.91853	8.6542	9.32283	9.62529	9.20967	8.92331	10.2866	8.85648	17.3037	10.5324	11.1997	12.9604	20.448	13.4874	12.3305
NC_015762.1	7096251	7100084	-	3121	gene-LOC100646331	LOC100646331	protein_coding	100646331	bter:100646331	IWS1-like protein	SPN1	40.2608	39.5479	36.4096	22.4786	25.5624	33.7089	32.4197	31.4039	33.9711	36.5472	38.732	32.9777	47.7926	26.9004	30.7889	30.9323	50.799	37.7757	58.5115	29.7244	21.1386	29.3149	28.0308	31.8132	35.6647	24.9274	26.9839	24.8501	25.3499	46.8855	38.3883	34.5989	47.6916	37.95	32.5964	53.2367	36.0573	40.4463
NC_015762.1	7100358	7113105	+	4508	gene-LOC100646575	LOC100646575	protein_coding	100646575	bter:100646575	LOW QUALITY PROTEIN: mothers against decapentaplegic homolog 3	SMAD3	26.3103	25.9434	23.6514	14.0521	9.81284	21.9302	20.7521	22.1756	21.4091	24.0046	23.3515	18.2213	24.5499	11.8098	20.4438	17.642	17.3947	12.5166	23.4536	15.7643	16.0317	18.2044	21.3756	13.5527	22.127	18.4196	17.6707	17.9652	18.8209	32.3326	24.6318	28.6265	24.2771	26.6429	25.4721	37.408	31.2285	23.1675
NC_015762.1	7117730	7122934	+	3673	gene-LOC100646455	LOC100646455	protein_coding	100646455	bter:100646455	integrin beta-PS	ITGB1	6.92658	8.81556	6.55787	4.19388	4.45193	6.10922	5.06003	8.22752	8.06238	6.30484	7.42215	7.42471	6.4465	6.7525	4.53345	3.77044	9.32569	4.78818	8.24177	3.38836	1.66721	4.89128	6.73377	8.97162	7.9422	4.89527	9.44604	2.97579	5.87771	21.7187	9.27513	8.3765	13.2732	11.9374	18.9954	29.5404	11.3652	6.9519
NC_015762.1	7137887	7157793	-	3568	gene-LOC100646892	LOC100646892	protein_coding	100646892	bter:100646892	homeobox protein aristaless isoform X1	ARX	9.74156	7.63925	6.13534	8.72845	8.87644	16.9902	11.1017	15.3134	8.13969	7.57787	17.9633	6.95256	5.43759	11.2258	11.6023	9.27671	9.46298	10.4287	11.5627	11.4416	5.66693	14.9969	13.9325	15.4531	16.1635	12.7533	18.6647	13.4918	15.1532	18.6002	8.75399	18.5124	18.4199	22.7726	16.9103	11.596	20.6176	20.3204
NC_015762.1	7201986	7227315	-	7985	gene-LOC100649436	LOC100649436	protein_coding	100649436	bter:100649436	leucine-rich repeat and calponin homology domain-containing protein 1 isoform X1	#N/A	4.01633	6.42755	5.99759	3.66255	4.28967	3.80329	5.38327	4.7138	6.43246	7.69773	3.39044	4.80402	5.13377	3.59697	5.52467	3.58386	5.22424	4.1195	3.92531	1.91249	2.13428	5.09706	7.62095	6.11383	3.56914	3.96427	2.87642	5.29328	4.39051	7.86753	7.67115	3.96127	6.19554	4.29497	4.10872	8.5131	8.45413	5.64792
NC_015762.1	7227598	7230796	-	2570	gene-LOC100647010	LOC100647010	protein_coding	100647010	bter:100647010	elongation factor G, mitochondrial	fusA	61.8361	50.8099	41.9001	28.2969	25.484	77.3693	46.4203	45.6959	39.4532	43.6879	46.2276	40.879	59.3786	25.6516	42.8342	31.6388	43.007	29.7489	32.592	41.7819	65.4805	35.1469	36.3036	36.0639	40.8526	38.1284	35.0861	36.7156	36.932	51.3482	50.2935	48.1189	49.8866	43.3274	38.5713	66.9394	52.1081	36.1038
NC_015762.1	7231245	7236327	-	4283	gene-LOC100647132	LOC100647132	protein_coding	100647132	bter:100647132	LOW QUALITY PROTEIN: bone morphogenetic protein receptor type-2	BMPR2	49.3054	47.2332	50.2841	25.163	30.2416	34.6578	44.3391	37.9403	36.2287	43.1832	42.9825	32.0089	36.7989	27.0902	38.0813	29.2083	29.4479	16.2348	30.3567	34.2096	36.8905	31.0068	38.4219	38.0167	34.1023	38.2038	31.9205	35.1031	35.1519	43.2879	43.5981	45.9091	40.3433	43.6855	43.1003	47.4615	50.164	43.1264
NC_015762.1	7236743	7241871	+	3594	gene-LOC100647250	LOC100647250	protein_coding	100647250	bter:100647250	PC4 and SFRS1-interacting protein isoform X1	#N/A	39.4487	39.3184	37.9453	20.3122	11.8773	23.0944	30.7531	27.1958	30.2413	34.3421	32.5484	26.7177	44.7243	16.2806	30.5334	23.9194	39.4502	20.0948	32.2507	26.3644	21.8608	25.1174	28.8047	19.6161	24.5374	27.8315	23.0268	21.9355	22.9944	44.5787	33.2985	37.774	31.9916	34.1835	29.3251	53.5231	33.911	30.9205
NC_015762.1	7243459	7270626	-	8160	gene-LOC100647489	LOC100647489	protein_coding	100647489	bter:100647489	electroneutral sodium bicarbonate exchanger 1 isoform X2	#N/A	23.83	34.1966	42.1333	18.1594	29.5419	17.8455	23.8197	20.7903	32.7004	21.7073	24.9138	28.1657	23.0347	15.9659	33.7196	19.2744	19.8341	28.3578	25.4981	12.5109	13.6567	34.5745	31.2405	19.7693	39.2916	41.9301	20.9169	42.1505	38.2892	26.758	32.9862	20.9451	23.4928	26.4053	29.7835	19.3364	28.9683	26.303
NC_015762.1	7344555	7345761	+	966	gene-LOC100643517	LOC100643517	protein_coding	100643517	bter:100643517	polyubiquitin	#N/A	561.419	601.645	563.088	496.473	927.447	564.67	532.368	612.469	693.849	571.329	827.926	599.31	768.167	701.707	631.5	808.244	703.985	837.055	980.152	421.545	494.457	531.766	570.949	671.847	1158.88	643.329	1193.42	657.521	705.515	793.883	658.613	626.746	911.48	745.102	1061.81	723.792	880.668	504.015
NC_015762.1	7357708	7404467	+	6445	gene-LOC100649986	LOC100649986	protein_coding	100649986	bter:100649986	uncharacterized protein LOC100649986	#N/A	3.95672	6.07377	4.45181	1.85318	1.86948	3.98292	3.01259	5.58895	4.11264	4.19516	2.69618	2.8039	3.02648	1.2164	3.83953	1.72972	2.31569	1.86972	1.44096	0.988834	0.806723	3.79415	4.74947	1.69317	4.19252	3.0065	2.78121	3.48201	3.02743	3.35811	4.616	2.63949	3.88259	4.47927	2.50154	4.74627	6.88467	4.47525
NC_015762.1	7408481	7409621	+	1030	gene-LOC100650107	LOC100650107	protein_coding	100650107	bter:100650107	E3 ubiquitin-protein ligase RNF146	RNF146	2.37726	4.97353	4.60832	1.95071	1.83824	1.59685	3.57859	3.01254	1.97006	3.04958	2.26166	2.95071	1.51905	1.72985	4.04159	2.34319	2.73171	1.4229	1.82064	1.98464	2.13133	2.74557	3.56625	1.11522	2.61033	3.55912	2.94963	1.35469	2.62764	3.44012	6.0256	3.41933	2.51322	3.65278	3.14424	3.42678	2.76331	2.02515
NC_015762.1	7411902	7423432	+	7812	gene-LOC100644474	LOC100644474	protein_coding	100644474	bter:100644474	maternal protein tudor isoform X1	#N/A	22.881	21.4542	21.6106	15.5248	3.24994	14.5425	15.8828	18.3747	20.0007	29.9827	15.2564	13.3433	22.4853	4.96299	20.2419	14.3587	23.0823	5.33637	8.68747	8.41968	10.1682	17.6315	29.5837	4.788	11.5296	19.0238	19.3363	16.5515	13.0523	30.3037	15.8202	16.3151	14.2395	19.8295	24.9189	32.8821	19.2072	14.9343
NC_015762.1	7425219	7426584	-	954	gene-LOC105665984	LOC105665984	protein_coding	105665984	bter:105665984	uncharacterized protein LOC105665984	#N/A	2.37884	4.96448	3.71301	1.34557	18.1327	2.64767	2.01347	1.76768	1.72819	3.29252	3.03579	2.75527	3.71749	4.48239	2.96965	3.49362	2.4364	1.28021	2.24649	2.33181	2.24057	1.62745	2.24604	3.83796	3.31148	2.68376	4.0763	2.13297	2.57307	4.91878	3.53567	2.6469	2.41194	1.28931	3.46852	5.2756	3.59544	3.16663
NC_015762.1	7426957	7433085	+	5306	gene-LOC100645618	LOC100645618	protein_coding	100645618	bter:100645618	probable RNA helicase armi	#N/A	15.0148	15.3016	11.843	9.01449	6.94212	13.3734	14.7643	13.6155	9.99094	11.8745	14.2864	8.76217	13.702	6.16527	11.3215	8.78314	15.5856	4.54216	11.9322	10.5719	10.6155	9.27993	8.97656	9.80957	6.44796	8.57588	9.43615	6.77152	8.48153	14.132	10.5653	14.0892	9.83864	13.7725	14.6354	25.4503	17.8667	14.1117
NC_015762.1	7432383	7435718	-	1788	gene-LOC100646852	LOC100646852	protein_coding	100646852	bter:100646852	eukaryotic translation initiation factor 3 subunit E isoform X1	EIF3E	105.748	116.603	90.1006	60.1197	47.3153	89.7546	77.2334	66.7756	85.8607	98.3091	76.0939	81.3605	159.613	65.6895	71.7218	72.6014	99.0706	40.6196	72.4173	82.7195	74.927	66.552	76.8339	88.536	83.8319	65.4461	68.9184	63.2762	62.202	113.708	90.4756	82.2091	90.1239	77.4518	64.6548	135.77	94.0002	77.5998
NC_015762.1	7436217	7438515	+	1639	gene-LOC100647923	LOC100647923	protein_coding	100647923	bter:100647923	LOW QUALITY PROTEIN: zinc finger CCCH domain-containing protein 15 homolog	#N/A	46.3123	53.9006	50.3993	30.0343	36.9666	45.9823	46.0233	44.7366	62.1347	54.4498	55.469	60.9421	74.5877	42.4402	42.578	56.2019	68.4438	45.0078	64.1268	46.9172	41.3098	38.128	41.125	50.154	44.6192	35.6446	40.1499	36.3943	39.1319	68.2454	51.079	58.1802	53.1728	55.0925	41.0223	77.4461	57.9741	59.3765
NC_015762.1	7438844	7441116	-	1595	gene-LOC100649126	LOC100649126	protein_coding	100649126	bter:100649126	dimethyladenosine transferase 1, mitochondrial	TFB1M	112.591	81.5057	80.1274	73.028	89.7859	170.884	93.7396	125.225	58.5214	75.9927	100.301	66.3827	81.3539	50.8497	89.4988	113.127	77.158	46.4025	84.9311	108.146	171.572	85.9383	71.7375	95.8734	97.1365	80.6982	78.8959	80.9568	71.386	82.4965	67.672	91.9484	70.6889	89.0011	90.6199	101.384	104.139	84.6897
NC_015762.1	7446247	7597444	+	12672	gene-LOC100650471	LOC100650471	protein_coding	100650471	bter:100650471	regulating synaptic membrane exocytosis protein 1 isoform X1	#N/A	0.353465	0.327982	0.167719	0.34354	0.448244	0.370841	0.471133	0.553605	0.205166	0.252735	0.377599	0.162053	0.263405	0.539924	0.410633	0.244875	0.101365	0.192759	0.183219	0.26095	0.528832	0.271297	0.367169	0.577875	0.106086	0.243372	0.148645	0.142227	0.322852	0.241832	0.367328	0.351344	0.295069	0.296903	0.277792	0.443591	0.426176	0.238397
NC_015762.1	7539097	7540770	-	657	gene-LOC100651311	LOC100651311	protein_coding	100651311	bter:100651311	peritrophin-1	#N/A	0.1818	0	0	0.424749	0	0	0.237054	0.102671	0.193033	0	0	0.125025	0	0	0	0.437321	0.279299	0	0	0.0915113	0	0.168797	0.0931821	0	0	0	0	0	0	0.145762	0.205359	0	0	0	0	0.497432	0.222161	0
NC_015762.1	7604950	7706538	-	3129	gene-LOC100642236	LOC100642236	protein_coding	100642236	bter:100642236	tyramine receptor 1	#N/A	0.458074	0.401573	0.294336	0.463762	0.715127	0.732154	0.431379	0.366484	0.222923	0.334619	0.623762	0.367523	0.700055	0.842758	0.406513	0.128555	0.801479	0.33828	0.48516	0.307436	0.240017	0.230376	0.391311	0.711271	0.622966	0.371932	0.310706	0.241548	0.241385	0.795751	0.301837	0.488455	0.597494	0.763072	1.32752	0.501343	0.536444	0.367799
NC_015762.1	7710380	7711813	-	781	gene-LOC100642676	LOC100642676	protein_coding	100642676	bter:100642676	chondroitin proteoglycan-2	#N/A	1.22349	0.618793	17663.3	17462.2	84.8507	12.4101	29656.8	1.81376	12544.3	18505.3	1.6929	9674.92	17.7631	147.924	21818	8547.21	22212.5	24332	1.71507	8146.85	13354.1	26429.5	17053.4	4480.09	21181.8	28347	2.48962	30044.8	27027.7	0.245238	20088.6	0.425423	0.184138	0.926416	0.270437	0.585836	0.093444	0.184194
NC_015762.1	7718018	7718786	+	597	gene-LOC100642915	LOC100642915	protein_coding	100642915	bter:100642915	peritrophin-1	#N/A	2.70097	0.323804	13195.1	28215.5	4119.48	0.787153	21272.7	1.24288	17556.6	13774.4	0.42184	12824.4	24.4609	4669.79	23295.3	18624.7	34114.5	25048.3	0.74789	33219.3	17736.8	17431.2	17498.5	53104.2	4963.39	17790.5	0.610677	10422.8	23025.8	0.481234	16089.3	0.779159	0.361337	0.242389	0.471716	0.766395	0	0.361446
NC_015762.1	7720349	7721482	-	1134	gene-LOC100650232	LOC100650232	protein_coding	100650232	bter:100650232	LOW QUALITY PROTEIN: uncharacterized protein LOC100650232	#N/A	4.00249	5.28451	4.49805	2.6085	1.0625	3.0562	3.79976	2.73626	3.13143	4.07338	2.99808	3.18715	2.57551	1.50836	3.1101	2.22965	2.96663	0.646201	1.73241	3.12809	2.03775	1.66251	3.23919	2.97553	2.96366	3.28402	1.55389	2.66597	3.21922	3.37797	3.45036	3.57453	2.0291	2.23312	3.60089	5.87917	3.34651	3.04456
NC_015762.1	7723020	7723790	+	599	gene-LOC100643150	LOC100643150	protein_coding	100643150	bter:100643150	peritrophin-1	#N/A	3.68897	0.806806	25696	39989.5	4096.68	4.21682	39573.7	4.84232	24145	24062.9	1.68173	20769.7	40.2257	6898.08	41258.1	28516	55464.2	43096.7	2.53433	56254.6	26276.7	30479.7	33824.5	78100	9415.61	35912.7	3.14463	19902.2	43200.6	0.639503	31654.8	2.32967	0.480174	0.966318	1.52796	1.63679	0.243672	0.480318
NC_015762.1	7726876	7728071	+	604	gene-LOC100642795	LOC100642795	protein_coding	100642795	bter:100642795	peritrophin-1	#N/A	0.692136	0	8291.95	16056.8	1477.17	0.875284	14770.7	1.34016	13093.6	8968.62	0.416951	7275.51	14.3338	1820.92	15653.3	9255.33	24093.5	21726	1.03491	18015	11731.8	17264.9	12364.4	30314.3	5106.63	13145.1	1.509	8426.26	19495.3	1.42697	10124.2	0.550092	0.2381	0.11979	0.233125	0.324649	0	0.238171
NC_015762.1	7729449	7732859	-	3039	gene-LOC100652029	LOC100652029	protein_coding	100652029	bter:100652029	flap endonuclease GEN isoform X1	#N/A	5.14874	4.96158	5.12858	2.88335	1.0195	3.42126	3.86072	3.19627	3.35941	4.11408	3.81197	2.48668	3.98149	1.92305	3.42451	2.36361	3.4015	1.33961	2.7621	2.196	2.54729	2.64567	2.94117	2.14976	3.09649	3.77203	2.19936	2.98441	2.56818	4.47473	3.01896	4.70121	2.65004	3.69027	4.26268	5.22643	4.32259	2.65084
NC_015762.1	7736183	7737029	+	529	gene-LOC105665991	LOC105665991	protein_coding	105665991	bter:105665991	proline-rich receptor-like protein kinase PERK9	#N/A	0.45158	0	3826.4	6958.36	7.15835	3.77543	5153.79	0.127514	3931.99	4611.18	0	3220.91	6.9013	10.9128	7366.61	2604.13	4031.9	12302.5	1.51925	1058.35	19.002	11070.4	4163	379.591	6787.92	8255.33	0.918902	8493.96	6909.02	0	5279.14	0	0	0.273547	0.133088	0.247118	0	0
NC_015762.1	7740856	7764263	+	5074	gene-LOC100643273	LOC100643273	protein_coding	100643273	bter:100643273	SEC23-interacting protein isoform X1	#N/A	68.396	74.3298	78.9843	65.9647	51.9871	115.167	49.8378	95.8909	79.9203	69.5887	120.05	83.1938	84.2854	50.3132	85.3698	169.606	100.345	68.3432	138.012	56.3075	21.1088	74.8691	134.048	75.7259	94.1208	142.662	87.2516	79.7259	67.2084	152.764	73.1642	123.434	102.261	115.132	88.8302	75.3203	121.451	119.204
NC_015762.1	7741857	7755742	-	3317	gene-LOC105665993	LOC105665993	protein_coding	105665993	bter:105665993	uncharacterized protein LOC105665993 isoform X1	#N/A	0.936242	2.85566	1.55913	1.21148	1.06379	0.974004	1.65902	2.80637	1.14703	1.42972	2.04994	1.48583	1.10063	0.773506	1.32472	1.35128	0.922016	0.613667	1.07685	0.978788	1.3759	0.852557	0.996658	0.476164	1.13479	1.68409	1.81353	0.981539	1.11955	2.10759	2.60324	1.02171	1.19229	1.17789	1.50698	1.35967	2.28818	1.43118
NC_015762.1	7807113	7817661	+	3640	gene-LOC105666091	LOC105666091	protein_coding	105666091	bter:105666091	proline-rich extensin-like protein EPR1 isoform X1	#N/A	0.295326	0.0265537	0.116776	0.245328	0.0236436	0.77461	0.656066	0.833918	0.191628	0.203043	0.0518898	0.135398	0.286561	0.117478	0.270025	0.157868	0.302472	0.603949	0	0.165173	0.0952258	0.609337	0.185007	0.276125	0.904829	0.687395	0.016693	0.319443	0.259373	0	0.185331	0.0547674	0.197544	0.0198772	0.0193417	0.520746	0.0400988	0.0790414
NC_015762.1	7856501	7857691	+	542	gene-LOC110119925	LOC110119925	protein_coding	110119925	bter:110119925	uncharacterized protein LOC110119925	#N/A	0	0	1.30709	13.4896	0	0.325136	8.42897	0	0.818966	0.909071	0	1.21242	0	0	6.18708	4.45293	7.78688	9.4641	0	2.66227	14.3893	10.7421	1.35544	0.264917	7.93693	4.61645	0	8.04502	4.29673	0	0.746796	0	0	0	0	0	0	0
NC_015762.1	7944685	8529229	+	15092	gene-LOC100643794	LOC100643794	protein_coding	100643794	bter:100643794	nucleolysin TIAR isoform X1	TIA1	3.82657	2.67064	1.88705	0.839473	0.747034	1.81766	1.51355	2.25266	1.36134	2.53018	2.21519	1.05589	1.77625	1.05781	1.62051	0.852899	0.433661	0.74451	1.44373	0.908298	0.796199	1.52843	1.62665	1.16071	1.61671	2.136	1.7876	1.54862	1.91843	3.08389	1.10855	2.01661	2.42514	3.39425	3.4754	5.08453	3.00294	6.87249
NC_015762.1	8538457	8541272	+	2286	gene-LOC105665999	LOC105665999	protein_coding	105665999	bter:105665999	U4/U6 small nuclear ribonucleoprotein Prp3	PRPF3	27.405	33.9097	27.0237	21.314	27.5958	26.4156	28.887	27.5307	31.2619	36.4796	38.2275	31.8002	46.7699	30.0232	26.2782	26.0675	38.8512	26.5706	41.4458	26.6687	19.282	25.4205	27.2359	32.5673	27.6391	21.2799	25.0917	21.8719	24.8626	47.3801	32.0482	31.714	35.2925	32.9165	29.2887	55.1264	43.2898	38.0405
NC_015762.1	8541441	8550225	+	3415	gene-LOC100643921	LOC100643921	protein_coding	100643921	bter:100643921	peroxidasin	#N/A	3.16532	2.77371	1.74258	1.06231	1.33568	3.19938	1.47459	2.96287	1.0584	1.40673	1.51177	0.962126	2.56571	1.1687	1.16819	0.656251	1.1284	1.09674	1.20284	0.669011	2.01308	1.75361	2.38429	0.756817	3.0508	1.32906	1.51239	0.86825	0.792525	1.96298	1.52107	1.98478	3.79007	2.60598	3.2161	1.37807	2.07292	1.55861
NC_015762.1	8551295	8556042	+	2754	gene-LOC100644048	LOC100644048	protein_coding	100644048	bter:100644048	LOW QUALITY PROTEIN: heat shock 70 kDa protein cognate 5	dnaK	439.562	433.265	386.968	244.892	177.438	357.033	242.646	303.35	380.33	420.169	455.326	485.989	663.46	355.755	361.998	615.328	718.851	503.133	812.988	410.578	277.587	339.584	424.498	270.747	419.062	300.536	340.812	232.787	251.696	635.447	392.956	479.683	509.974	414.309	376.611	567.022	371.815	539.431
NC_015762.1	8557280	8559551	+	1498	gene-LOC100644280	LOC100644280	protein_coding	100644280	bter:100644280	protein farnesyltransferase/geranylgeranyltransferase type-1 subunit alpha	FNTA	40.2263	37.2943	38.1178	27.1981	11.7776	32.39	42.5576	29.4045	37.0394	40.6623	32.8668	29.8298	38.7152	14.7488	39.8313	30.6884	37.2389	21.1434	25.1561	35.8811	36.9838	39.2738	36.6997	27.4613	32.9349	30.7647	21.2547	32.6011	31.4706	42.8324	27.2004	31.9835	28.6088	24.1016	33.6509	56.6796	36.5386	29.6257
NC_015762.1	8565458	8993205	-	5603	gene-LOC100644388	LOC100644388	protein_coding	100644388	bter:100644388	Kv channel-interacting protein 1 isoform X2	#N/A	1.90793	2.7601	1.12532	1.65354	5.48357	4.04678	1.94576	4.05715	2.11635	1.22014	1.67428	1.61263	2.69939	2.08607	2.09475	3.47676	1.49559	1.49677	3.47438	1.86711	2.4333	1.13809	1.7373	3.63896	2.57923	1.18392	1.90865	1.85737	2.01079	3.12781	1.57725	3.94935	1.61702	2.77635	2.23663	2.15814	4.25921	1.66886
NC_015762.1	8735141	8738684	+	2600	gene-LOC100644160	LOC100644160	protein_coding	100644160	bter:100644160	uncharacterized protein LOC100644160	NBN	2.45777	2.89966	3.7057	1.93195	0.893729	3.02743	3.5342	1.86798	2.78035	4.21652	2.3731	3.0961	4.37292	0.959403	2.0236	1.01667	4.0464	0.344475	0.927326	0.554981	0.888774	1.02369	2.96685	2.01571	1.00824	1.49948	1.5658	1.63236	1.33145	4.16212	2.88005	2.27467	2.12953	1.9758	4.2513	7.11447	3.84547	2.62813
NC_015762.1	8806902	8829221	+	6048	gene-LOC100644509	LOC100644509	protein_coding	100644509	bter:100644509	uncharacterized protein LOC100644509	#N/A	8.08728	5.30582	5.31801	9.11744	8.90796	13.0828	6.72969	8.21992	4.48745	6.14063	9.30654	4.93012	5.65693	8.23705	10.2002	6.72694	5.22869	7.96981	7.69251	8.27088	8.58722	7.8297	9.77829	9.78125	8.8132	4.9549	6.93222	8.09404	9.91782	4.5761	5.5994	10.0314	7.96579	9.27144	11.6408	11.3909	13.8768	14.307
NC_015762.1	8918871	8948824	+	4632	gene-LOC100650713	LOC100650713	protein_coding	100650713	bter:100650713	uncharacterized protein LOC100650713	#N/A	1.41826	1.46068	1.1318	0.590412	0.14864	0.380449	0.683679	0.626198	0.451765	0.864275	0.58447	0.266002	2.40954	0.800095	0.499285	0.0620294	0.250899	0.26367	0.366292	0.207679	0.286856	0.35913	0.938399	0.247988	0.464359	0.565305	0.249241	0.313788	0.32612	0.661593	0.728201	0.875112	1.14876	1.32772	1.41355	0.917221	0.551444	0.450324
NC_015762.1	8952898	8955724	+	930	gene-LOC105666007	LOC105666007	protein_coding	105666007	bter:105666007	uncharacterized protein LOC105666007	#N/A	0.128433	0	1.37118	0.0600129	0	0.252651	0.167467	0	2.591	0.132451	0	0.0883242	0.112159	0	0.062169	0	0.263082	0.1751	0	0	0	0.17887	0.0658286	0	0	0.250274	0	0.0625147	0.0676787	1.02974	0.217615	0.142906	0	0.077799	0	0.0702823	0.0784728	0
NC_015762.1	8985371	9061584	+	4215	gene-LOC100644630	LOC100644630	protein_coding	100644630	bter:100644630	uncharacterized protein LOC100644630 isoform X2	#N/A	1.19018	1.51347	1.83204	0.635582	0.224601	0.501705	0.899117	1.10424	1.17345	1.02284	0.522797	0.526173	1.60855	0.270538	0.534963	0.38173	1.29154	0.32839	0.360158	0.542034	0.904589	0.42097	1.19101	0.39175	0.733554	0.980167	0.172989	0.813804	0.89596	1.56769	1.05632	0.299542	0.682383	0.97844	0.868562	1.62825	1.19469	0.767911
NC_015762.1	9061647	9064068	-	1350	gene-LOC105666094	LOC105666094	protein_coding	105666094	bter:105666094	ES1 protein homolog, mitochondrial-like	#N/A	0.0442381	0	0	0	0	0	0.0384554	0	0	0	0.0466368	0	0	0	0	0	0	0.120624	0	0	0	0	0	0.159539	0	0	0	0	0	0.0709374	0	0	0	0	0	0	0.108118	0.0532798
NC_015762.1	9140742	9237397	+	5025	gene-LOC100650834	LOC100650834	protein_coding	100650834	bter:100650834	transcription factor collier isoform X1	EBF	3.48226	2.34666	1.42394	1.43279	0.428173	1.8353	2.00427	3.59758	2.1705	1.72819	1.77916	0.768289	1.03789	0.780069	3.17563	2.73312	6.08622	1.70134	3.37644	1.79471	1.36809	1.18072	3.59405	1.6573	1.88606	1.93384	1.89845	0.925591	1.71601	4.91692	1.58415	4.65488	3.4057	3.05251	3.06834	6.13953	4.47319	3.63575
NC_015762.1	9271527	9396967	-	6597	gene-LOC100644953	LOC100644953	protein_coding	100644953	bter:100644953	uncharacterized protein LOC100644953 isoform X2	#N/A	0.497905	0.322331	1.11684	0.448391	0.417464	0.454116	1.38502	0.368102	2.057	1.68048	0.171786	0.759532	0.474344	0.529366	1.48991	0.662008	0.825197	1.12314	0.460229	0.300751	0.385311	1.00023	1.28065	0.467952	1.31436	1.69353	0.15658	1.45413	0.706026	0.290331	1.24756	0.322334	0.250696	0.329027	0.245458	1.74379	0.221251	0.327093
NC_015762.1	9434754	9476642	-	634	gene-LOC100650949	LOC100650949	protein_coding	100650949	bter:100650949	RNA/RNP complex-1-interacting phosphatase	K14165	25.716	29.271	26.3711	17.2542	11.1312	18.623	19.4066	19.4704	21.4038	31.3777	27.7062	20.341	33.5629	9.77995	21.1571	22.8406	25.47	21.8322	35.4939	14.7937	9.56764	17.8418	23.7544	7.92662	25.0204	20.9259	23.9599	17.6984	20.2524	41.0855	23.1962	26.4127	27.22	30.6987	32.2036	40.0011	31.0797	22.0094
NC_015762.1	9447471	9452700	+	3537	gene-LOC110119209	LOC110119209	protein_coding	110119209	bter:110119209	uncharacterized protein LOC110119209	#N/A	0.0168848	0.0273269	0	0.031559	0	0.0332153	0.0146776	0.0381423	0.053784	0	0.0178003	0	0	0	0.0163464	0	0	0	0	0.0169983	0.0163331	0.015677	0.0173086	0	0	0	0	0	0.0177951	0	0	0.0187874	0.0203297	0.0204561	0.0199049	0	0.0412665	0.0610073
NC_015762.1	9476937	9478558	-	723	gene-LOC100645514	LOC100645514	protein_coding	100645514	bter:100645514	protein DPCD	#N/A	32.1323	27.5394	32.6295	24.548	45.4717	42.9794	28.0756	34.5204	23.5052	33.9041	33.8746	21.3591	31.7397	22.7709	26.3096	24.2414	28.7643	14.077	24.4551	23.8662	29.884	21.8577	25.9955	41.9038	30.0287	33.8831	38.5753	29.592	31.9494	32.1868	28.925	32.9958	32.5218	29.6217	42.2617	41.9478	31.0896	18.8027
NC_015762.1	9479317	9590555	-	6687	gene-LOC100645181	LOC100645181	protein_coding	100645181	bter:100645181	segmentation protein cap'n'collar isoform X1	#N/A	83.0581	93.4032	75.135	31.1653	23.2821	43.1402	61.6891	51.1433	68.8735	75.2761	74.2674	69.0839	66.5283	30.3753	63.4459	50.8213	42.415	41.4717	42.666	50.9881	51.0404	69.2727	78.2584	51.5871	49.3841	63.0705	45.724	51.9136	42.8268	120.226	60.1869	69.5615	77.831	89.124	79.2581	87.2967	110.228	83.4262
NC_015762.1	9500533	9504077	+	2630	gene-LOC100645309	LOC100645309	protein_coding	100645309	bter:100645309	ATP-dependent RNA helicase vasa	#N/A	48.3221	30.4299	53.7124	20.8818	9.22803	21.665	48.796	19.8517	42.4109	55.7819	14.1959	34.6681	35.4172	11.246	26.7102	13.4156	119.868	20.0922	19.761	13.7391	19.308	29.2428	31.2155	19.8453	12.9831	22.4569	8.87177	29.3788	17.6379	113.499	60.4836	19.0257	61.9541	44.2372	35.7372	89.1218	55.3037	19.4998
NC_015762.1	9591654	9613274	-	8621	gene-LOC100645619	LOC100645619	protein_coding	100645619	bter:100645619	endoplasmic reticulum aminopeptidase 1 isoform X1	ENPEP	17.9282	27.2218	18.3747	10.1576	26.1453	16.0668	13.1338	30.0772	12.3498	13.4595	18.6082	13.5299	10.4175	25.0739	18.0138	8.89189	5.44901	4.72227	5.95596	12.7345	7.30422	9.6093	17.2918	37.8241	12.4047	12.9728	13.2576	12.1592	14.9377	10.5752	7.95034	18.3375	14.2961	17.0958	18.244	15.9369	21.9506	23.5865
NC_015762.1	9620671	9622284	+	868	gene-LOC100645741	LOC100645741	protein_coding	100645741	bter:100645741	high affinity copper uptake protein 1	#N/A	13.2791	34.7425	61.2134	24.7553	15.8641	9.54207	64.5944	14.1437	27.5416	29.5885	9.13931	21.4817	12.6179	25.2072	46.8932	18.0072	22.0566	24.2013	4.11512	7.9656	40.3327	67.3317	39.4972	17.7827	38.7188	57.6525	10.2204	73.3432	53.152	36.1879	35.5955	11.56	4.6391	6.50178	9.00323	8.28328	16.3952	7.87227
NC_015762.1	9638420	9644887	-	1329	gene-LOC100651187	LOC100651187	protein_coding	100651187	bter:100651187	prion-like-(Q/N-rich) domain-bearing protein 25	#N/A	30.1977	67.637	86.4098	51.4445	15.7361	48.7522	67.2275	37.9655	33.3518	24.8397	107.965	37.455	16.1682	60.6519	73.1307	38.9147	23.5185	26.2827	48.0422	13.3908	33.9493	35.5479	88.3069	44.4584	31.9642	60.3342	60.7624	44.7961	70.6609	45.1806	34.2125	95.0516	61.8425	78.9405	94.1894	56.6574	77.7572	72.4689
NC_015762.1	9645547	9648903	+	2658	gene-LOC100646095	LOC100646095	protein_coding	100646095	bter:100646095	uncharacterized protein PF11_0213	#N/A	4356.83	4654.99	2892.41	2428.6	666.323	3005.75	3630.4	3378.98	1799.54	3142.83	7046.75	2557.05	2241.69	1197.35	4316.82	4559.46	2351.44	2069.26	3617.85	2923.68	1844.74	2920.49	4473.69	1438.39	1761.98	4569.61	4369.98	3094.89	3744.06	3160.91	3844.74	7797.78	6824.42	6793.81	7724.46	3263.38	3805.32	3573.57
NC_015762.1	9656311	9659284	+	1184	gene-LOC100644592	LOC100644592	protein_coding	100644592	bter:100644592	uncharacterized protein LOC100644592	#N/A	7.16254	11.7554	5.38512	2.6869	2.76215	3.47288	2.32389	2.96254	22.8688	4.10944	4.94531	5.68885	4.05252	4.69515	5.0297	4.56218	99.7572	1.16906	2.48888	6.80446	0.97585	2.24796	20.1656	7.57944	1.58957	2.9979	1.8475	1.66952	3.13643	10.5148	13.1616	13.6943	7.22705	4.46096	43.9428	78.7774	4.12977	6.80397
NC_015762.1	9661488	9663051	-	918	gene-LOC100644356	LOC100644356	protein_coding	100644356	bter:100644356	protein-lysine N-methyltransferase mettl10	EEF1AKMT2	9.1729	10.4236	8.48897	8.32925	7.50003	7.16669	6.27728	8.67064	8.84168	7.5142	9.53311	7.06882	9.7718	9.16106	8.06166	6.13451	9.06171	3.81385	3.50188	8.9071	6.04134	7.97315	6.7356	12.7475	5.56472	7.41622	7.08232	6.14319	8.29617	13.1443	7.12818	9.62745	7.91123	7.56634	10.2001	16.8747	9.06284	4.93621
NC_015762.1	9662660	9869322	+	6662	gene-LOC100644117	LOC100644117	protein_coding	100644117	bter:100644117	leishmanolysin-like peptidase	LMLN	8.79416	9.29993	8.40093	5.86437	5.25782	7.73283	7.89398	9.59877	9.80392	9.15246	8.42991	6.8554	6.23157	6.8895	11.1607	5.81368	6.24336	2.98211	3.77995	6.91297	6.00076	7.59915	10.375	7.9961	4.49989	7.59895	6.05617	6.66736	6.25444	8.99868	7.1187	8.29891	5.65578	7.46121	9.6274	12.2052	9.4648	6.49962
NC_015762.1	9663063	9667257	+	1485	gene-LOC100644239	LOC100644239	protein_coding	100644239	bter:100644239	ferrochelatase, mitochondrial	hemH	58.1932	71.2061	53.7653	28.4134	26.2535	36.2732	50.2717	37.384	42.1889	54.0412	58.3384	43.6429	52.8214	24.2846	39.3235	40.1668	32.7457	24.5635	42.394	67.8559	44.2711	35.4728	37.763	31.8594	33.5853	44.5918	37.2349	36.3318	42.1304	56.5565	34.8887	50.6997	49.0995	53.3025	41.5785	49.9132	81.0886	74.6885
NC_015762.1	9874834	9977630	-	5391	gene-LOC100644710	LOC100644710	protein_coding	100644710	bter:100644710	trace amine-associated receptor 9 isoform X1	#N/A	0.432042	0.412368	0.367954	0.227762	0.255427	0.14165	0.337046	0.325324	0.235249	0.137094	0.408753	0.121894	0.348275	0.317284	0.311018	0.14923	0.385766	0.135929	0.298157	0.111525	0.192889	0.215998	0.476955	0.133171	0.0374045	0.194286	0.157795	0.0970596	0.140103	0.568447	0.237757	0.394442	0.29344	0.456317	0.992521	1.61254	0.690404	0.373581
NC_015762.1	9878607	9879278	-	672	gene-LOC105666096	LOC105666096	protein_coding	105666096	bter:105666096	putative protein TPRXL	#N/A	4.44356	3.02048	3.68981	1.74413	3.58595	4.72028	2.16312	3.41288	2.83087	2.93284	2.24856	2.44469	2.48353	3.39381	1.97886	1.62473	1.18328	1.9386	2.92345	0.536812	0.77371	0.330057	1.91314	4.59387	2.90069	4.41611	1.53714	1.55729	1.4986	3.13518	2.30892	2.27437	1.92606	3.01471	1.78105	1.36172	3.58383	1.71256
NC_015762.1	9956828	9987418	+	2880	gene-LOC100651550	LOC100651550	protein_coding	100651550	bter:100651550	prominin-1-A	#N/A	0.393996	0.939705	0.76256	0.639513	4.60197	0.469114	0.576831	0.5387	0.352286	0.598788	0.546525	0.770077	0.57949	1.90548	0.562112	1.11736	0.594675	0.395798	1.08522	0.814165	0.862543	0.40432	0.658972	1.17161	0.793521	0.323271	0.400863	0.827669	0.786765	0.831298	0.538747	0.761419	1.24837	0.401962	0.635589	0.521993	1.36837	1.02397
NC_015762.1	9988170	9990930	-	1392	gene-LOC100644835	LOC100644835	protein_coding	100644835	bter:100644835	insulin-like growth factor-binding protein-related protein 1	#N/A	0.214517	0.416618	0.203576	0.360854	2.22576	0.464191	0.447541	0.678423	0.227771	0.132736	0.497526	0.413068	0.449605	0.921594	0.207677	0.412816	0.175766	0.292462	0.898112	0.518301	0.24901	0.87636	0.307862	1.08308	0.241436	0.167209	0.349209	0.0835326	0.406948	1.10075	0.581556	0.286427	0.61988	0.571756	0.455196	0.281735	1.04856	0.46505
NC_015762.1	9991233	9999270	-	7571	gene-LOC100644952	LOC100644952	protein_coding	100644952	bter:100644952	putative U5 small nuclear ribonucleoprotein 200 kDa helicase	SNRNP200	18.2138	23.567	18.8924	9.50227	4.76295	12.0493	14.7701	11.9745	12.8984	16.9776	11.7504	13.3015	18.9576	6.55183	12.799	8.18204	13.9121	6.2698	7.73735	9.74387	8.39352	10.0045	16.4231	7.09296	9.28647	11.6977	10.1043	10.9812	9.64362	19.5301	17.1525	15.1668	13.515	13.2646	12.3306	20.1846	16.4448	14.0131
NC_015762.1	10000432	10107258	+	5228	gene-LOC100645068	LOC100645068	protein_coding	100645068	bter:100645068	hemicentin-1	#N/A	29.3467	78.3338	52.4963	9.71479	8.09926	18.6404	7.89446	18.6184	38.9953	45.2968	19.0637	37.3942	47.1662	3.35356	12.1429	6.99065	4.53952	3.0058	6.90061	4.62307	9.5142	6.69257	19.6847	11.4527	7.93271	11.5977	16.8759	10.2532	10.2454	76.2754	45.963	14.1723	14.6893	19.9428	9.76332	13.4776	21.5114	15.1202
NC_015762.1	10112257	10115283	-	1572	gene-LOC100645180	LOC100645180	protein_coding	100645180	bter:100645180	LOW QUALITY PROTEIN: sorting nexin-6	SNX5_6_32	78.2229	83.1901	78.1901	35.2908	22.8296	49.8852	58.2225	48.2309	68.0099	72.7164	56.8319	69.3395	74.449	21.2631	46.5259	40.5758	36.8867	28.2799	30.9589	40.3497	38.7341	39.8236	51.7571	36.4443	37.8838	54.8203	44.3735	50.8159	45.6844	65.5494	57.5045	54.446	46.9768	49.294	59.3415	75.2169	67.3623	42.3238
NC_015762.1	10115231	10117857	+	1318	gene-LOC100645432	LOC100645432	protein_coding	100645432	bter:100645432	ER membrane protein complex subunit 2	EMC2	87.4978	75.975	76.9182	54.1182	41.4643	85.5269	73.1061	64.128	60.4285	66.2625	88.0385	51.4787	79.9327	32.769	77.2943	60.08	67.1068	18.224	35.2314	69.7481	70.6569	51.537	55.2286	47.0083	51.6104	78.8065	92.711	69.5194	67.0482	75.6388	60.8578	65.0394	48.1192	59.2878	106.247	91.2001	72.7029	52.1721
NC_015762.1	10117778	10120699	-	2298	gene-LOC100645308	LOC100645308	protein_coding	100645308	bter:100645308	tRNA (guanine(10)-N2)-methyltransferase homolog isoform X1	TRM11	16.2168	16.0251	17.1099	11.9007	11.3852	13.9312	15.3169	12.3872	17.6879	18.8682	17.5071	13.4758	23.104	11.6302	16.0519	18.5045	25.9785	7.44059	14.2613	13.9973	11.7652	16.022	16.1177	16.6516	11.9924	14.332	21.0474	12.2197	13.6126	18.4197	11.4196	20.6467	13.2986	15.5222	22.9164	26.3384	15.2438	11.6123
NC_015762.1	10122245	10128332	+	5871	gene-LOC100645740	LOC100645740	protein_coding	100645740	bter:100645740	uncharacterized protein LOC100645740	#N/A	16.9775	14.8004	14.806	7.10127	4.10451	7.95424	10.7703	9.21455	10.628	11.2458	10.5201	7.38728	10.7666	5.48697	10.36	8.95582	10.7206	5.22838	10.9208	7.59857	4.63462	8.81188	13.5768	7.87504	7.91112	11.4574	7.19296	6.93188	8.56584	13.2614	9.35324	11.6355	10.0553	11.7076	10.9605	17.145	13.6736	10.916
NC_015762.1	10129054	10132278	-	2374	gene-LOC105665612	LOC105665612	protein_coding	105665612	bter:105665612	BRCA1-associated protein isoform X1	BRAP	55.5958	54.4348	61.7426	27.765	14.2471	40.7032	46.5352	42.2799	39.6388	51.6533	55.1892	42.2818	47.8043	20.0841	42.9854	44.1994	52.561	37.1095	46.8683	51.6389	37.962	32.3729	42.7049	23.8905	38.3646	40.0998	40.0305	33.1836	41.4659	57.2415	54.1617	53.0153	40.1026	50.8666	51.8389	56.5521	53.4283	41.9023
NC_015762.1	10133384	10143689	-	4554	gene-LOC100645859	LOC100645859	protein_coding	100645859	bter:100645859	dual specificity protein phosphatase 15	K14165	16.1565	42.682	23.0703	23.6656	6.14195	28.945	11.3542	15.6713	22.0004	16.9189	14.862	27.2182	34.1739	13.2712	14.2956	13.5647	8.81099	16.5918	15.0399	18.2323	11.3536	12.3343	34.3206	16.5214	6.52381	10.6309	32.516	6.89392	14.2081	10.5565	24.9607	18.4586	14.3212	39.6719	10.2962	34.6189	39.9033	24.3392
NC_015762.1	10143806	10155130	+	2962	gene-LOC100645975	LOC100645975	protein_coding	100645975	bter:100645975	protein phosphatase 1 regulatory subunit 16A isoform X2	PPP1R16A	16.2712	14.9127	14.9007	10.1185	12.0872	12.1171	13.7762	12.3887	12.7808	13.8067	14.7515	11.6473	13.1706	11.2126	13.449	11.1358	18.0072	11.3528	15.4659	11.6714	9.08878	12.6924	17.2997	13.1127	19.4931	13.8694	12.2058	12.7191	14.6197	17.168	17.7875	16.5567	16.6292	17.0013	17.3038	26.7673	16.8775	14.7158
NC_015762.1	10145279	10156811	-	1247	gene-LOC100646282	LOC100646282	protein_coding	100646282	bter:100646282	transmembrane protein 42 isoform X1	#N/A	15.7565	9.06871	10.2829	10.9655	15.0455	13.0955	13.2389	12.4415	10.933	10.5695	16.0555	8.56327	8.95027	12.7452	12.9822	14.5158	15.6473	12.2099	18.5471	13.7892	11.9062	14.585	12.9118	17.9625	13.9067	13.3456	13.5461	11.7023	12.1643	17.5097	12.3885	14.1215	15.5691	13.8672	15.8648	20.4422	19.0789	16.2659
NC_015762.1	10155251	10160933	+	2609	gene-LOC100646094	LOC100646094	protein_coding	100646094	bter:100646094	peptide methionine sulfoxide reductase isoform X2	#N/A	26.553	53.5328	22.8364	14.183	36.3516	30.0799	36.7721	34.8262	34.5615	42.421	45.8503	121.213	48.4959	32.0974	32.2216	49.3587	16.7159	28.3992	45.1111	53.1635	53.6296	24.3349	23.6998	81.6987	29.1123	14.7646	24.1978	17.4483	30.1076	48.8922	33.7173	32.6525	44.1799	32.8903	34.5407	28.3597	71.9727	69.667
NC_015762.1	10161169	10164352	+	2039	gene-LOC100646492	LOC100646492	protein_coding	100646492	bter:100646492	uncharacterized protein LOC100646492	#N/A	31.2813	28.3946	27.344	17.2445	13.3378	18.2648	24.1879	26.8959	20.37	24.2854	26.771	15.3487	20.7696	11.9541	36.9474	22.7432	12.8093	7.18776	13.1385	23.4418	27.1144	30.893	19.6362	29.9634	13.7135	17.0942	25.1215	18.6477	18.6447	20.3836	11.6129	27.3756	15.3757	21.6811	41.8486	23.8178	17.1443	13.546
NC_015762.1	10164972	10168006	+	2177	gene-LOC100651669	LOC100651669	protein_coding	100651669	bter:100651669	TAF5-like RNA polymerase II p300/CBP-associated factor-associated factor 65 kDa subunit 5L isoform X1	TAF5	4.85562	4.83943	3.70981	2.58935	4.90206	3.50775	5.53249	3.43935	4.16529	4.75289	6.65169	3.96181	5.60591	3.86305	4.51489	3.74823	7.16466	4.30108	3.73272	5.02636	2.99864	2.85272	4.3026	7.61785	3.48893	3.31438	3.04231	3.36494	3.55616	6.11457	3.16076	5.31121	5.15266	4.48676	5.75648	11.2891	5.83302	5.15421
NC_015762.1	10167997	10177763	-	3016	gene-LOC100646612	LOC100646612	protein_coding	100646612	bter:100646612	LOW QUALITY PROTEIN: lymphoid-restricted membrane protein	#N/A	36.0784	58.4547	24.4526	20.874	25.7675	16.633	11.9459	15.723	44.4468	17.9909	10.4167	26.0641	105.242	48.49	14.9719	7.98323	8.49761	9.1518	8.764	9.18988	10.286	8.64103	21.5165	48.4171	18.5423	8.4119	25.9892	12.048	12.8345	48.8354	34.2671	13.6604	19.8123	16.0731	10.2711	46.1829	71.5521	21.44
NC_015762.1	10169574	10187854	+	2929	gene-LOC100646730	LOC100646730	protein_coding	100646730	bter:100646730	serine protease snake isoform X1	PSH	169.602	278.647	145.317	39.8249	59.5006	30.4636	34.2967	34.1994	139.033	89.9347	43.356	96.5843	326.173	63.0456	45.9932	37.9039	27.6074	23.3506	35.5485	52.5486	21.0253	25.7654	28.9486	88.6315	60.1248	31.4088	42.9838	45.3954	40.3133	151.348	126.238	37.3433	66.4806	40.2648	43.4104	42.065	73.8518	65.6165
NC_015762.1	10187960	10210239	-	8378	gene-LOC100651788	LOC100651788	protein_coding	100651788	bter:100651788	mucin-3A	#N/A	0.848275	0.79604	0.744127	0.34641	0.924523	0.617001	0.458546	0.62801	0.809861	0.683675	0.405804	0.470613	0.672314	1.27602	0.372658	0.329228	0.292034	0.281836	0.682153	0.344462	0.344774	0.390491	0.496897	1.17398	0.593695	0.388944	0.580209	0.25676	0.555938	0.468655	0.80521	0.428308	0.763863	0.63907	0.596641	0.748963	0.731714	0.532289
NC_015762.1	10212445	10218399	-	2931	gene-LOC100646973	LOC100646973	protein_coding	100646973	bter:100646973	uncharacterized protein CG10915 isoform X2	#N/A	17.7066	17.8735	16.0977	8.79739	5.66705	11.3635	14.347	11.4381	13.7164	14.8983	12.6091	9.30432	13.7725	7.14888	11.737	9.33227	14.2325	9.58388	16.7262	8.86152	7.8052	9.19431	14.0154	8.20556	11.9938	11.8323	10.4899	10.9097	12.1759	18.9179	13.0732	14.0565	12.6099	13.0833	16.1417	25.757	18.2761	14.7487
NC_015762.1	10219602	10226126	+	4716	gene-LOC100651910	LOC100651910	protein_coding	100651910	bter:100651910	uncharacterized protein LOC100651910	CHS1	0.405234	0.409904	0.525774	0.130181	0.109495	0.199292	0.154115	0.0858202	0.161352	0.208955	0.133502	0.139341	0.0884718	0.181349	0.159377	0.158404	0.24643	0.0172649	0.0946756	0.089241	0.146998	0.10582	0.272611	0.274017	0.0427582	0.320803	0.154612	0.110952	0.0934242	0.142146	0.0858276	0.295902	0.0914836	0.138078	0.253788	0.374213	0.108324	0.137267
NC_015762.1	10226244	10229784	+	1827	gene-LOC100647090	LOC100647090	protein_coding	100647090	bter:100647090	LOW QUALITY PROTEIN: another transcription unit protein	LEO1	37.428	39.7308	37.8457	19.4594	26.6621	27.0718	36.4	29.1676	36.7904	35.902	31.3592	29.4486	34.5981	26.4093	27.8485	22.9919	38.702	20.2328	24.5851	21.3902	24.2844	20.1221	22.719	39.5311	21.4855	24.7788	17.8928	25.012	24.6666	41.881	46.1183	32.5527	34.792	29.7412	30.3657	48.2259	37.2688	28.1884
NC_015762.1	10230802	10235620	+	1845	gene-LOC100647449	LOC100647449	protein_coding	100647449	bter:100647449	spermine synthase	SMS	137.473	110.957	114.004	81.0711	126.505	114.936	123.02	100.762	75.2688	91.9003	124.861	71.9907	94.2449	101.787	95.0771	88.1738	85.5668	71.8449	87.9912	150.096	135.987	94.0691	90.6861	137.359	128.311	104.014	90.6002	94.7235	116.603	132.618	108.595	115.038	114.621	106.628	123.445	143.443	171.908	140.308
NC_015762.1	10236053	10238113	-	1759	gene-LOC100647686	LOC100647686	protein_coding	100647686	bter:100647686	uncharacterized protein LOC100647686	#N/A	15.3463	16.5946	16.231	9.77266	4.59915	12.5564	14.4323	9.89386	13.05	15.8613	10.1294	9.61975	11.5635	7.13105	12.3917	7.31776	9.5627	2.22184	3.75671	7.69054	8.30921	11.0962	13.156	9.79545	7.79536	10.9497	8.91228	11.2708	9.9475	13.4475	8.51406	11.7111	8.29843	7.36282	14.8892	20.3631	12.8617	8.54627
NC_015762.1	10238286	10243128	-	3701	gene-LOC100647210	LOC100647210	protein_coding	100647210	bter:100647210	sodium- and chloride-dependent GABA transporter 1 isoform X1	#N/A	1.54911	2.79441	0.957097	1.34214	14.6035	5.72969	1.73938	6.88945	1.30215	0.865349	1.71816	2.35261	5.15764	6.14297	1.87465	1.31976	0.396649	0.769993	2.02676	0.893478	2.21653	0.689188	0.992498	5.27629	0.81727	0.738955	1.55969	0.612648	1.05441	1.19028	2.27846	1.29275	1.16573	2.20911	0.970167	1.51883	2.64234	1.94347
NC_015762.1	10245392	10247002	+	837	gene-LOC100647565	LOC100647565	protein_coding	100647565	bter:100647565	eukaryotic translation initiation factor 3 subunit K	EIF3K	118.658	78.8717	89.9731	80.9508	94.3915	100.288	85.2221	80.2686	82.7303	96.3211	100.194	72.8184	90.4753	68.0343	92.0101	74.4218	91.8594	25.4867	45.5559	90.5795	77.0961	83.9363	88.2103	101.556	66.1719	97.607	129.51	91.4799	74.8978	106.749	76.4069	98.6843	76.8029	88.6044	141.144	148.14	94.8649	65.2247
NC_015762.1	10246995	10249903	-	2081	gene-LOC100647801	LOC100647801	protein_coding	100647801	bter:100647801	palmitoyltransferase ZDHHC3 isoform X1	ZDHHC3_7_25	19.5436	21.7835	22.4686	13.2222	7.85773	15.0734	18.5356	17.05	18.4658	18.2312	17.3358	15.5125	15.5385	8.97296	17.2257	14.6352	16.1367	14.8679	17.2932	17.826	13.5195	14.2021	17.3277	10.5567	17.1512	16.917	16.2636	15.2541	16.4234	20.2023	17.2136	20.6602	17.9679	19.1922	22.5657	21.1698	20.7261	15.1045
NC_015762.1	10250216	10253374	-	1835	gene-LOC100647327	LOC100647327	protein_coding	100647327	bter:100647327	protein Mo25 isoform X1	CAB39	121.265	135.212	125.86	84.8282	131.838	142.035	122.87	136.086	126.546	115.829	149.113	125.159	159.333	102.536	111.034	139.667	137.7	73.612	155.432	136.366	123.726	98.9633	100.956	118.037	102.71	88.9797	107.286	81.7427	110.241	153.173	100.253	146.917	118.537	140.093	109.346	162.676	190.94	143.699
NC_015762.1	10254230	10258907	+	2425	gene-LOC100648044	LOC100648044	protein_coding	100648044	bter:100648044	transcription factor Dp-1	TFDPN	83.7085	92.1515	78.2647	38.0442	37.0869	42.8993	46.0061	45.6188	73.2434	70.7074	47.408	68.0165	128.783	35.5615	43.7742	37.9144	115.674	41.7347	54.794	36.7184	32.542	37.1799	54.3791	52.9636	52.858	50.2223	38.3617	40.757	39.7633	117.841	88.4081	45.7896	79.9121	55.9729	71.4198	140.402	85.439	59.5591
NC_015762.1	10259163	10259947	-	497	gene-LOC100648156	LOC100648156	protein_coding	100648156	bter:100648156	COP9 signalosome complex subunit 9	#N/A	68.8539	50.3697	52.8838	67.9402	188.057	253.403	67.061	202.771	52.056	58.8633	67.6468	43.9631	77.4442	60.8017	72.8241	69.8356	70.52	49.803	74.2054	78.0268	175.52	65.714	52.8444	75.5482	78.7116	66.7356	113.7	60.3613	60.6617	88.4434	51.9867	76.8801	60.9104	65.2197	97.7435	83.2485	71.5113	50.798
NC_015762.1	10262515	10276544	-	11285	gene-LOC100652151	LOC100652151	protein_coding	100652151	bter:100652151	LOW QUALITY PROTEIN: PHD finger protein rhinoceros	#N/A	15.0772	16.1364	13.7734	4.52035	3.25643	7.3342	9.01666	9.61759	9.5974	11.1827	10.0367	7.97759	10.1859	3.23983	7.88998	4.756	6.54756	4.64646	8.40359	3.05276	1.30028	7.76344	10.1501	3.29539	7.61204	11.0345	7.59732	6.94985	9.04658	14.0869	12.0933	14.2795	10.2459	12.3356	11.4792	15.731	14.9775	8.27312
NC_015762.1	10277428	10279815	+	1840	gene-LOC100648665	LOC100648665	protein_coding	100648665	bter:100648665	NTF2-related export protein	NXT1_2	18.8577	15.0236	17.7111	13.4374	20.019	18.7078	13.7123	14.7007	20.5742	19.8158	16.6296	14.9998	17.3469	19.7542	14.4229	16.396	36.1016	11.0627	19.9465	11.5671	13.4693	12.8378	15.405	23.0985	16.5483	18.7216	25.2956	15.4194	16.6247	25.6069	15.8752	23.6552	18.7972	15.2177	25.7892	28.8093	15.4685	10.3591
NC_015762.1	10280781	10290194	-	5883	gene-LOC100648270	LOC100648270	protein_coding	100648270	bter:100648270	tyrosine-protein kinase Abl isoform X1	ABL1	14.4456	18.7626	18.4125	7.33345	4.88611	11.5326	11.4984	16.4308	16.1035	16.4469	11.2371	13.1946	14.929	5.39098	10.3585	8.54684	9.63817	7.72278	13.1147	6.78593	3.52534	8.70907	14.4857	7.17559	9.25461	10.0295	8.38672	9.88249	10.8807	23.0176	17.0515	15.6103	12.8094	14.2296	15.4857	23.8985	21.6595	15.5519
NC_015762.1	10290900	10293569	+	1874	gene-LOC100648544	LOC100648544	protein_coding	100648544	bter:100648544	ras-related protein Rab-2	RAB2A	139.424	140.754	166.564	109.778	103.055	131.807	156.021	138.257	133.692	159.462	160.389	115.761	143.382	97.169	156.73	154.975	128.73	112.964	134.138	151.559	176.517	124.007	132.013	127.15	133.499	148.577	135.305	133.061	161.216	148.299	137.549	152.618	123.629	141.965	162.597	163.406	157.409	122.323
NC_015762.1	10294617	10304776	+	4219	gene-LOC100648778	LOC100648778	protein_coding	100648778	bter:100648778	huntingtin-interacting protein 1 isoform X1	HIP1	9.30007	11.4319	19.8142	11.8662	9.30189	7.14252	18.839	8.50578	22.1091	21.6199	11.4608	12.6941	12.1639	11.639	17.1848	12.4353	19.6446	15.0916	10.3924	11.2579	12.8439	19.0571	16.8614	14.9405	11.9806	15.6678	6.45213	18.1761	17.3502	16.3884	19.7633	13.8761	11.7429	11.7988	12.7157	21.3021	16.2946	14.4742
NC_015762.1	10306485	10325440	+	3624	gene-LOC100648892	LOC100648892	protein_coding	100648892	bter:100648892	quinone oxidoreductase isoform X2	#N/A	153.506	289.086	658.203	128.318	114.299	74.1236	145.745	106.952	698.243	240.512	137.177	293.094	380.794	163.17	184.173	196.827	213.627	89.0602	78.8011	115.733	73.281	85.9898	220.658	146.814	335.95	439.097	71.7445	120.015	178.577	145.419	348.155	150.322	107.7	128.814	100.554	161.386	158.908	152.668
NC_015762.1	10326483	10331824	-	4482	gene-LOC100649014	LOC100649014	protein_coding	100649014	bter:100649014	dynamin-binding protein	DNMBP	13.4713	22.0397	21.7338	8.76655	7.81517	15.7404	14.664	14.0719	17.9963	16.7097	12.7549	11.1245	13.0327	8.25281	12.8612	8.48755	8.393	3.61509	6.15642	9.79245	9.82173	8.36322	10.1351	11.5329	6.38866	8.17914	6.94117	7.73107	9.6757	11.2816	15.6234	14.4852	7.79704	9.33068	11.3727	16.6979	16.9342	14.2828
NC_015762.1	10331859	10333669	+	1738	gene-LOC100649246	LOC100649246	protein_coding	100649246	bter:100649246	putative GTP-binding protein 6	#N/A	27.5241	30.4759	28.2073	15.9601	24.363	21.2253	17.982	21.5017	18.3156	23.5302	24.3072	16.3054	33.309	19.8063	23.2533	20.4331	17.4208	7.26139	15.2084	20.1678	13.9606	12.1236	18.2816	23.6279	16.5526	22.2644	23.7036	16.1905	16.8761	23.5281	23.289	13.9555	10.5501	15.4448	25.6418	33.6591	21.8351	15.6023
NC_015762.1	10341664	10769711	+	7894	gene-LOC100649366	LOC100649366	protein_coding	100649366	bter:100649366	plexin-A4	#N/A	10.8564	12.2687	13.3809	3.5563	3.58686	7.4859	5.3993	8.63051	12.5795	10.3065	7.69649	9.52109	8.89276	4.62253	7.31687	4.49143	8.76354	5.80697	6.2443	3.16076	1.0831	8.94893	13.9751	3.59235	9.64728	11.5876	6.65815	8.83054	8.44372	21.5697	12.8785	13.0057	11.5228	15.334	11.621	13.8608	11.9445	10.8976
NC_015762.1	10772052	10778136	-	4502	gene-LOC100649487	LOC100649487	protein_coding	100649487	bter:100649487	Niemann-Pick C1 protein isoform X2	#N/A	21.9943	21.8774	25.2251	14.9758	17.5108	24.843	21.5293	25.1269	19.6206	19.5084	26.0258	15.5452	21.7792	16.4956	22.4359	13.7087	12.2822	11.2854	18.0897	15.7986	21.1217	12.2058	21.7169	16.7122	21.0815	17.7074	19.3948	16.4395	23.2639	21.6547	25.9533	25.0631	21.5942	27.932	28.4304	33.5669	25.256	22.064
NC_015762.1	10778267	10780640	-	1319	gene-LOC100649682	LOC100649682	protein_coding	100649682	bter:100649682	uncharacterized protein LOC100649682	GST	5.61445	2.1251	4.13572	3.85056	1.76171	1.82592	8.93454	3.0173	6.00942	7.84462	10.549	2.05509	4.42855	0.9726	6.22444	4.44377	27.824	6.48161	4.60369	6.1536	2.9783	5.54917	7.98328	4.19107	8.15356	4.191	3.96176	5.55381	6.63293	28.098	4.90994	4.33267	9.15862	5.75972	25.514	45.7885	19.974	4.90788
NC_015762.1	10780742	10785394	-	2785	gene-LOC105666086	LOC105666086	protein_coding	105666086	bter:105666086	PI-PLC X domain-containing protein 1	#N/A	1.39386	1.87411	0.915761	1.60322	13.0099	3.10053	1.41671	4.33551	2.27689	0.928819	1.76332	2.35954	4.26971	10.2107	1.37017	1.73321	1.18599	2.36809	4.45689	1.53276	1.49352	0.796404	1.47281	7.99127	1.06194	0.877533	1.74542	0.835026	0.858803	1.65054	2.34961	1.57478	2.40117	1.89651	1.1123	1.71327	2.12257	1.85953
NC_015762.1	10786473	10818688	-	3888	gene-LOC100652269	LOC100652269	protein_coding	100652269	bter:100652269	palmitoleoyl-protein carboxylesterase NOTUM	NOTUM	0.107523	0.0994397	0.801736	0.200969	0.0664065	0.0755418	0.120173	0	0.277262	0.411864	0.0809667	0.27465	0.0536565	0.128315	0.371767	0.133019	0.283178	0.0837668	0.0689028	0.340202	0.371466	0.199664	0.976255	0.203117	1.05457	0.419055	0.0312564	0.717762	0.777052	0.0985242	0.485827	0	0.129461	0.148875	0.0724318	0.134491	0.112623	0.0739997
NC_015762.1	10848104	11000002	-	3501	gene-LOC100649795	LOC100649795	protein_coding	100649795	bter:100649795	glutamate receptor ionotropic, kainate 2	#N/A	5.18575	4.63813	5.4231	5.29266	29.9167	5.88923	4.12234	9.22902	4.60054	4.34522	5.395	6.7806	8.04434	53.4372	6.47367	19.2203	5.3287	13.4888	13.3144	14.185	6.17141	5.22662	5.6132	42.8581	12.825	4.68701	4.79018	5.04832	4.80014	14.7163	6.28167	14.6341	11.8919	8.32856	8.30526	7.93462	7.75449	24.3662
NC_015762.1	10920664	10921962	+	1299	gene-LOC105666106	LOC105666106	protein_coding	105666106	bter:105666106	uncharacterized protein LOC105666106	#N/A	0	0	0	0	0	0	0	0	0	0	0	0	0	0	0	0	0	0	0	0	0	0	0	0	0	0	0	0	0	0	0	0	0	0	0	0	0	0
NC_015762.1	10922690	10923286	+	597	gene-LOC105666107	LOC105666107	protein_coding	105666107	bter:105666107	uncharacterized protein LOC105666107	#N/A	0	0	0	0	0	0	0	0	0	0	0	0	0	0	0	0	0.102457	0	0	0	0	0	0	0	0	0	0	0	0	0	0	0	0	0	0	0.109485	0	0
NC_015762.1	10974366	11258505	+	9765	gene-LOC100642436	LOC100642436	protein_coding	100642436	bter:100642436	glutamate receptor ionotropic, kainate 2 isoform X1	#N/A	0.996886	0.346435	0.623923	0.394371	1.26032	0.721859	0.707083	0.780581	0.389625	0.441502	0.367507	0.487886	0.555456	0.919612	0.69274	0.394274	0.507372	0.266818	0.402367	0.541815	0.425956	0.408845	0.727249	0.882243	0.887952	0.977262	0.286233	0.452487	0.618777	0.529579	0.759924	0.476352	0.500728	0.592754	0.627252	1.18476	1.25557	0.486147
NC_015762.1	11261037	11272172	+	2948	gene-LOC105666090	LOC105666090	protein_coding	105666090	bter:105666090	glutamate receptor ionotropic, kainate 2	#N/A	4.5176	2.55737	2.54732	2.15827	5.92631	10.1422	3.92707	5.5602	2.60271	3.67699	1.68718	2.78635	3.00753	5.94722	3.11836	4.09344	1.68063	2.32001	1.84775	4.64994	6.27086	3.47971	3.86263	4.79753	9.73582	3.67134	1.29852	2.93849	3.62958	3.15104	3.68424	3.56149	4.73195	3.23969	3.22405	6.2968	2.89641	4.29419
NC_015762.1	11369163	11379832	+	4393	gene-LOC100642554	LOC100642554	protein_coding	100642554	bter:100642554	uncharacterized protein LOC100642554	#N/A	0.367056	0.440043	0.225773	0.304914	1.62604	0.548234	0.437252	0.721687	0.562951	0.224319	0.3153	0.54225	0.73607	0.8274	0.407997	0.353182	0.194931	0.222412	1.03669	0.643246	0.118355	0.391291	0.543502	0.915179	0.428419	0.238424	0.511771	0.251453	0.229242	0.566789	0.721749	0.862216	0.932995	1.02115	0.17629	0.37197	0.880475	1.4081
NC_015762.1	11507650	11512577	-	2980	gene-LOC100646370	LOC100646370	protein_coding	100646370	bter:100646370	zinc finger protein 583	KRAB	42.9273	44.4031	43.5764	17.6988	23.5662	27.4192	34.9292	26.2802	24.3219	29.6994	34.6489	21.1969	30.9425	16.8369	28.1907	19.6689	21.6546	15.2733	21.6353	18.4807	21.693	19.6679	24.8991	23.0796	22.691	31.7305	22.7961	23.0604	29.5486	36.828	39.0049	38.3543	28.3522	29.1355	38.1314	50.8424	39.3552	26.9367
NC_015762.1	11512886	11516169	+	2322	gene-LOC100646493	LOC100646493	protein_coding	100646493	bter:100646493	glycerol kinase	glpK	19.7528	15.5265	16.1398	8.34056	11.9717	10.2962	17.2155	10.2257	12.9171	16.6838	14.696	10.7541	14.0605	8.10305	13.2716	7.77076	27.5803	7.7494	11.4218	9.96871	8.90688	10.1491	17.9812	11.9345	11.2605	15.3616	9.39436	11.818	12.3877	29.2823	17.4898	12.6492	15.2049	13.3364	18.0709	43.181	18.2606	14.0014
NC_015762.1	11516165	11518214	-	1655	gene-LOC100649913	LOC100649913	protein_coding	100649913	bter:100649913	testis-specific serine/threonine-protein kinase 3-like isoform X1	TSSK	8.08314	9.28593	6.54935	3.77701	2.9121	9.79613	7.49706	4.89097	3.63993	5.43328	6.16282	3.97059	6.55472	2.84219	6.49788	3.50687	3.14148	2.16468	4.64026	4.25038	5.51523	3.853	6.25153	4.9886	4.9955	8.93048	3.89173	4.4614	6.16101	8.04315	6.44034	4.45684	5.69166	5.3773	7.14672	18.4832	7.89328	6.25836
NC_015762.1	11518346	11519413	+	696	gene-LOC100646731	LOC100646731	protein_coding	100646731	bter:100646731	RNA-binding protein 8A	RBM8A	202.332	185.534	189.224	109.619	143.685	143.393	184.089	114.072	123.907	149.903	207.152	123.684	166.054	156.671	149.361	119.634	194.924	107.626	139.592	211.467	110.892	124.841	103.178	192.581	125.45	189.364	162.993	134.571	199.495	248.495	190.072	206.61	173.566	157.285	243.378	266.522	155.187	119.879
NC_015762.1	11519899	11521959	-	1650	gene-LOC100646613	LOC100646613	protein_coding	100646613	bter:100646613	26S protease regulatory subunit 6A-B	PSMC3	201.424	185.285	171.658	106.28	106.822	163.764	180.947	142.268	147.422	182.305	224.632	139.84	161.393	109.497	168.23	144.496	144.835	117	155.379	254.739	184.48	161.913	136.726	142.541	156.593	179.574	158.719	156.34	196.3	229.605	173.19	219.007	191.837	177.068	250.424	247.665	250.21	194.161
NC_015762.1	11533443	11615467	-	5175	gene-LOC100646853	LOC100646853	protein_coding	100646853	bter:100646853	alpha-catulin isoform X4	#N/A	1.82338	1.32609	1.17732	0.625526	1.29718	1.69129	1.19379	2.30715	1.39689	1.51147	1.49643	1.61902	2.33812	1.62509	1.68703	1.44354	1.83204	1.13282	2.6056	0.871347	0.312574	1.41437	1.59706	1.72025	1.76645	1.10193	1.35028	1.43802	1.00949	1.88755	1.34269	1.64362	1.61181	1.87349	2.32638	2.29874	2.27048	1.69569
NC_015762.1	11618396	11632635	-	5452	gene-LOC100647133	LOC100647133	protein_coding	100647133	bter:100647133	LOW QUALITY PROTEIN: myosin-IIIb	MYO3	3.84487	2.85428	2.20901	1.60721	1.45227	6.62617	2.98996	6.27284	1.45386	1.97692	3.88013	1.64223	2.50631	1.11114	2.76784	0.853739	2.27748	0.866184	2.03099	0.871187	1.29273	1.62728	2.56022	2.17274	2.93422	2.59352	2.78624	2.9112	2.90924	7.06122	2.23961	8.94628	2.33444	2.94615	6.39212	6.67773	6.50553	3.82594
NC_015762.1	11751239	11765245	+	2555	gene-LOC100647251	LOC100647251	protein_coding	100647251	bter:100647251	cytochrome P450 9e2	CYP9	289.772	221.229	259.836	456.413	216.286	776.672	358.446	486.202	479.569	366.693	500.77	257.291	191.633	204.912	564.504	488.366	304.947	531.517	715.048	571.533	451.626	612.355	604.778	255.756	746.846	562.211	279.174	537.015	539.57	270.542	494.667	342.269	344.249	489.877	714.205	240.498	475.525	327.517
NC_015762.1	11754606	11769545	+	4076	gene-LOC110119162	LOC110119162	protein_coding	110119162	bter:110119162	cytochrome P450 9e2-like	CYP9	7.61902	5.00351	2.67665	5.42237	5.89095	6.8887	3.84648	3.37604	2.67585	2.50831	7.50697	1.81372	3.55713	2.32554	6.26967	4.03207	3.07633	2.19734	5.67424	5.16267	4.45041	6.42106	5.42214	5.67154	6.64573	7.59481	4.8598	4.33615	6.45472	2.41998	3.32668	5.918	3.28129	5.99984	10.2427	2.93458	2.86476	3.22933
NC_015762.1	11762708	11765245	+	2538	gene-LOC100647368	LOC100647368	protein_coding	100647368	bter:100647368	cytochrome P450 9e2	CYP9	194.318	159.95	180.823	298.654	193.997	454.77	223.982	284.543	279.455	238.18	350.098	178.944	149.681	190.98	364.604	350.626	204.25	288.086	472.069	424.319	306.083	371.827	360.063	249.237	444.716	327.031	219.635	308.057	362.42	215.793	303.546	272.978	281.221	331.433	462.7	218.88	306.411	241.233
NC_015762.1	11772413	11775190	-	2778	gene-LOC100647566	LOC100647566	protein_coding	100647566	bter:100647566	cytochrome P450 9e2	CYP9	411.364	355.238	376.459	347.007	166.147	488.686	495.452	674.692	297.906	448.464	798.781	388.147	339.884	209.936	962.142	789.479	438.801	621.358	740.036	451.68	390.584	506.173	549.972	243.676	830.569	877.461	935.977	1220.7	542.885	663.395	598.645	756.031	850.681	733.324	590.6	277.685	772.829	884.001
NC_015762.1	11828297	11894232	-	6055	gene-LOC100647924	LOC100647924	protein_coding	100647924	bter:100647924	membralin isoform X2	#N/A	79.7239	78.2023	64.222	49.7838	39.3146	66.803	69.6884	65.7502	57.2849	69.4726	80.9378	57.8314	75.2467	39.3486	68.4926	73.3414	50.2667	47.2123	67.1911	77.6584	63.1228	58.9937	259.604	47.9249	70.0244	70.7395	61.224	62.133	62.9412	63.6117	62.291	76.2953	70.8729	81.8767	72.5547	74.6353	88.9135	94.7354
NC_015762.1	11880074	11882378	-	2305	gene-LOC100648545	LOC100648545	protein_coding	100648545	bter:100648545	cytochrome P450 9e2	CYP9	28.2932	39.2492	39.8326	26.0537	8.06489	29.3324	25.8786	28.211	75.2959	34.6024	49.7122	43.4406	52.403	10.018	59.4476	37.1459	49.517	35.9949	42.6539	38.8908	30.3263	31.5137	50.4638	15.7912	68.8781	57.7344	25.2803	52.0095	29.9278	35.6472	44.6908	55.3519	51.7537	66.3891	74.6493	54.4452	32.4847	33.2022
NC_015762.1	11894267	11896742	+	1942	gene-LOC100650025	LOC100650025	protein_coding	100650025	bter:100650025	putative protein tag-52	#N/A	1.56838	0.995421	1.2768	1.17832	0.753382	2.05685	1.79109	2.50089	1.46937	1.83944	1.71826	1.22662	1.23537	0.51379	1.4886	1.36115	2.01579	0.419265	0.413843	0.89782	1.93361	1.71317	1.45013	2.03326	0.346117	1.19853	0.969945	1.55675	0.777852	1.38076	1.07687	1.74511	0.851617	1.00594	2.50147	1.91847	1.57835	0.962986
NC_015762.1	11897304	11905361	+	5001	gene-LOC100647687	LOC100647687	protein_coding	100647687	bter:100647687	LOW QUALITY PROTEIN: 1-phosphatidylinositol 4,5-bisphosphate phosphodiesterase gamma-1	PLCG1	24.3137	29.648	23.9689	11.149	8.39805	18.1474	20.9382	17.0761	13.7702	20.0372	20.5585	11.3333	14.6211	6.81205	18.2781	8.73279	10.7998	4.60752	7.60667	7.2614	14.4628	14.9684	14.8859	10.0777	9.95941	18.7796	13.4258	13.2297	15.8328	20.9493	15.8635	23.8113	11.5746	14.4822	23.8761	31.7076	20.8097	16.9715
NC_015762.1	11906001	11907781	-	1024	gene-LOC100648350	LOC100648350	protein_coding	100648350	bter:100648350	ferritin-3, chloroplastic	#N/A	2272.04	2535.98	4141.56	2619.79	1272.12	2082.79	3245.94	2295.43	2846.39	3333.17	3181.06	2345.52	2386.26	1273.25	3249.45	3435.1	2819.87	2320.9	2486.65	2479.37	2647.45	3483.58	2971.41	1134.17	2812.7	4048.44	3122.26	4100.71	3582.24	4050.77	3072.88	3119.57	2385.05	2577.51	4317.38	2818.44	2934.08	1971.97
NC_015762.1	11907779	11911781	+	1545	gene-LOC105666120	LOC105666120	protein_coding	105666120	bter:105666120	ferritin subunit	#N/A	2732.19	3098.98	4118.69	3218.13	986.965	2234.64	3378.59	2651.82	3267.35	3571.64	3414.82	2663.19	2974.03	1292.55	3936.28	4321.41	3680.84	2333.18	3138.44	2744.72	2936.04	3907.71	3794.77	1190.5	3325.03	4267.44	3942.95	4041.41	3668.52	4245.3	3150.78	3562.12	3172.9	3400.03	4625.18	3361.84	3364.53	2696.43
NC_015762.1	11912348	11914415	+	1444	gene-LOC100648234	LOC100648234	protein_coding	100648234	bter:100648234	serine/threonine-protein kinase Aurora-2	AURKA	22.0853	29.184	26.2477	16.2334	9.47645	19.8923	24.4474	18.6388	25.2504	29.6005	26.5529	22.1281	28.2441	11.4999	22.8626	22.5638	65.4024	9.41645	14.6563	15.3638	20.1236	18.9696	19.5024	14.7662	13.0336	18.9396	19.6931	18.118	12.5534	20.957	14.903	19.7881	15.7357	17.1864	27.5959	30.9612	20.6709	15.84
NC_015762.1	11915132	11919962	-	3230	gene-LOC100647802	LOC100647802	protein_coding	100647802	bter:100647802	nuclear valosin-containing protein-like isoform X1	RIX7	30.6188	34.0538	25.289	16.6227	12.5764	23.6056	24.4305	23.6405	22.459	24.5786	24.872	20.3192	33.2301	14.0333	22.7152	16.5276	19.6187	12.6291	20.8454	17.4412	18.1359	16.0512	18.8021	15.5587	18.937	17.0423	17.7772	16.2896	15.5307	28.8779	23.9767	25.5724	25.6458	26.2084	20.1838	31.8314	31.858	24.1837
NC_015762.1	11921139	11927622	+	3596	gene-LOC100648045	LOC100648045	protein_coding	100648045	bter:100648045	uncharacterized protein LOC100648045 isoform X1	#N/A	19.6802	21.9867	17.9081	7.543	5.07378	14.5383	14.8266	14.3876	16.8051	14.1814	13.7265	11.3755	13.7202	4.69716	12.75	10.419	13.0464	8.94366	11.8948	9.89788	10.2496	12.4746	13.2962	7.98582	11.3833	11.0196	9.98625	9.7814	10.2043	23.7816	13.9949	14.617	13.6374	13.6417	15.134	22.4661	18.0014	13.1614
NC_015762.1	11928103	11929643	+	1282	gene-LOC100649163	LOC100649163	protein_coding	100649163	bter:100649163	protein OSCP1	#N/A	6.24233	7.01166	4.19982	2.00262	2.08108	4.1238	4.57595	3.26224	1.92905	3.65118	4.96016	3.33179	3.09182	2.66845	5.05111	4.3479	5.2483	0.762134	2.02	10.4582	2.97414	5.2768	2.81749	2.91202	3.04097	7.57997	4.26569	2.94775	4.71323	6.87241	3.2099	7.25675	3.53361	2.5397	9.61048	6.88296	4.66797	3.53467
NC_015762.1	11929664	11931649	-	1529	gene-LOC100649045	LOC100649045	protein_coding	100649045	bter:100649045	enoyl-[acyl-carrier-protein] reductase, mitochondrial	MECR	55.8155	49.6868	48.2798	34.2757	21.5016	45.7175	48.825	34.7641	36.8275	49.9887	48.5889	38.895	39.7722	27.2215	41.3682	37.2445	31.3233	21.407	37.1442	37.0411	46.4732	33.1102	32.0317	35.0746	39.9163	40.4924	42.9589	39.659	42.5234	47.4757	44.253	54.456	37.1523	42.9197	52.538	66.3458	53.3148	41.0209
NC_015762.1	11931979	11936733	+	3551	gene-LOC100648926	LOC100648926	protein_coding	100648926	bter:100648926	LOW QUALITY PROTEIN: solute carrier family 12 member 9	#N/A	32.4423	36.0927	65.0786	30.0671	11.1971	29.3458	58.596	24.4858	36.0182	42.9791	26.4179	28.6142	18.7115	11.0789	46.1105	24.2252	38.5844	17.7242	12.7245	26.9038	40.4767	40.9587	40.0149	15.0823	27.5792	41.1303	15.8622	43.8128	37.1692	25.5393	41.1678	30.6712	19.5205	24.3486	30.3543	35.562	33.2118	23.8206
NC_015762.1	11962343	12179380	-	5899	gene-LOC100650142	LOC100650142	protein_coding	100650142	bter:100650142	furin-like protease 1, isoforms 1/1-X/2 isoform X1	FURIN	10.8934	32.8029	11.6252	21.127	5.31054	5.47681	9.41665	6.35782	26.1751	35.4565	6.54251	19.5224	33.791	24.3205	9.22291	7.11116	12.8679	7.17733	7.38726	8.15365	3.78019	8.97685	45.3732	11.0871	8.77373	9.93322	22.7537	8.50546	10.0403	23.2149	28.1209	45.4197	19.2229	23.8315	12.3406	21.8171	15.4644	20.6553
NC_015762.1	11973854	11977323	+	3470	gene-LOC110119637	LOC110119637	protein_coding	110119637	bter:110119637	uncharacterized protein LOC110119637	#N/A	0.0516324	0.222837	0.0408325	0.160842	0	0.10157	0.0299221	0	0.0365484	0.106495	0.108864	0.189375	0.0901801	0.205389	0.016662	0	0.0352545	0	0	0.0173265	0	0.0479392	0.0352857	0	0.0193706	0.100615	0.105065	0.0167547	0.108832	0.110393	0.136088	0.191502	0.0621666	0.125106	0.0405785	0.188365	0.0841265	0.0829137
NC_015762.1	12008825	12018407	+	4493	gene-LOC110119634	LOC110119634	protein_coding	110119634	bter:110119634	dynein intermediate chain 3, ciliary-like	#N/A	0	0	0.0157677	0	0	0	0	0.0300266	0.0141134	0	0	0	0.0232157	0	0	0	0	0	0	0	0	0	0.0136258	0.0319575	0	0	0	0	0	0	0.0150146	0	0	0.0161035	0	0.0145476	0	0.0320177
NC_015762.1	12201779	12205499	+	3097	gene-LOC100649612	LOC100649612	protein_coding	100649612	bter:100649612	acetylcholine receptor subunit beta-like 1	#N/A	0.578509	0.842653	0.297377	0.180213	1.19493	0.720752	0.502888	0.500955	0.778054	0.596605	0.81317	0.583504	0.80833	2.00209	0.466719	0.538088	0.434506	0.473227	1.21102	0.640638	0.391727	0.411799	0.336051	1.34452	0.195332	0.338198	0.255057	0.281589	0.243879	0.649363	0.413868	0.772438	0.650103	0.747594	0.63652	0.886415	0.895457	0.743198
NC_015762.1	12221097	12380352	-	2622	gene-LOC100649796	LOC100649796	protein_coding	100649796	bter:100649796	neuronal acetylcholine receptor subunit alpha-7 isoform X2	#N/A	0.0455541	0.0737265	0.135096	0.0638582	0.164117	0.0896129	0.0791988	0.0771792	0.169291	0.258385	0.0960483	0.0939834	0.0397819	0.271815	0.0882032	0.262993	0.0699846	0.403691	0.408687	0.114651	0.0440659	0.0845914	0.140093	0.65714	0.128177	0.133155	0.11587	0.0665202	0.0720151	0.146095	0.0257287	0.228093	0.191969	0.193162	0.187958	0.274214	0.167002	0.137162
NC_015762.1	12393014	12394740	-	1054	gene-LOC100650513	LOC100650513	protein_coding	100650513	bter:100650513	mitochondrial inner membrane protease ATP23 homolog isoform X2	#N/A	53.1487	43.4674	43.1518	32.354	50.1353	60.1903	43.5414	45.1191	33.7512	39.034	42.4709	30.7836	41.2681	30.4284	47.4496	35.8196	40.3328	22.9432	39.5656	59.1532	50.2613	42.0344	30.9007	45.6366	33.9906	36.437	41.104	33.8131	34.2176	39.342	37.1865	44.7	44.3444	37.4808	56.5768	64.0603	44.2448	31.801
NC_015762.1	12459950	12461331	+	1382	gene-LOC105666170	LOC105666170	protein_coding	105666170	bter:105666170	uncharacterized protein LOC105666170	#N/A	0	0	0	0	0	0	0	0	0	0	0	0	0	0	0	0	0	0	0	0	0	0	0	0	0	0	0	0	0	0	0	0.0480833	0	0	0	0	0	0
NC_015762.1	12478727	12523024	+	6817	gene-LOC100644389	LOC100644389	protein_coding	100644389	bter:100644389	uncharacterized protein LOC100644389 isoform X1	#N/A	1.13889	1.06339	0.841776	0.442108	2.91631	1.42179	0.784395	1.82069	1.04182	0.849262	1.52389	1.09651	1.3312	4.38054	1.02624	1.28129	0.690894	0.776351	1.67671	1.58752	0.491518	0.821537	0.996844	2.72763	0.640903	0.691402	0.802202	0.67375	0.849434	1.18004	1.50418	1.39394	1.3396	1.18873	1.55948	1.89846	1.42384	1.86757
NC_015762.1	12524122	12534202	+	1721	gene-LOC100644281	LOC100644281	protein_coding	100644281	bter:100644281	uncharacterized protein LOC100644281	DRAM2	5.93397	3.8752	3.86947	2.23767	4.0506	3.618	4.94714	6.81994	5.49	8.98256	4.02415	4.34333	3.63655	3.68566	5.17365	3.33899	4.15833	7.04926	2.64625	3.10921	1.67839	5.18733	7.15011	3.42068	7.4207	4.69973	5.61372	7.53337	5.33958	3.17178	5.21339	3.35924	7.39534	6.64253	6.01356	3.8739	7.20892	6.77065
NC_015762.1	12582261	12584751	+	1911	gene-LOC100650873	LOC100650873	protein_coding	100650873	bter:100650873	kelch-like protein 5	KLHL1_4_5	6.37529	7.99139	8.93432	2.77454	1.21596	3.28902	6.35691	3.6357	6.73601	7.21929	4.0194	5.67382	5.45831	2.31226	4.93155	2.52589	10.8506	3.06768	2.61679	2.32815	3.56719	3.42389	5.86257	3.41869	5.97944	6.45527	3.43398	6.23675	5.171	7.11602	8.22517	5.07685	5.64412	4.80839	7.07352	10.6714	6.4158	3.57568
NC_015762.1	12584884	12587241	-	1498	gene-LOC100643963	LOC100643963	protein_coding	100643963	bter:100643963	protein phosphatase methylesterase 1	PPME1	54.9373	49.6182	48.7114	42.213	82.3285	57.7609	46.751	69.481	51.4318	49.913	67.9191	65.7461	82.0261	53.7141	53.919	69.6627	76.4786	62.5607	92.0998	57.2332	64.5578	42.198	54.8452	70.3068	70.1774	44.399	62.4254	49.3286	51.5547	73.1347	58.9942	66.318	75.8422	79.26	52.1213	76.6636	64.2105	79.8023
NC_015762.1	12589984	12610689	+	8857	gene-LOC100650755	LOC100650755	protein_coding	100650755	bter:100650755	protein quiver isoform X1	#N/A	87.239	81.9121	43.8488	42.8499	46.1943	80.4617	71.0465	64.7129	36.3629	51.743	124.419	47.1129	58.1545	24.6472	77.218	64.0428	29.682	33.6551	78.5807	60.6253	28.7515	75.258	83.4223	46.1865	69.6899	62.5577	75.6768	54.4956	69.6141	35.4755	43.9556	96.3492	64.3071	108.338	82.9471	63.835	106.359	84.4096
NC_015762.1	12611238	12624099	-	2678	gene-LOC100643518	LOC100643518	protein_coding	100643518	bter:100643518	histidine decarboxylase isoform X1	hdc	0.0446015	0.0360924	0.0264542	0.0208409	0.0964109	0.0219348	0.0387713	0.125942	0.0473573	0.0459967	0.0470199	0.0613454	0.11685	0.319358	0.0215897	0.0429156	0.0228404	0	0.13338	0	0	0	0.0228606	0.214466	0	0.0434569	0.113447	0.0217097	0.0705092	0.0357601	0.0251906	0.0744411	0	0.0270176	0.0525793	0.0732217	0	0.0537174
NC_015762.1	12636742	12773284	+	12598	gene-LOC100643231	LOC100643231	protein_coding	100643231	bter:100643231	probable nuclear hormone receptor HR3 isoform X1	NR1F4	0.379244	0.33758	0.219315	0.0886046	0.122966	0.228475	0.226648	0.331972	0.186238	0.175998	0.234887	0.123884	0.190434	0.254576	0.174397	0.114034	0.398131	0.0517043	0.418208	0.147945	0.0687851	0.0880293	0.354747	0.193757	0.048019	0.272514	0.135049	0.110758	0.199845	0.334472	0.315937	0.247913	0.216894	0.223986	0.173243	0.243852	0.208547	0.536688
NC_015762.1	12777850	12779495	+	1234	gene-LOC100643030	LOC100643030	protein_coding	100643030	bter:100643030	dynactin subunit 6 isoform X2	#N/A	21.4397	26.0045	24.1697	19.1769	17.2963	25.5148	24.0222	22.8493	25.4365	24.6059	30.1023	19.3039	26.2884	15.9404	28.5806	23.4233	27.0144	18.6068	22.8672	28.4049	20.8797	20.3106	22.1763	24.3187	18.8466	22.8228	30.8736	25.3002	23.3097	27.5501	25.6394	28.4867	25.7557	26.033	33.6043	32.9991	31.0489	20.0511
NC_015762.1	12794187	12809931	+	2259	gene-LOC100642916	LOC100642916	protein_coding	100642916	bter:100642916	homeobox protein GBX-2	GBX	0.158623	0.256721	0.188165	0.123533	0.457173	0.338042	0.229813	0.209023	0.0842117	0.109056	0.334447	0.145448	0.277047	0.315493	0.281536	0.0508756	0.162461	0.108129	0.672008	0.159689	0.204587	0.270007	0.108403	1.36657	0.0595094	0.0772759	0.188285	0.180155	0.195037	0.211964	0.059726	0.205913	0.318309	0.224202	0.498654	0.289343	0.25845	0.159202
NC_015762.1	12829335	12862858	-	2194	gene-LOC100642393	LOC100642393	protein_coding	100642393	bter:100642393	protein tipE	#N/A	0.76217	1.58596	0.51664	0.3307	0.54917	1.28513	0.591554	1.2298	0.635848	0.336862	0.660015	0.561587	0.427883	1.07197	0.553401	0.392872	0.223032	0.40822	0.569814	0.274034	0.0526621	0.45492	0.30694	0.752611	0.153181	0.424348	0.276948	0.450482	0.573758	0.872977	0.860937	0.848054	1.17986	0.758487	0.673873	0.714996	1.16422	1.08187
NC_015762.1	12883039	12885727	+	2156	gene-LOC100642796	LOC100642796	protein_coding	100642796	bter:100642796	uncharacterized protein LOC100642796	#N/A	0.470902	0.672463	0.328591	0.0776605	0.439096	1.00808	0.60198	0.938608	0.588232	0.428499	0.525637	0.419089	0.241902	0.793358	0.214535	0.293184	0.0851111	0.30212	1.65674	0.418295	0.267951	0.334344	0.283955	0.63268	0.24941	0.242903	0.507293	0.188762	0.729838	0.4886	0.187738	0.708894	1.0339	0.838974	0.489821	0.636649	1.01549	1.00085
NC_015762.1	12885838	12889142	+	1619	gene-LOC100642677	LOC100642677	protein_coding	100642677	bter:100642677	protein tipE isoform X1	#N/A	0.737757	0.776109	0.481339	0.586043	1.91369	1.41502	1.09024	1.70824	0.900841	0.87496	1.55552	1.42061	1.03084	2.86136	0.535675	0.851845	0.377804	0.704076	1.93047	0.668445	0.356827	0.582239	0.453766	1.37466	0.290618	0.575059	0.975801	0.430923	0.777532	1.00557	0.83336	0.820891	1.68773	0.80442	0.652288	1.65526	1.62277	1.77709
NC_015762.1	12894814	12917096	+	2426	gene-LOC100642275	LOC100642275	protein_coding	100642275	bter:100642275	uncharacterized protein LOC100642275	#N/A	0.147703	0.0796829	0.0292021	0.0230058	0.141901	0.193706	0.106997	0.278049	0.0522765	0	0.0778562	0.0338588	0.042996	0.11751	0.0714969	0.0473735	0.0252129	0.033562	0	0.123914	0.023813	0.0685692	0.100941	0.207151	0	0	0.0500926	0.0479297	0.0259444	0.0394747	0	0.0547825	0	0.14912	0.0580409	0.0808276	0.0601647	0.0296487
NC_015762.1	12926436	12934770	-	1146	gene-LOC105665626	LOC105665626	protein_coding	105665626	bter:105665626	UPF0769 protein C21orf59 homolog	#N/A	0	0	0	0.0487016	0.0750985	0.0512577	0.0453009	0	0	0.0537431	0	0.0716767	0.0910194	0.12438	0	0	0	0	0	0	0	0	0.106842	0	0	0.0507755	0	0	0	0.16713	0	0	0	0.0631353	0.0614343	0.0570354	0	0
NC_015762.1	12935738	13289774	-	8846	gene-LOC100652305	LOC100652305	protein_coding	100652305	bter:100652305	uncharacterized protein LOC100652305 isoform X1	DLC	10.3091	14.8053	10.5794	5.76039	12.5796	9.72159	6.12695	13.1386	13.8278	11.1886	10.8397	12.9257	16.3077	12.4074	10.0785	6.41809	6.83854	5.91837	9.0045	6.6539	2.09635	8.20525	11.6337	11.3053	16.7926	8.93289	8.51058	10.5288	9.24267	13.1642	14.9624	11.3206	11.624	13.5202	9.24018	11.4824	12.1358	11.3754
NC_015762.1	13366761	13371761	-	2531	gene-LOC100652103	LOC100652103	protein_coding	100652103	bter:100652103	uncharacterized protein LOC100652103 isoform X1	#N/A	12.5059	12.5259	12.1759	7.10054	6.22264	8.19268	9.3943	9.35464	9.16972	11.3884	7.388	8.146	11.1273	7.77183	9.77707	6.03929	8.16843	2.41272	4.19852	4.15706	7.32686	5.91521	9.43344	12.5091	5.01928	10.1388	8.2585	5.9494	8.65411	7.75659	9.80856	7.92898	7.32982	5.37431	10.3756	11.1821	8.18896	4.00703
NC_015762.1	13371810	13447530	+	11923	gene-LOC100651866	LOC100651866	protein_coding	100651866	bter:100651866	uncharacterized protein LOC100651866 isoform X2	ARHGEF17	12.4422	13.2462	9.41778	11.9928	42.4792	30.9743	12.7403	46.188	12.1366	10.1866	22.4581	19.2763	22.5974	22.1766	17.7481	22.5412	17.8118	15.8226	31.913	15.4707	16.9682	11.6731	13.8893	26.4578	22.2738	8.48698	30.4143	10.4789	16.6816	18.9154	10.1675	22.3937	22.1031	31.0033	15.7719	20.9031	20.7805	29.898
NC_015762.1	13440645	13467433	-	3909	gene-LOC100651981	LOC100651981	protein_coding	100651981	bter:100651981	prostaglandin E2 receptor EP3 subtype isoform X1	PTGER4	0.213891	0.370896	0.181234	0.32839	0.594448	0.841522	0.239055	1.82916	0.632654	0.315117	0.17717	0.336215	0.293525	0.200555	0.221862	0.132304	0.813676	0.104146	0.182754	0.261471	0.413806	0.170222	0.391536	0.0918297	0.240732	0.104201	0.310885	0.237969	0.144915	1.00445	0.207093	0.305991	0.275925	0.462734	0.684405	0.80261	0.485411	0.404812
NC_015762.1	13474756	13488533	+	2550	gene-LOC100651670	LOC100651670	protein_coding	100651670	bter:100651670	mediator of RNA polymerase II transcription subunit 15 isoform X1	#N/A	1.10075	0.795986	0.638988	0.0656612	0.270001	0.783217	0.427534	1.16392	0.273539	0.217375	0.14814	0.193274	0.204526	0.307439	0.294754	0.202814	0.143921	0.510879	0.31517	0.235776	0.679651	0.21745	0.648218	0.225231	0.289951	0.365106	0.190627	0.182396	0.222145	0.15022	0.185186	0.234533	0.563969	0.22699	0.193265	0.256324	0.60101	0.338483
NC_015762.1	13488581	13518367	-	3429	gene-LOC100651551	LOC100651551	protein_coding	100651551	bter:100651551	thrombospondin type-1 domain-containing protein 4 isoform X1	THSD4	12.0523	9.18917	8.61536	7.60111	28.0351	21.8931	9.38675	19.0226	8.5991	9.66322	13.275	8.74355	8.06115	14.9233	12.3761	11.2448	5.22654	6.57734	16.9794	11.958	14.1857	8.05306	12.7655	24.9149	20.7391	9.48601	12.156	13.937	12.5368	13.6289	12.8665	18.0032	15.7694	17.1757	10.4712	13.6482	19.2186	18.1445
NC_015762.1	13526122	13538545	+	1978	gene-LOC105666147	LOC105666147	protein_coding	105666147	bter:105666147	adenylate kinase isoenzyme 1 isoform X1	#N/A	0.392507	0.635248	0.322345	0.197515	1.39232	0.415762	0.183723	0.647947	0.288525	0.280236	0.541109	0.373748	0.580076	1.153	0.467682	0.406722	0.247387	0.288144	0.225728	0.425542	0.467303	0.392465	0.588065	1.27034	0.237872	0.205926	0.245753	0.264534	0.318206	0.242077	0.409265	0.739092	0.25447	0.146316	0.391527	0.859164	0.442749	0.400002
NC_015762.1	13541512	13570770	+	2998	gene-LOC100651432	LOC100651432	protein_coding	100651432	bter:100651432	photoreceptor-specific nuclear receptor	NR2E3	0.179284	0	0.047261	0	0.200947	0.0979674	0.0865824	0.0899996	0.16921	0.0410871	0.0630017	0	0.0695852	0.166408	0.115712	0.0575024	0.0612073	0	0.178715	0.0601631	0	0.0369911	0.0816819	0.167628	0.0224202	0.0388184	0	0.0193925	0.0629832	0.0319431	0.135011	0.177321	0.0239847	0	0.0234835	0.0436041	0.121714	0.0959675
NC_015762.1	13564635	13567771	-	2649	gene-LOC105666143	LOC105666143	protein_coding	105666143	bter:105666143	centrosomal protein of 78 kDa-like	#N/A	0	0	0	0	0	0	0	0	0	0	0	0	0	0	0	0	0	0	0	0	0	0	0	0	0	0	0	0	0	0	0	0	0	0	0	0	0	0.0271528
NC_015762.1	13579867	13582511	+	2100	gene-LOC100651188	LOC100651188	protein_coding	100651188	bter:100651188	short coiled-coil protein B isoform X3	SCOC	20.1915	21.9086	17.5761	9.8867	9.79477	12.3077	13.4978	15.4825	13.7089	14.1949	11.2728	13.2991	18.9742	10.0457	11.9764	8.29124	14.7091	7.40546	7.48403	12.769	11.6366	9.03037	16.238	17.8456	8.57803	8.86686	10.3007	8.61006	8.9916	18.9707	16.062	15.1572	13.7991	14.9185	14.3825	28.9152	18.94	11.2344
NC_015762.1	13582506	13589465	-	1481	gene-LOC100651312	LOC100651312	protein_coding	100651312	bter:100651312	fibroblast growth factor 1	#N/A	28.5905	31.8486	31.8106	21.4053	55.7869	26.8124	26.5708	33.5679	28.4302	31.1899	19.0027	35.6631	37.3988	46.5829	32.1293	22.8925	41.466	23.1454	27.7963	26.7529	23.5216	16.5113	40.5519	58.3163	41.8	19.4486	13.4161	14.4463	21.8446	26.8997	30.7467	16.0183	34.6664	26.9675	21.1068	44.6637	24.7865	33.5598
NC_015762.1	13594187	13756577	-	7386	gene-LOC100644874	LOC100644874	protein_coding	100644874	bter:100644874	uncharacterized protein LOC100644874 isoform X1	LMO7	74.292	63.2068	62.0967	30.2939	35.609	47.098	41.3435	52.8605	67.9445	53.0257	60.1808	50.7573	58.4527	56.2942	56.9091	48.8203	46.6492	45.517	62.5304	29.2637	12.1861	52.3641	57.8968	49.8446	91.1046	49.7197	44.6216	53.6362	53.8912	61.7303	64.1268	66.9909	72.3539	74.8315	69.4695	72.4511	80.7164	66.0262
NC_015762.1	13773867	13797620	-	628	gene-LOC100650993	LOC100650993	protein_coding	100650993	bter:100650993	uncharacterized protein LOC100650993	#N/A	0	0.15391	0	0.0888727	0	0.0935371	0.0826669	0.214824	0	0	0	0	0	0.113487	0	0	0.292197	0	0	0	0	0	0	0	0.107032	0	0	0	0	0	0.214842	0.105814	0	0.230424	0.112108	0	0	0
NC_015762.1	13858430	13866816	-	2932	gene-LOC100644748	LOC100644748	protein_coding	100644748	bter:100644748	relaxin receptor 1	#N/A	1.77209	0.725245	1.1598	0.361674	0.322882	0.761313	1.43421	0.897248	0.259528	1.36539	0.858931	1.00856	0.924971	0.899382	0.63102	0.607567	1.10567	0.472088	0.182738	0.225564	0.748729	0.586269	1.08577	0.416259	1.26087	1.34953	0.435201	0.951793	1.15922	0.783893	1.56457	1.08788	1.22623	0.518218	2.40122	2.1624	0.771614	0.269851
NC_015762.1	13868074	13871705	+	1924	gene-LOC100644510	LOC100644510	protein_coding	100644510	bter:100644510	odorant receptor 82a	#N/A	0	0.0502367	0	0	0	0	0	0	0	0	0.0327233	0	0	0	0	0	0	0	0	0	0	0	0.0318194	0	0	0.0302436	0.0315813	0.0302176	0	0	0	0	0.0373732	0	0	0	0.0379313	0.0373844
NC_015762.1	13871746	13884916	-	8669	gene-LOC100643840	LOC100643840	protein_coding	100643840	bter:100643840	poly(A) polymerase type 3	PAP	13.3097	14.238	10.9997	7.94463	7.79321	10.0217	12.1208	11.8662	10.9575	11.1684	9.57214	6.40531	7.9654	8.13081	8.47016	7.32469	8.98906	4.94032	7.82864	5.64541	7.09051	9.15952	11.8783	11.5858	6.41222	7.9809	7.21943	6.67297	7.81955	15.7308	9.84399	10.1796	10.4512	10.4995	10.6552	17.9824	15.8099	10.8526
NC_015762.1	14067159	14392765	+	7833	gene-LOC100643722	LOC100643722	protein_coding	100643722	bter:100643722	uncharacterized protein LOC100643722	#N/A	9.57617	5.17026	6.3853	3.32749	4.32896	5.41443	6.85304	4.66749	3.22198	5.23665	7.90914	4.25756	3.90174	2.59312	11.1088	4.74649	2.72528	2.02696	3.32887	6.15583	10.3549	5.25968	7.15139	5.33426	10.7436	7.91896	4.43714	8.22388	7.86665	10.0741	4.96933	8.95007	5.97611	8.72893	7.10059	4.53107	9.4474	5.54632
NC_015762.1	14508524	14512442	-	1197	gene-LOC110119190	LOC110119190	protein_coding	110119190	bter:110119190	uncharacterized protein LOC110119190	#N/A	0.0498926	0	0	0	0	0	0	0.0563531	0	0.0514533	0	0	0	0	0	0	0	0	0	0	0	0	0	0	0	0	0	0	0.0525825	0	0	0	0	0	0	0	0	0
NC_015762.1	14526029	14548480	+	4298	gene-LOC100645113	LOC100645113	protein_coding	100645113	bter:100645113	NK-tumor recognition protein isoform X1	#N/A	8.83733	11.694	7.9943	4.96049	2.00239	6.9429	7.74253	6.81138	9.42761	11.2346	7.14852	6.19215	14.2216	3.48225	6.6588	3.82381	7.05877	2.87949	3.84368	5.21774	3.83075	4.57995	8.13331	4.74385	3.12778	5.52374	3.46365	4.86969	4.99371	9.58101	8.69547	7.74593	7.36125	6.58214	6.87984	16.6676	13.1764	7.91572
NC_015762.1	14566157	14654417	-	2337	gene-LOC100645233	LOC100645233	protein_coding	100645233	bter:100645233	uncharacterized protein LOC100645233 isoform X1	#N/A	0.306657	0.33087	0.121257	0.191055	1.10479	0.628383	0.933	0.490684	0.29847	0.289895	0.484927	0.351483	0.223167	1.40283	0.197919	0.319654	1.23014	0.452921	0.917053	0.334445	0.321358	0.0711806	0.261962	0.798718	0.115046	0.398383	0.208001	0.174142	0.32319	0.327824	0.375262	0.312778	0.43076	0.681116	0.391634	0.335623	0.811927	0.677111
NC_015762.1	14629668	14630366	+	699	gene-LOC105666275	LOC105666275	protein_coding	105666275	bter:105666275	uncharacterized protein LOC105666275	#N/A	5.89525	14.1042	16.6216	1.35737	2.7087	1.76476	6.16442	3.47406	8.34599	10.3971	5.49433	12.9264	31.7849	4.48624	1.32343	4.27486	2.62517	3.49448	10.0923	2.92444	0.165294	6.34617	13.2251	24.239	2.01936	1.66491	8.5189	1.08126	4.59228	26.3047	12.7393	10.077	8.33246	7.97023	1.61153	13.8393	29.3381	4.11603
NC_015762.1	14664394	14676018	+	1202	gene-LOC110119193	LOC110119193	protein_coding	110119193	bter:110119193	uncharacterized protein LOC110119193	#N/A	0.0496851	0	0.117877	5.10759	0.0715997	0	0	0	0.10551	0.0512392	0	0	0	0.118586	0.144302	0	0	0.0677382	0.0742912	0.150057	0	0	0.0509323	0	0	0	0.0505511	0.0967366	0	0	0	0	0.059822	0	0	0.0543782	0	0.17952
NC_015762.1	14668881	14678327	-	4357	gene-LOC100645583	LOC100645583	protein_coding	100645583	bter:100645583	uncharacterized protein LOC100645583 isoform X1	#N/A	0.904662	1.99655	2.58532	0.999159	0.770358	3.3031	1.7992	1.91976	2.47416	2.57271	1.04042	1.48937	1.05338	0.588873	2.50802	0.738578	1.47406	1.10256	1.06576	0.82795	1.03422	1.629	1.2927	1.58184	1.03362	3.17855	1.01805	1.78806	1.12679	1.84629	2.04379	1.09811	1.08924	1.27868	1.51892	2.08524	0.938	1.51878
NC_015762.1	14679062	14682494	+	2231	gene-LOC100645820	LOC100645820	protein_coding	100645820	bter:100645820	tether containing UBX domain for GLUT4 isoform X2	#N/A	67.8592	49.3025	42.4558	34.3728	34.1011	55.3448	60.7573	53.2744	31.0662	44.0044	45.3784	31.5164	48.4372	25.141	48.3062	43.6582	40.3573	9.23334	16.891	25.4936	38.0906	43.4699	26.5079	49.6208	18.6192	38.0535	50.7397	31.7144	32.5004	43.5688	27.0024	36.9934	12.8599	33.955	51.501	64.3958	54.3341	42.0733
NC_015762.1	14682433	14685068	-	2312	gene-LOC100645701	LOC100645701	protein_coding	100645701	bter:100645701	protein ecdysoneless homolog	#N/A	27.6909	31.2291	29.6308	17.6706	7.33321	23.0189	29.9767	21.065	22.0788	27.092	24.2362	18.0129	28.4231	12.0838	25.2825	15.2856	25.927	10.4946	15.4881	20.9078	20.0897	20.0262	21.0512	12.6382	15.5539	23.6329	17.7136	18.533	22.5685	25.1426	23.6054	27.8796	18.9096	20.1537	28.7461	42.8306	22.7273	16.893
NC_015762.1	14692902	14703175	+	8814	gene-LOC100642394	LOC100642394	protein_coding	100642394	bter:100642394	probable serine/threonine-protein kinase DDB_G0282963	#N/A	5.56289	5.13215	3.58482	1.98198	2.71448	3.76547	3.15117	4.10973	2.36696	2.34088	3.29299	1.40723	3.69233	2.23173	2.58452	1.66251	2.3595	1.07158	1.65142	2.39428	1.89422	1.54761	3.26454	2.86714	2.02853	3.65083	2.48868	1.76777	3.39914	3.70502	3.09213	3.38513	3.15721	3.87459	5.12811	7.05981	5.88707	5.67979
NC_015762.1	14703969	14705765	-	1443	gene-LOC100646168	LOC100646168	protein_coding	100646168	bter:100646168	cdc42 homolog	CDC42	78.0973	82.1872	88.6168	64.0117	58.4488	66.6386	90.734	65.7251	81.9119	84.0401	79.4086	67.9674	82.5503	81.9876	64.1478	65.7073	84.7345	70.1927	75.6836	56.8314	72.5832	68.5147	89.5611	80.1011	85.8948	58.3501	67.6681	69.2185	77.5097	109.636	92.4719	87.6805	104.197	89.4009	70.4525	107.171	107.017	83.6415
NC_015762.1	14706428	14707318	+	891	gene-LOC100642511	LOC100642511	protein_coding	100642511	bter:100642511	peptidyl-prolyl cis-trans isomerase	PPIF	273.74	210.125	243.622	209.029	143.824	201.738	216.341	140.057	181.196	243.801	180.188	194.706	276.048	124.942	240.678	214.184	207.115	174.996	144.52	225.107	242.558	197.528	196.511	180.005	222.318	249.931	222.045	249.455	256.286	239.898	269.085	173.996	212.894	185.146	254.591	214.061	172.579	95.3385
NC_015762.1	14707147	14718192	-	2409	gene-LOC100646052	LOC100646052	protein_coding	100646052	bter:100646052	sodium/potassium/calcium exchanger 4 isoform X1	#N/A	1.23955	0.641962	51.6114	32.3195	0.285804	0.65837	85.9428	0.25201	40.7475	62.4333	0.548839	27.9602	0.606192	0.532528	48.601	15.505	42.555	31.5681	0.593096	6.23941	41.2714	70.8485	50.2675	1.46029	45.5919	69.4449	0.302677	87.1236	68.8199	2.82248	49.5103	0.55169	0.56713	0.840966	2.86408	5.20947	1.36326	0.209005
NC_015762.1	14712236	14720321	+	2403	gene-LOC100646283	LOC100646283	protein_coding	100646283	bter:100646283	sodium/potassium/calcium exchanger 4 isoform X1	#N/A	2.03793	2.37315	3.44935	2.88002	7.87924	2.95784	4.96896	3.17203	3.53605	3.69076	2.38424	3.21319	2.60445	9.19421	4.81208	3.77833	5.24357	5.11636	5.46268	2.02662	1.87519	4.45351	4.02533	7.55868	2.51745	2.97845	1.74474	5.70983	4.348	2.67012	3.64955	3.12483	2.81281	2.55931	2.84193	2.25763	2.5511	3.14291
NC_015762.1	14724793	14734362	+	7048	gene-LOC100646402	LOC100646402	protein_coding	100646402	bter:100646402	voltage-gated potassium channel subunit beta-2 isoform X2	#N/A	0.8643	1.83766	1.14589	0.934424	2.36893	1.35852	0.964931	3.76131	1.56549	1.88754	1.13449	2.07452	0.887982	1.45614	2.59226	1.79371	0.486	1.29387	0.760199	0.588604	1.04098	0.723804	0.868624	1.08993	0.61036	0.792583	0.84488	1.08061	1.39314	0.774494	0.746584	1.00884	0.591736	0.964982	5.68384	0.881022	1.42894	2.17375
NC_015762.1	14741198	14744261	-	1797	gene-LOC100646614	LOC100646614	protein_coding	100646614	bter:100646614	sodium/potassium/calcium exchanger 3-like	#N/A	0.631445	0.645445	12.4973	19.5979	2.49041	1.17679	33.6276	1.61411	8.25724	14.0522	0.8759	4.98243	0.40632	0.872532	25.1603	11.1602	14.3301	36.6554	0.894471	6.69148	28.7405	48.1057	21.463	1.31839	38.7885	24.901	0.676265	52.0886	38.5633	0.746087	11.112	0.776557	0.360131	0.483159	2.27235	0.872956	1.50264	0.640424
NC_015762.1	14744583	14746556	-	1753	gene-LOC100646732	LOC100646732	protein_coding	100646732	bter:100646732	solute carrier family 35 member B1	#N/A	119.238	81.5478	97.5574	67.815	28.9167	89.268	127.847	78.6137	82.6916	99.78	81.3843	80.2203	83.8988	43.0954	75.0337	65.5608	50.629	38.458	44.5726	62.7638	84.0685	91.6042	87.6576	60.612	54.1025	80.0967	68.284	74.854	61.7205	100.081	75.311	90.6737	82.8171	84.8591	91.9706	174.462	177.058	71.107
NC_015762.1	14746842	14748832	+	1754	gene-LOC100646854	LOC100646854	protein_coding	100646854	bter:100646854	sulfatase-modifying factor 1 isoform X1	SUMF1	40.0413	32.9532	32.1909	26.6014	59.5178	26.8254	27.7629	40.0728	39.1893	44.5243	35.859	30.9084	32.9457	60.1772	30.4579	31.3857	27.4099	29.8947	41.6453	30.4728	23.0884	28.2939	34.7987	42.568	32.9182	31.2839	31.9401	37.3228	25.9803	47.992	36.8841	26.9366	56.0408	43.9729	31.4288	49.2642	47.5991	37.5221
NC_015762.1	14748954	14751134	+	1833	gene-LOC100647054	LOC100647054	protein_coding	100647054	bter:100647054	uncharacterized protein LOC100647054	#N/A	24.2404	28.5801	24.6583	15.8941	22.0674	19.1959	24.2156	21.8593	18.6463	20.3283	18.3761	16.5807	24.6402	30.211	18.2315	12.6653	17.1186	6.79621	9.69466	19.8114	16.1681	14.0666	21.7762	29.375	14.7413	15.7456	19.0939	14.0827	16.8942	26.5928	21.8244	20.1565	17.1429	19.381	20.3184	35.4448	24.2071	18.8354
NC_015762.1	14753749	14759361	-	3252	gene-LOC100647369	LOC100647369	protein_coding	100647369	bter:100647369	fatty acyl-CoA reductase wat isoform X3	FAR	52.0267	40.8972	35.3568	37.7744	73.5186	146.998	57.8374	88.1764	153.576	55.6995	102.997	99.0901	54.8484	76.5297	80.6454	65.8751	75.3108	74.6612	79.6049	80.6816	49.1012	102.067	83.623	86.9811	224.673	63.2704	145.553	121.819	90.6183	195.801	131.934	93.9143	135.587	260.511	105.519	91.9538	216.156	114.925
NC_015762.1	14761441	14767111	-	2910	gene-LOC100647172	LOC100647172	protein_coding	100647172	bter:100647172	phospholipase D3 isoform X1	PLD3_4	22.9445	19.929	22.3488	7.15391	7.03882	13.6861	15.2712	10.1066	14.9049	17.8631	12.4188	10.0489	12.6532	9.62512	11.484	7.66187	12.2123	6.88304	9.05255	7.39657	9.52913	8.91768	14.7476	13.1743	12.5193	16.3568	8.95775	11.1083	14.4484	24.7477	24.156	15.8021	13.7388	14.5701	12.0001	20.9789	21.7936	13.3968
NC_015762.1	14767873	14776007	+	6041	gene-LOC100647490	LOC100647490	protein_coding	100647490	bter:100647490	uncharacterized protein LOC100647490 isoform X1	#N/A	15.6199	17.7599	15.4682	7.33566	5.15722	7.95404	10.9828	8.62026	11.9874	15.0176	7.89992	8.82467	12.3802	7.62132	8.49887	6.82986	10.9454	6.49645	7.34665	6.72788	6.94277	7.84795	12.2624	9.75693	6.62034	8.50533	5.92436	8.24778	6.35559	19.2134	14.4391	9.47102	10.9865	8.37193	10.081	22.462	25.9373	9.87056
NC_015762.1	14787694	14790929	+	2837	gene-LOC110119166	LOC110119166	protein_coding	110119166	bter:110119166	uncharacterized protein LOC110119166	#N/A	1.76828	1.46499	1.29852	0.432804	1.06176	1.65643	1.29924	0.641972	0.42468	0.651282	1.02085	0.289536	0.330904	1.20584	0.733669	0.405104	0.409645	0.286998	0.472143	0.402656	0.875617	0.52772	0.820015	1.01223	0.497545	1.1486	0.321267	0.40986	0.998363	1.38399	0.856038	1.35854	0.532262	0.637585	1.16636	1.01373	1.38911	1.36908
NC_015762.1	14793727	14799041	+	2479	gene-LOC100642627	LOC100642627	protein_coding	100642627	bter:100642627	rho guanine nucleotide exchange factor 7 isoform X1	ARHGEF7	81.4274	74.5483	62.4424	48.0447	92.8673	79.5223	54.365	81.9306	53.3843	56.4468	70.9344	47.88	73.2977	74.6337	54.3188	57.3945	60.9938	43.9458	77.0506	49.3062	66.7423	41.783	54.9726	76.2524	63.3928	50.8888	61.4242	45.4978	48.8753	83.481	65.2835	73.367	85.5969	80.2042	67.9897	102.487	90.3783	79.9067
NC_015762.1	14799067	14799932	-	688	gene-LOC100647604	LOC100647604	protein_coding	100647604	bter:100647604	mediator of RNA polymerase II transcription subunit 11	MED11	70.7456	82.3257	71.5651	72.1987	74.9297	71.2067	89.1154	70.1019	93.5502	93.2796	78.7911	56.7111	96.1213	104.626	65.3805	73.2499	116.643	76.5692	90.596	112.993	66.2512	89.3803	86.6699	114.993	62.0379	55.5669	66.503	51.9699	70.7174	139.333	83.051	91.3703	102.32	81.5024	102.126	162.551	138.322	66.2822
NC_015762.1	14800233	14801379	-	913	gene-LOC100647717	LOC100647717	protein_coding	100647717	bter:100647717	cytochrome b-c1 complex subunit Rieske, mitochondrial	UQCRFS1	2.02778	1.69385	2.17266	9.41408	2.0738	1.22244	5.45873	1.32988	1.52799	1.01188	1.31022	1.79938	4.11292	15.1439	2.40641	3.14699	3.41675	7.66948	0.586844	1.11949	6.3908	8.13828	1.87752	4.16758	3.82829	3.50535	2.72865	2.48347	2.4818	6.39836	1.995	5.31318	2.20522	3.56614	3.93273	2.79205	0.39967	1.33929
NC_015762.1	14801478	14804319	-	1826	gene-LOC100647835	LOC100647835	protein_coding	100647835	bter:100647835	vanin-like protein 1	BTD	93.605	100.043	321.166	535.808	25.6869	39.4075	475.876	33.3949	192.978	183.352	48.9265	221.233	151.892	296.399	264.737	305.887	228.822	353.376	36.4821	120.081	397.021	328.993	217.625	80.9926	364.092	333.104	84.7213	477.877	324.944	194.048	185.055	689.621	120.657	158.654	56.6391	306.087	45.3625	79.0574
NC_015762.1	14815529	14830901	+	10468	gene-LOC100647956	LOC100647956	protein_coding	100647956	bter:100647956	synaptotagmin-7 isoform X1	SYT7	4.38155	5.22611	2.69355	3.15102	6.80742	3.62503	2.23172	4.22719	2.88344	2.57702	3.25985	2.93475	5.03207	15.9043	2.5904	2.51419	1.53676	1.90564	3.49753	1.70008	1.78808	1.8063	3.19905	4.99969	1.42548	2.11232	1.66011	1.62175	2.95225	3.98871	2.70667	5.25616	3.92914	3.76695	4.95677	5.01396	4.65709	4.61744
NC_015762.1	14830183	14836449	-	4885	gene-LOC100642747	LOC100642747	protein_coding	100642747	bter:100642747	axonemal 84 kDa protein isoform X1	CASC1	6.95629	16.1851	7.12069	2.14793	3.92876	5.41117	10.0854	3.34166	5.8284	3.94627	2.37146	2.20277	2.98939	5.51485	1.96472	0.458771	1.96584	0.633369	1.95597	2.70769	1.30087	1.12375	3.10803	11.9777	1.26589	2.5372	1.40556	1.6186	1.53327	12.2329	5.91056	4.27137	2.76732	2.71046	6.44226	11.962	15.074	9.73269
NC_015762.1	14836556	14839860	+	2009	gene-LOC100648083	LOC100648083	protein_coding	100648083	bter:100648083	fatty acyl-CoA reductase 1 isoform X1	FAR	169.325	107.577	83.2218	40.1158	16.7071	94.0621	86.5936	70.4765	77.8991	55.9487	82.9852	39.2513	61.6815	31.2538	53.8169	21.1664	27.3712	20.021	29.0696	306.421	133.053	47.8871	80.9063	112.281	40.2492	106.211	41.587	42.0196	32.5515	175.801	70.3819	51.6989	108.987	78.5836	203.712	178.486	207.569	233.147
NC_015762.1	14840036	14845251	+	3985	gene-LOC100648197	LOC100648197	protein_coding	100648197	bter:100648197	uncharacterized protein LOC100648197	#N/A	26.2564	26.6075	16.7466	14.8739	7.818	16.3473	20.7008	20.1264	26.383	23.9867	18.0742	19.5614	33.0855	18.0813	11.9262	13.3674	7.79739	11.0128	17.1201	13.4428	6.68309	13.9285	21.8612	22.4295	14.7082	11.0683	15.7357	12.0362	10.9298	41.19	25.5961	21.9614	27.1024	21.6787	20.5999	41.5467	44.6852	27.67
NC_015762.1	14845335	14847199	+	1762	gene-LOC105666217	LOC105666217	protein_coding	105666217	bter:105666217	uncharacterized protein LOC105666217	#N/A	17.0487	17.1149	9.56921	14.3173	9.67108	12.2683	10.8426	7.73317	11.6602	10.5912	11.7201	9.23043	18.2332	22.3679	10.0409	7.40314	6.49157	4.25128	7.90607	14.8089	7.47539	9.03181	8.13032	16.3794	9.38429	8.22304	9.10401	6.17022	7.35862	11.0331	12.0985	15.6888	11.5082	16.0967	12.8661	21.5897	18.9283	12.8588
NC_015762.1	14922541	14923401	-	861	gene-LOC110119204	LOC110119204	protein_coding	110119204	bter:110119204	uncharacterized protein LOC110119204	#N/A	1.38726	0.673557	0.658251	0.259289	0.0999568	1.84206	2.23095	3.76054	0.0736485	0.500728	1.5356	0.38161	0	0	0.872966	1.20134	1.77603	0	0.103714	0.558634	1.07355	3.92849	0.711041	1.83442	0.468404	3.10881	0.564575	0.810295	2.55859	2.78065	0.470108	1.08051	0.668117	0.67227	5.64211	3.87165	0.678093	0.751857
NC_015762.1	15070523	15072781	+	1568	gene-LOC100648425	LOC100648425	protein_coding	100648425	bter:100648425	uncharacterized protein LOC100648425	#N/A	0	0.123285	11.3405	54.9934	0.054887	0.824176	28.9703	0.0430196	9.50362	1.61044	0	13.4109	0.0665231	0.0454528	41.9986	17.7743	52.6625	30.6888	0	1.80215	42.6277	11.8821	10.3856	0.869935	46.9397	7.83025	0	23.9155	13.2466	0	3.1407	0.0423795	0	0	0	0.0833706	0.0465432	0
NC_015762.1	15081728	15082201	-	474	gene-LOC105666278	LOC105666278	protein_coding	105666278	bter:105666278	uncharacterized protein LOC105666278	#N/A	0	0	0	0.470988	0	0	0	0.142309	0.133779	0.129936	0.398479	0	0	0.150359	0.121977	0.121232	0	0	0	0.126842	0	1.40379	0.387472	0	0	0.122761	0	0	0	1.01019	0.569287	0.700961	0.151701	0.152644	0.594124	0.689479	0.307931	0.303492
NC_015762.1	15088249	15088858	+	528	gene-LOC105666283	LOC105666283	protein_coding	105666283	bter:105666283	uncharacterized protein LOC105666283	#N/A	0.339326	0.366119	0.26835	0.422818	0.488993	0.333757	0.29497	0.25551	0.360292	0.349941	0.357725	0.155571	0	0.269962	0.219004	0.217667	0.231691	0.154207	0.507375	0.113869	0.437654	0.420073	0.347844	0.271941	0.381909	0.55103	0.230161	0.440445	0.476827	0.181374	0.511065	0.503418	0.272371	0.548129	0.400021	0.866549	0.552877	0.544907
NC_015762.1	15205742	15252016	+	1744	gene-LOC100648546	LOC100648546	protein_coding	100648546	bter:100648546	uncharacterized protein LOC100648546	#N/A	0.0342439	0.0554217	0.0406217	0.0320023	0.049348	0.0336819	0	0.116034	0	0	0	0	0.11962	0.0408658	0	0	0.350726	0	0	0	0	0	0.0351036	0	0.0385412	0	0	0	0	0	0	0	0.0412305	0	0.161476	0.26235	0.0418462	0
NC_015762.1	15361764	15375071	-	2894	gene-LOC100648667	LOC100648667	protein_coding	100648667	bter:100648667	sodium channel protein Nach	#N/A	0.39209	0.0333986	0.220317	0.115713	0	0.101488	0.43053	0.0699254	0.0876453	0.510764	0.0435105	0.0567668	0.0720859	0	0.799132	0.119138	0.380441	0.225076	0	0.20775	0.339356	0.114961	0.571167	0.297688	0.487745	0.221174	0.0839839	0.100447	0.0869955	0.430184	0.256415	0.0688851	0.173926	0.175007	0.535204	1.60357	0.353046	0.12427
NC_015762.1	15362769	15483999	+	3248	gene-LOC100649127	LOC100649127	protein_coding	100649127	bter:100649127	protein lunapark-B isoform X1	LNPK	123.488	110.82	96.2985	54.1624	54.6372	64.2935	75.5705	53.2908	94.1214	114.096	90.0781	81.6357	120.815	85.423	71.7375	82.2861	116.1	82.5494	93.8894	101.106	65.9343	79.1626	87.835	120.443	103.742	64.7816	69.873	68.5743	72.1847	152.199	89.165	87.4421	133.518	80.5285	89.6086	193.311	141.061	81.0736
NC_015762.1	15383051	15396418	-	2157	gene-LOC100643232	LOC100643232	protein_coding	100643232	bter:100643232	sodium channel protein Nach	#N/A	0.0276873	0.0896202	0	0.0258748	0	0.0816986	0.0481361	0.0312724	0	0	0	0	0	0	0	0.0799222	0.0850717	0	0	0	0	0	0	0	0	0.0269767	0.0563397	0.053907	0.05836	0.0887951	0.0312752	0.0308072	0.0333361	0	0.0326396	0.0303025	0.0338339	0.0333462
NC_015762.1	15454742	15461602	-	2663	gene-LOC100643353	LOC100643353	protein_coding	100643353	bter:100643353	IQ and ubiquitin-like domain-containing protein	#N/A	1.41286	1.56071	1.35676	0.167667	1.00186	0.2647	0.370402	0.253303	0.047624	0.208151	0.425563	0.0925364	0.274186	0.481735	0.542782	0.215787	0.275628	0	0.0670657	0.0903086	0.0867748	0.0624668	0.206904	0.269593	0.631017	1.15809	0.182538	0.021832	0.567251	0.215769	0.633313	0.274488	0.0270019	0.298867	0.608068	0.46635	0.0548102	0.13505
NC_015762.1	15462088	15464403	-	1838	gene-LOC100648893	LOC100648893	protein_coding	100648893	bter:100648893	IQ and ubiquitin-like domain-containing protein	#N/A	0.552374	0.420698	1.04069	0.242925	1.26425	1.37425	0.338943	0.587201	0.0690004	0.435617	0.61658	0.178763	0.397257	0.620413	0.314566	0.375173	0.133115	0.0885977	0.194337	0.490666	0.754346	0.0603369	0.299774	0.15624	0.585122	0.728151	0.694238	0.158157	0.3082	0.364722	0.550548	0.795389	0.743316	0.393651	0.804394	0.497865	0.277942	0.743539
NC_015762.1	15465136	15468883	-	2723	gene-LOC100649015	LOC100649015	protein_coding	100649015	bter:100649015	N-alpha-acetyltransferase 35, NatC auxiliary subunit isoform X1	NAA35	43.7548	44.6539	45.3737	30.0889	23.7676	55.4623	43.812	48.1571	34.6981	37.2975	41.8498	31.9154	43.133	21.6715	39.0685	34.7359	44.207	25.6254	50.9291	42.8125	42.495	33.0091	34.3312	25.8116	34.4349	33.9559	30.2585	32.0692	33.3776	41.5699	38.2516	43.0236	34.91	43.1249	37.128	57.2733	46.0713	43.9279
NC_015762.1	15473261	15475862	+	2461	gene-LOC100649367	LOC100649367	protein_coding	100649367	bter:100649367	LOW QUALITY PROTEIN: condensin complex subunit 2	#N/A	7.15881	5.34138	6.47703	4.10483	1.92339	4.41574	5.71674	3.09727	3.22081	4.93017	4.37469	2.53667	4.78945	2.8091	4.39326	2.00809	18.1188	0.794031	1.63284	1.8567	2.67607	4.34855	3.63194	3.44231	2.56737	6.36033	4.12325	3.11837	3.52941	7.627	4.93413	4.21226	3.18479	3.88078	8.01017	14.1827	4.83368	2.6012
NC_015762.1	15476201	15477943	+	1536	gene-LOC100649488	LOC100649488	protein_coding	100649488	bter:100649488	LOW QUALITY PROTEIN: probable malate dehydrogenase, mitochondrial	MDH2	1.98294	1.63609	1.56817	0.581375	1.12061	0.688374	0.709772	0.746569	0.536685	1.12273	0.901766	0.748686	0.746999	1.57759	1.05396	1.3094	1.6327	0.689113	1.97665	1.2917	0.714607	1.1913	0.677572	0.841318	1.22529	0.833433	1.22632	0.681313	1.31128	1.49634	1.75678	1.21135	1.3576	1.13052	1.19173	2.2128	1.23533	1.31118
NC_015762.1	15488391	15488908	+	518	gene-LOC110119215	LOC110119215	protein_coding	110119215	bter:110119215	histone-lysine N-methyltransferase SETMAR-like	#N/A	0.115292	0.373187	0.136765	0	0	0.1134	0.200443	0	0	0.118899	0.121544	0	0.201367	0	0.111616	0.110934	0.118082	0	0.17239	0	0	0	0.236373	0	0.12976	0.224667	0.117302	0	0.121508	0.184876	0.130233	0.128284	0.138815	0.139678	0.135914	0.252365	0.140888	0
NC_015762.1	15548154	15551905	+	1915	gene-LOC100649613	LOC100649613	protein_coding	100649613	bter:100649613	uncharacterized protein LOC100649613 isoform X1	#N/A	0.997956	1.05993	1.3318	0.524604	0	0.245394	0.867506	0.352244	0.033113	0.611071	0.756174	0.171575	0.381283	0.0372167	0.332109	0.180044	1.14987	0.0425177	0.0932617	0.722103	0.33184	0.347465	0.31969	0.974728	0	0.182315	0.126919	0	0.197205	4.25069	1.19773	0.277603	0.33794	0.453388	0.845579	3.34493	1.29572	0.262921
NC_015762.1	15552630	15554867	+	1670	gene-LOC110120172	LOC110120172	protein_coding	110120172	bter:110120172	uncharacterized protein LOC110120172 isoform X1	#N/A	0.250329	0.173632	0.0848435	0.100261	0	0.0351744	0.0932601	0.080784	0	0.22128	0.150802	0.0491865	0.06246	0	0	0	0.21976	0	0	0.0720035	0	0.0332034	0.109977	0.214948	0	0.0348436	0	0.0348136	0.150757	0.688136	0.201978	0.159164	0.0430575	0.0433252	0.337263	1.17418	0.393304	0.344564
NC_015762.1	15627364	15632869	+	2534	gene-LOC100649797	LOC100649797	protein_coding	100649797	bter:100649797	homeobox protein engrailed-1a	EN	0.542065	0.457721	0.307533	0.198227	1.56231	0.417262	0.122924	0.559017	0.350339	0.243053	0.397535	0.162079	0.246981	1.04064	0.365065	0.340158	0.313798	0.321315	0.845759	0.54571	0.159587	0.328234	0.289916	1.13327	0.212205	0.275559	0.479577	0.160604	0.422258	0.907014	0.505821	0.472028	0.539154	0.371188	0.805725	1.00598	0.662405	0.851551
NC_015762.1	15668935	15767143	-	3835	gene-LOC100649914	LOC100649914	protein_coding	100649914	bter:100649914	segmentation polarity homeobox protein engrailed	EN	0.794209	0.50407	0.350989	0.17464	1.34649	0.5361	0.162445	0.615623	0.330698	0.369377	0.410428	0.171351	0.299189	1.44956	0.376905	0.524444	0.398739	0.445853	0.838261	0.564388	1.05448	0.390389	0.415055	1.51635	0.525809	0.379327	0.269351	0.697361	0.754966	0.449486	0.580495	0.485171	0.562499	0.660328	0.514029	0.732879	0.685077	0.675201
NC_015762.1	15782351	15839409	-	4660	gene-LOC100643964	LOC100643964	protein_coding	100643964	bter:100643964	uncharacterized protein LOC100643964	#N/A	0.730498	0.788177	0.471282	0.251513	0.461711	0.504217	0.601588	0.521109	0.285759	0.409716	0.41883	0.846093	0.626745	0.749405	0.297771	0.234295	3.12396	0.174724	0.306603	0.33545	0.359515	0.0951925	0.683148	0.801118	0.158664	0.412066	0.234704	0.349331	0.270134	0.945325	0.419819	0.598916	0.694372	0.745268	0.921593	1.3325	0.986636	0.385878
NC_015762.1	15901386	15906874	-	3345	gene-LOC100650233	LOC100650233	protein_coding	100650233	bter:100650233	organic cation/carnitine transporter 1	#N/A	12.6049	15.5458	29.1214	15.8176	0.823322	34.0682	20.8125	3.54918	18.104	16.9394	8.75224	13.1868	3.80437	1.51276	65.6644	26.3012	24.4483	18.8888	13.0009	26.0443	37.9091	21.1355	37.0069	3.36963	39.4655	43.1415	2.72477	30.8856	19.7573	12.4824	16.1542	3.75464	4.49279	18.5587	17.2589	5.56901	5.86892	7.97763
NC_015762.1	15913387	15953720	+	7612	gene-LOC100650026	LOC100650026	protein_coding	100650026	bter:100650026	phosphatidylinositol 4-phosphate 5-kinase type-1 gamma isoform X5	PIP5K	23.7881	25.9542	21.7596	12.4353	9.73464	14.8551	17.4186	14.9496	17.9438	19.718	15.3843	16.5751	19.0748	10.168	18.4495	12.9694	20.9085	12.7288	15.2154	12.5348	11.5814	16.6524	21.498	15.7317	16.9188	15.5486	12.1732	16.8031	14.0154	29.867	22.8827	23.4831	16.6635	22.261	18.5166	26.3357	23.1441	17.4811
NC_015762.1	15956628	15991786	+	8402	gene-LOC100650354	LOC100650354	protein_coding	100650354	bter:100650354	tropomyosin isoform X1	#N/A	108.042	108.596	132.498	96.1731	531.813	209.95	96.6374	226.722	109.298	84.9001	94.3421	90.4319	136.735	178.345	112.813	159.042	100.238	119.041	151.994	141.327	353.223	86.7383	96.9387	238.209	176.592	94.7697	102.686	110.541	93.2881	133.299	112.705	130.688	108.689	105.206	112.845	120.946	118.824	144.42
NC_015762.1	15997114	16037047	-	3260	gene-LOC100650472	LOC100650472	protein_coding	100650472	bter:100650472	LIM and SH3 domain protein Lasp isoform X1	#N/A	49.7556	38.4843	53.4375	38.1439	28.2476	29.8391	55.9278	21.0434	51.8962	46.2489	23.1753	40.1889	53.626	44.7514	46.5375	39.3611	61.917	33.118	21.0371	30.0984	33.1736	44.2577	69.6901	61.442	59.9995	43.9807	22.0683	53.27	44.7925	85.4252	53.5546	31.4114	38.0705	34.6673	31.4009	62.6759	50.4142	28.2195
NC_015762.1	16038231	16042226	-	1497	gene-LOC100650674	LOC100650674	protein_coding	100650674	bter:100650674	3-hydroxyisobutyrate dehydrogenase, mitochondrial isoform X1	HPD1	53.0591	42.6136	38.0486	27.9247	19.8916	47.3226	58.3651	39.0669	42.952	42.6231	60.7727	35.8855	28.2893	11.8069	55.6543	45.9866	33.2596	47.1558	36.3277	38.7968	59.4297	62.154	35.0475	40.4762	82.3024	64.3691	29.7521	51.6918	53.9857	28.0196	27.7142	36.1331	35.4967	43.7405	58.9754	33.9257	69.5672	40.8407
NC_015762.1	16043804	16051055	+	2956	gene-LOC100644202	LOC100644202	protein_coding	100644202	bter:100644202	uncharacterized protein LOC100644202 isoform X1	#N/A	1.7779	2.35426	4.52963	4.41814	0.698751	2.5436	6.49813	2.53297	2.61711	5.08385	1.10755	1.55613	3.45812	0.84386	4.47907	1.74958	1.36569	3.63586	0.845854	1.52545	2.75562	5.04599	2.7338	0.752898	6.86712	15.433	1.06889	4.68099	4.3863	1.19869	3.53734	0.674402	0.875717	2.37424	2.83425	1.85739	1.33319	1.65463
NC_015762.1	16051612	16057198	+	1650	gene-LOC100650874	LOC100650874	protein_coding	100650874	bter:100650874	uncharacterized protein LOC100650874	#N/A	175.509	90.0946	109.444	79.3884	80.534	172.059	141.68	111.566	78.2842	151.398	177.661	153.181	89.7683	92.003	177.376	176.954	81.4812	160.573	131.945	156.903	169.81	177.17	104.409	101.684	252.65	199.887	140.49	165.572	169.941	155.953	127.112	123.317	148.649	231.048	196.192	151.483	182.051	137.84
NC_015762.1	16248200	16279983	+	10248	gene-LOC100644320	LOC100644320	protein_coding	100644320	bter:100644320	bromodomain adjacent to zinc finger domain protein 2B isoform X1	#N/A	6.48031	7.25293	12.2775	2.91913	6.85278	5.25049	7.08712	6.47691	11.3792	8.08333	7.66722	6.98139	6.41239	7.34398	6.22855	5.27651	10.5048	5.12458	5.89046	3.74888	2.13087	7.24503	7.08506	8.52571	7.89039	7.81301	4.68406	8.47572	5.62589	8.73739	9.82154	7.36617	5.69748	5.59875	8.69741	12.6796	11.1093	8.58387
NC_015762.1	16280651	16283236	+	1788	gene-LOC100650994	LOC100650994	protein_coding	100650994	bter:100650994	NAD kinase 2, mitochondrial	ppnK	17.3352	18.4337	21.1978	10.3633	8.66404	14.8496	19.2793	13.7701	13.2639	18.4975	14.93	10.1069	10.9092	10.7224	15.8124	10.188	8.68921	7.05833	6.7423	11.4328	16.9628	12.901	20.7835	14.4549	15.6386	16.0117	9.92316	13.7543	14.292	17.2999	14.8655	13.3794	12.5876	13.4752	17.8765	25.8453	23.5511	11.0225
NC_015762.1	16283686	16289145	+	3104	gene-LOC100651116	LOC100651116	protein_coding	100651116	bter:100651116	steroidogenic acute regulatory protein-like	#N/A	25.1661	26.3124	35.6047	15.1757	3.79852	14.1365	26.4926	16.1031	24.4126	31.0726	17.0989	19.2122	15.6933	5.18911	23.9166	14.9584	18.9372	13.8762	11.4499	12.5708	15.4848	28.4037	30.137	7.63258	23.7984	28.5507	16.0911	28.5262	20.0747	18.388	24.0806	15.1356	16.4013	17.5522	16.8978	20.2152	21.8892	12.0497
NC_015762.1	16292014	16434813	+	7658	gene-LOC100651358	LOC100651358	protein_coding	100651358	bter:100651358	diacylglycerol kinase 1 isoform X1	dgkA	3.72772	2.99129	2.38676	1.71998	5.82144	3.02221	2.51507	3.99901	1.58984	1.81761	2.14579	1.2657	1.74347	23.5643	2.18947	3.06155	3.139	1.24397	1.95901	3.59576	2.24051	1.68709	2.822	5.56865	2.54539	2.30232	1.42821	1.23748	2.2027	6.76536	3.18011	4.43412	3.28638	3.28792	3.76933	8.0743	5.88946	6.36811
NC_015762.1	16435203	16439922	+	3846	gene-LOC100651476	LOC100651476	protein_coding	100651476	bter:100651476	enhancer of mRNA-decapping protein 4	#N/A	21.6774	24.9052	21.0912	13.2492	7.36211	20.0692	21.5434	21.8359	25.5228	27.7361	18.8421	22.7032	34.01	11.3039	19.0319	16.4951	29.6608	17.148	26.3761	13.8036	12.3321	16.1476	24.6729	10.8827	16.6729	12.1037	14.5665	17.6109	14.0251	34.8601	22.8727	20.0943	23.2769	21.3711	20.1546	47.8238	31.3285	25.8461
NC_015762.1	16440990	16442662	-	1440	gene-LOC100652069	LOC100652069	protein_coding	100652069	bter:100652069	rRNA-processing protein UTP23 homolog	UTP23	14.2668	11.6121	15.0544	10.8523	7.82933	16.1946	16.1152	13.4909	12.6823	13.2161	13.0729	9.46909	11.7347	8.01787	15.7391	12.69	18.9446	7.5767	9.11584	10.3545	12.5971	10.3583	11.2663	11.0182	7.46843	11.1933	14.7264	10.6184	9.70344	16.8255	11.5245	13.4748	9.88709	9.14463	20.0455	21.5606	12.7715	6.94302
NC_015762.1	16442662	16443504	+	596	gene-LOC100652185	LOC100652185	protein_coding	100652185	bter:100652185	probable small nuclear ribonucleoprotein Sm D2	SNRPD2	110.224	105.413	111.615	88.3066	83.7524	109.105	112.105	96.9944	106.714	115.945	103.63	80.0742	129.16	68.6392	105.351	97.2839	150.556	42.6232	55.4367	64.8642	85.977	116.202	94.7071	117.807	52.8931	84.2566	131.21	77.063	69.5944	114.404	69.6111	102.241	86.987	81.7007	130.885	129.299	81.3063	48.0322
NC_015762.1	16443593	16444972	-	856	gene-LOC100651829	LOC100651829	protein_coding	100651829	bter:100651829	proteasome subunit alpha type-6	PSMA6	507.632	422.303	427.963	276.452	164.082	349.291	390.271	307.88	318.39	359.177	508.679	330.965	321.82	171.847	374.258	294.839	284.753	231.423	266.225	645.409	350.941	295.71	326.272	238.945	457.162	519.892	391.406	361.737	496.912	483.75	439.045	396.844	425.724	431.667	612.495	495.183	588.442	410.055
NC_015762.1	16445478	16448045	+	1800	gene-LOC100651593	LOC100651593	protein_coding	100651593	bter:100651593	probable galactose-1-phosphate uridylyltransferase isoform X1	galT	130.093	118.886	149.403	94.9114	91.2744	128.839	121.308	145.102	110.301	137.105	145.927	107.377	125.923	55.9469	144.158	157.42	94.3664	90.9657	150.963	139.151	132.134	105.324	101.592	94.7661	143.207	137.39	134.791	127.97	127.806	142.371	127.65	120.683	121.441	131.482	201.472	144.851	159.339	115.244
NC_015762.1	16448039	16450992	-	1682	gene-LOC100651711	LOC100651711	protein_coding	100651711	bter:100651711	adenylyltransferase and sulfurtransferase MOCS3	MOCS3	47.5073	46.7762	46.5837	34.3433	75.6759	53.0837	51.0814	55.985	39.962	43.6107	60.3769	40.6801	62.7586	33.6435	47.4018	59.1722	36.0381	24.2521	47.9406	51.5084	52.6184	42.8565	32.6486	47.3779	49.0332	35.1485	67.1565	38.4711	37.7572	56.1954	32.6474	49.7001	42.9213	56.2221	45.5824	45.0776	63.6512	44.3454
NC_015762.1	16449783	16452890	+	1987	gene-LOC100651946	LOC100651946	protein_coding	100651946	bter:100651946	ras-related protein Rab-39B	RAB39B	47.9394	62.556	47.6336	35.0546	26.6808	52.2375	50.4778	61.4798	43.5933	47.1143	75.4756	43.2411	66.9841	25.3229	56.0131	66.4003	33.5231	49.869	90.7811	54.8278	47.6525	39.5152	32.1662	28.2907	59.4693	39.9737	59.1722	34.3799	46.2794	62.7031	40.9788	60.4648	42.5574	56.222	57.5064	51.5466	58.5454	51.2218
NC_015762.1	16536489	16539537	-	2426	gene-LOC100645362	LOC100645362	protein_coding	100645362	bter:100645362	uncharacterized protein LOC100645362	ACTR2	14.0072	15.2194	17.054	10.9968	7.09504	14.3342	15.2363	13.2907	14.0624	14.1153	13.9363	9.51433	10.362	7.43252	9.93807	9.87737	10.3373	5.4706	12.1469	10.7309	11.4064	12.1139	12.5924	10.3279	9.69727	12.8322	9.59274	9.63386	10.1443	15.1188	10.9839	12.7369	8.71409	10.7068	12.769	18.2401	13.0557	10.0805
NC_015762.1	16539877	16551875	-	3092	gene-LOC100644548	LOC100644548	protein_coding	100644548	bter:100644548	LOW QUALITY PROTEIN: DNA mismatch repair protein Msh2	MSH2	12.4581	22.0382	19.2233	8.53787	4.11944	11.6457	12.6093	9.42445	11.4846	11.6327	13.2965	10.095	12.6843	6.17735	11.4812	6.83919	13.0958	2.44896	3.89885	4.08338	9.60348	9.57636	16.1763	8.73026	6.63029	11.5173	7.36931	8.27329	8.69208	14.9905	8.31257	10.3158	6.79061	8.54103	11.9996	20.3782	12.0374	10.631
NC_015762.1	16546535	16551220	+	2452	gene-LOC100644671	LOC100644671	protein_coding	100644671	bter:100644671	uncharacterized protein LOC100644671	#N/A	1944.55	1657.29	900.231	589.076	208.804	914.491	878.656	1045.11	972.429	1354.54	1381.95	1181.57	1472.31	391.578	932.62	1184.81	861.296	546.705	920.95	592.451	333.334	759.968	1342.13	615.975	428.57	742.714	800.071	613.681	693.894	1475.07	1405.45	1882.83	2389.15	1680	1103.43	1264.12	1490.67	1187.6
NC_015762.1	16551900	16555882	+	1769	gene-LOC100644916	LOC100644916	protein_coding	100644916	bter:100644916	hydroxylysine kinase	AGPHD1	9.92544	12.0751	15.6586	9.43346	8.31925	7.43813	13.7931	8.99904	12.8687	9.50478	10.2857	14.3481	11.1443	10.3541	11.2105	11.077	50.6552	19.3773	8.88437	7.40916	15.4794	25.3269	17.546	22.3616	14.0587	15.1639	5.25531	13.1461	7.61414	19.9218	10.4489	15.1384	9.5116	12.2293	12.258	22.5388	19.4723	10.7749
NC_015762.1	16558114	16797275	-	2647	gene-LOC100645479	LOC100645479	protein_coding	100645479	bter:100645479	ADAMTS-like protein 3	#N/A	2.0757	1.89878	2.51582	1.51812	0.650267	0.865474	1.82398	1.45256	1.26967	2.58271	0.951412	0.899926	0.827531	0.403872	2.86137	0.998619	2.0566	0.768996	0.843389	0.726836	1.24402	1.29878	2.42847	0.542444	3.14876	1.9345	0.482059	3.00907	1.90227	2.71342	1.93691	1.90793	2.30904	2.15939	1.86183	3.38295	2.78464	1.44018
NC_015762.1	16821141	16825685	+	3639	gene-LOC100644430	LOC100644430	protein_coding	100644430	bter:100644430	peptidyl-alpha-hydroxyglycine alpha-amidating lyase 1 isoform X1	#N/A	27.2103	23.6127	18.3973	11.4569	7.37884	16.804	18.6745	14.8293	19.9348	21.2238	13.72	13.4532	16.2811	11.1831	10.8675	8.10087	10.5894	6.04115	8.85864	11.8131	11.0492	12.8453	15.5281	18.3674	6.90815	9.92999	10.9703	10.5925	11.5885	27.5533	18.5567	17.4756	18.6928	15.7272	17.0447	28.9902	25.9911	16.6033
NC_015762.1	16826482	16854429	-	4164	gene-LOC100645821	LOC100645821	protein_coding	100645821	bter:100645821	LOW QUALITY PROTEIN: homeobox protein orthopedia-like	#N/A	0.0143423	0.0464243	0.0680541	0.0536139	0.12401	0.0987485	0.0124675	0.0971969	0.106599	0.0887458	0.03024	0.0591798	0.1503	0.154042	1.80505	0.0138002	0.0293787	0.0391073	0.0428905	0.0144387	0.0277475	0.0133164	0.0441071	0.189654	0.0322843	0.0139742	0.0145923	0.0139622	0.0151156	0.0919938	0.0972054	0.0638339	0.034537	0.0521276	0.0845385	0.0470912	0.0876318	0.0345474
NC_015762.1	16873950	16879530	-	2160	gene-LOC100645702	LOC100645702	protein_coding	100645702	bter:100645702	kynurenine/alpha-aminoadipate aminotransferase, mitochondrial	AADAT	78.2185	258.016	74.8129	514.685	14.7422	109.759	23.3136	38.0369	91.4768	261.556	131.953	110.397	83.8329	241.922	129.339	111.443	76.09	94.69	111.705	28.5306	55.7912	92.3391	643.043	94.1279	65.0376	33.8896	125.125	27.1045	160.354	175.082	69.8029	205.229	296.28	240.005	51.2382	73.8052	939.479	159.406
NC_015762.1	16903621	16949109	+	2808	gene-LOC100645584	LOC100645584	protein_coding	100645584	bter:100645584	retinal homeobox protein Rx1-like	RAX	0.191415	0.137686	0.0252295	0.0198761	0.0612983	0.0418385	0.0739527	0.0240223	0.0903296	0.0438672	0.0672646	0	0	0.0507621	0.123541	0.0409288	0	0.0289962	0	0.149879	0.0205735	0.0592411	0.0654066	0.0511343	0	0.08289	0	0.0207047	0.112075	0.102314	0.0960976	0.0473299	0.179253	0.257668	0.150435	0.116386	0.207919	0.204922
NC_015762.1	16978281	16989846	-	1850	gene-LOC100645040	LOC100645040	protein_coding	100645040	bter:100645040	paired box protein Pax-6	#N/A	0.0322819	0	0.0382942	0	0	0	0.028062	0.036462	0	0	0	0	0	0	0	0.0310616	0.066126	0	0	0	0.0312272	0	0	0	0	0	0	0	0.0340223	0	0	0	0	0	0	0	0	0.0388798
NC_015762.1	17015386	17075917	+	2814	gene-LOC100645234	LOC100645234	protein_coding	100645234	bter:100645234	uncharacterized protein LOC100645234	#N/A	0.021223	0	0.0503513	0.0198337	0.0305838	0.062624	0.0184488	0.0719133	0.0225343	0.0218868	0.0447475	0	0	0	0.0821851	0	0	0	0.0952005	0	0	0	0	0.0510252	0	0.0206783	0.0431858	0	0.0223672	0	0	0	0.025553	0.0257118	0	0.0232276	0.051869	0.0255606
NC_015763.1	50042	180468	+	1166	gene-LOC100650714	LOC100650714	protein_coding	100650714	bter:100650714	RNA-binding protein Musashi homolog Rbp6	MSI	5.73654	9.94738	7.77708	2.10611	6.86436	3.82876	3.38381	6.71076	7.28742	8.24011	5.7776	5.35399	7.24611	4.58426	5.25611	6.75178	5.77043	4.53892	8.42434	2.93912	0.297274	4.61288	8.87331	4.5563	5.53407	5.33979	4.37739	4.18838	4.9662	5.42069	6.94276	7.75073	6.29024	8.93554	5.85691	6.6708	8.69999	5.73694
NC_015763.1	192503	194001	+	1212	gene-LOC100649248	LOC100649248	protein_coding	100649248	bter:100649248	charged multivesicular body protein 6	CHMP6	50.0142	55.5848	79.9629	56.5028	35.2204	63.5879	97.5758	50.8136	64.824	74.8527	65.9206	76.7874	59.2113	32.93	64.4957	58.033	73.3797	63.0814	65.8683	71.582	59.0096	75.8086	64.2513	51.8304	63.6111	59.293	42.7643	74.6401	78.1572	66.6092	72.47	74.456	58.8538	66.9803	62.9102	88.4444	67.3196	47.8924
NC_015763.1	202525	225350	+	2157	gene-LOC100648927	LOC100648927	protein_coding	100648927	bter:100648927	uncharacterized protein LOC100648927 isoform X2	#N/A	44.5765	57.4466	55.769	31.5414	12.9673	13.8071	39.2309	15.261	52.9163	52.1384	18.1261	36.9389	45.7467	25.3426	38.652	36.9773	56.7428	28.7636	14.9451	41.2805	34.0141	25.4755	63.1222	31.0202	49.9523	25.3042	14.9864	35.2282	35.7747	99.0066	52.9801	21.1954	30.1692	20.8975	27.2867	49.6962	41.8187	16.2062
NC_015763.1	210815	212751	+	1746	gene-LOC105666371	LOC105666371	protein_coding	105666371	bter:105666371	uncharacterized protein LOC105666371	#N/A	3.83093	9.74304	2.39394	0.543416	0.246457	1.74945	2.11108	1.35218	1.8159	2.11648	2.27174	1.50546	2.50913	0.693923	1.35768	0.954443	0.350324	0.466331	0.409155	0.413216	1.95215	1.81021	2.52456	0.986838	0.692947	1.06646	0.974425	1.09884	0.937269	6.47213	1.15912	3.04472	1.60615	1.49182	1.29033	5.01637	9.4464	1.81261
NC_015763.1	225462	299219	-	8306	gene-LOC100650591	LOC100650591	protein_coding	100650591	bter:100650591	mucin-5AC	MYT1L	0.107852	0.139642	0.272937	0.268779	0.248677	0.0919379	0.400018	0.0568484	0.167957	0.304018	0.0833803	0.237346	0.100465	0.326061	0.459419	0.193715	0.375571	0.156843	0.0860082	0.180962	0.54251	0.27371	0.250602	0.25066	0.598841	0.280225	0.0877858	0.377978	0.333423	0.115297	0.438583	0.0960045	0.103885	0.130664	0.178001	0.188864	0.123009	0.155875
NC_015763.1	539973	541644	+	1266	gene-LOC100648812	LOC100648812	protein_coding	100648812	bter:100648812	transcription initiation factor IIA subunit 2	TFIIA2	37.8802	27.1032	33.2397	26.3189	21.8896	32.6186	33.5847	28.559	33.0581	38.4327	35.9059	25.1745	30.0731	15.4249	36.718	32.6356	36.9608	16.7216	23.3473	19.1862	32.1707	35.0393	33.1249	29.7718	33.1832	35.9888	45.9797	36.6467	29.7305	36.6874	27.0695	36.06	30.898	29.4327	43.7103	43.8332	35.0487	21.8169
NC_015763.1	541227	543939	-	2060	gene-LOC100648700	LOC100648700	protein_coding	100648700	bter:100648700	membrane-bound transcription factor site-2 protease	MBTPS2	33.1657	22.5216	23.6606	16.1476	10.8205	16.4247	23.9413	16.045	19.0234	23.9482	17.5737	18.9404	21.4693	10.7943	23.9408	14.8123	18.4687	8.30023	13.308	19.788	21.5657	17.8462	21.5164	13.2433	19.9037	22.5976	16.5179	17.6956	20.2878	21.8959	24.2989	23.2579	19.8963	21.3547	20.0958	27.0652	23.807	16.6202
NC_015763.1	544306	547052	+	1797	gene-LOC100648588	LOC100648588	protein_coding	100648588	bter:100648588	8-oxo-dGDP phosphatase NUDT18	#N/A	35.2612	45.2887	38.8717	22.6416	16.044	31.7406	38.6833	29.9173	36.4871	41.7452	35.982	26.1006	26.2367	19.0767	31.756	17.4918	17.1893	12.2789	17.3925	18.7696	25.6543	27.1848	30.5592	26.1282	22.4427	31.5392	25.4275	29.6032	30.3673	42.7401	34.3872	33.7618	28.9705	28.9493	39.4135	67.2176	47.516	34.743
NC_015763.1	548241	550780	-	2198	gene-LOC100648469	LOC100648469	protein_coding	100648469	bter:100648469	zinc finger protein 214	#N/A	7.71651	6.11242	5.93055	3.40255	2.15353	4.11563	5.55049	5.18646	4.26974	5.71623	5.87204	3.92396	5.55235	1.6861	7.54938	5.15033	6.23353	2.14851	2.72201	2.73535	3.96875	5.34819	6.04407	3.2336	4.37301	5.2947	5.03128	5.4224	4.23808	4.66193	3.62163	6.04651	4.93986	5.201	8.61628	8.29671	4.11715	3.37059
NC_015763.1	551443	553948	+	1854	gene-LOC100648351	LOC100648351	protein_coding	100648351	bter:100648351	transmembrane protein 39A isoform X1	#N/A	48.6404	40.8726	45.6629	36.8769	29.616	46.4797	56.059	48.9356	33.9631	46.5078	42.1429	29.197	34.7694	22.3728	53.7631	35.5198	40.8107	17.918	25.3348	43.4221	47.8615	44.3238	36.3559	40.8141	29.9462	48.8673	33.1342	35.2783	38.4301	37.9653	32.9298	40.5732	27.1102	36.6058	51.7585	53.0234	44.9924	29.0582
NC_015763.1	557614	560356	-	1065	gene-LOC100648235	LOC100648235	protein_coding	100648235	bter:100648235	chymotrypsin-1-like	PRSS1_2_3	0.168229	0	1.13085	0.576462	4.52537	2.86812	0.341224	6.14376	0.47633	0.578306	5.85259	0.771282	1.56707	0.334601	0.651461	7.28417	3.50344	0.764519	3.60546	0.0564535	5.26171	1.04131	0.517357	0.337054	4.03927	0.163912	0.570539	0.382132	1.95029	0.179841	0.19003	10.8568	0.135035	0.0679372	1.52045	1.28884	1.37051	0.810453
NC_015763.1	562132	566955	+	2151	gene-LOC100648007	LOC100648007	protein_coding	100648007	bter:100648007	laccase-1-like	#N/A	0.277645	0.0898702	0.230549	0.025947	0.160042	0	0	0	0.02948	0	0.0585399	0	0	0.0331334	0.0268792	0.026715	0.170618	0	0.0415147	0	0	0	0	0.0333763	0.124995	0.486935	0.0564969	0.0540574	0.117046	0	0.0940872	0.154466	0	0.033637	0.392768	0.334258	0	0
NC_015763.1	569321	571309	-	1018	gene-LOC100648122	LOC100648122	protein_coding	100648122	bter:100648122	chymotrypsin-1	PRSS1_2_3	0.762651	0.189893	12430.5	15065.3	18.0073	11.0212	18621.2	1.65655	6636.64	7175.43	1.54616	7008.17	13.4228	7.07099	16671.2	5943.29	12182.8	21615.8	2.71929	3640.51	23029	29153.4	11498.3	259.172	21800.1	17113.4	1.9697	26066.5	14871.5	0.188145	9889.86	0.391657	0.211904	0.426443	0.414953	1.28414	0.0716893	0.141312
NC_015763.1	718547	807213	+	11607	gene-LOC100647887	LOC100647887	protein_coding	100647887	bter:100647887	transcription factor AP-2-epsilon isoform X1	TFAP2N	1.64649	1.49892	1.30617	1.08672	0.956501	1.50307	1.08687	1.54006	1.16366	0.997574	2.35956	1.11107	0.844747	1.34472	1.89287	0.831736	0.948563	0.785663	1.30789	1.04634	0.557446	1.46184	1.54542	1.25561	1.30297	1.55411	1.48673	1.73309	1.77322	2.08742	1.7843	2.19843	2.05676	2.84251	1.7651	1.49793	2.55275	2.28047
NC_015763.1	808637	817007	-	2630	gene-LOC100647173	LOC100647173	protein_coding	100647173	bter:100647173	KH domain-containing, RNA-binding, signal transduction-associated protein 3 isoform X1	KHDRBS3	34.5839	40.9775	30.9237	15.6825	13.6784	23.3625	22.3846	21.288	27.0282	26.5795	25.7584	25.8293	36.5277	11.0021	23.8743	13.5685	29.0715	16.8415	21.968	16.2081	14.4975	15.4542	26.0013	14.0582	28.2409	22.3905	18.9911	20.5585	21.0362	39.7991	33.4481	24.5844	24.1418	23.9618	23.5571	38.2234	27.6102	23.1372
NC_015763.1	817005	818452	+	1265	gene-LOC100647605	LOC100647605	protein_coding	100647605	bter:100647605	probable N-acetyltransferase CML3	#N/A	18.837	17.9557	14.2249	11.3389	5.10254	11.7018	11.1217	11.198	13.0332	15.0444	14.4334	7.33754	9.97731	8.16928	14.5343	8.67639	11.9432	3.54006	5.7179	8.41246	10.0927	12.0104	11.4214	8.05892	9.40491	12.5577	12.0084	11.5358	11.6926	19.8344	9.9191	14.4984	8.41273	11.3248	22.7073	27.4368	16.9613	8.98385
NC_015763.1	818503	822588	-	2189	gene-LOC100647407	LOC100647407	protein_coding	100647407	bter:100647407	L-galactose dehydrogenase isoform X1	GalDH	72.7352	46.981	55.4715	43.6247	57.7553	66.1477	71.1249	72.4776	42.2936	57.8756	67.7341	46.418	47.937	23.7024	64.4467	66.442	104.813	37.6792	55.3166	67.7036	80.3612	54.3351	40.1052	33.8792	62.8556	70.5496	42.6086	57.7934	56.2992	82.4222	46.3502	50.4227	43.1962	65.5772	70.3393	70.8866	84.3484	53.1982
NC_015763.1	929675	965073	+	356	gene-LOC110119841	LOC110119841	protein_coding	110119841	bter:110119841	uncharacterized protein LOC110119841	#N/A	1.00654	0	0.199001	0	0	0.330007	0.291656	0	0.178122	0.519013	0	0	0	0.60059	0.162408	0.322832	0	0	0	0	0	0.311515	0	0.403329	0.188809	0.163452	0.341362	1.30649	0.176801	0	0.378992	0	0.201983	0	0.197763	0.550808	0.409999	0
NC_015763.1	998180	1009579	+	962	gene-LOC105666354	LOC105666354	protein_coding	105666354	bter:105666354	uncharacterized protein LOC105666354	#N/A	0.310402	0	0.81007	0.0580167	1.25247	0.305308	0.377758	0.701192	0.395497	0.640224	0.523573	0.341545	0.216857	1.55579	0.300505	0.418137	0.190748	0.6771	0.278476	0.249991	0.240209	0.63404	0.509111	0.522399	1.04807	1.02828	0.442138	0.846093	0.588847	0.199097	0.841504	0.69076	0.523225	0.6769	0.365923	0.883278	0.682763	0.523382
NC_015763.1	1079515	1089110	-	3181	gene-LOC100646974	LOC100646974	protein_coding	100646974	bter:100646974	RNA-binding protein 25 isoform X1	RBM25	61.3736	86.2029	66.3901	27.7042	79.7319	55.2327	52.6655	47.267	54.122	49.8177	53.5781	40.3348	60.0076	63.2266	36.915	27.9281	45.2644	24.0348	39.4416	20.8663	24.245	32.0566	35.2197	66.895	32.9001	43.9022	35.9493	31.1255	41.4727	68.7609	57.4931	49.6347	44.2603	40.8052	46.3898	90.3282	79.5183	61.255
NC_015763.1	1089994	1095008	+	3167	gene-LOC100646855	LOC100646855	protein_coding	100646855	bter:100646855	serine/threonine-protein kinase VRK1	VRK	10.843	13.0318	10.536	6.1328	3.61426	7.90142	9.55678	9.28646	10.2916	11.7462	10.4767	7.34008	9.68318	4.92836	8.47085	7.18527	10.3522	6.6587	8.40253	7.27095	7.04116	7.93138	9.24012	5.34987	5.83656	6.72469	5.64071	5.70923	6.0616	14.6657	9.22337	10.7849	8.71864	8.86422	11.382	17.9969	12.6971	10.8334
NC_015763.1	1095949	1099037	+	2826	gene-LOC100646733	LOC100646733	protein_coding	100646733	bter:100646733	angiopoietin-1 receptor	#N/A	22.4431	23.9415	27.0492	14.0419	13.7347	19.0816	20.483	16.5892	16.4699	22.7092	16.9541	15.1145	19.1933	12.761	17.5948	10.289	16.5578	6.94357	7.04652	12.4458	15.107	14.2058	19.9519	15.2172	16.1023	16.5136	16.4484	16.5611	16.9937	25.0088	22.5585	21.9623	16.946	19.5604	20.7773	30.9235	23.9134	13.6932
NC_015763.1	1099872	1117814	+	6164	gene-LOC100646251	LOC100646251	protein_coding	100646251	bter:100646251	28S ribosomal protein S9, mitochondrial	RP-S9	15.3276	21.3257	17.033	7.60579	14.9116	16.1529	13.164	13.6135	14.7521	14.0085	15.3824	12.9396	16.2114	15.6553	12.4939	14.916	12.5528	10.7787	11.1985	15.1575	15.2392	13.4576	12.8122	20.8017	12.682	10.1953	9.80833	10.7147	10.9974	23.7083	10.4408	15.3838	13.602	11.7497	14.517	21.7274	22.4717	15.8232
NC_015763.1	1102757	1108895	+	5335	gene-LOC100646494	LOC100646494	protein_coding	100646494	bter:100646494	transient receptor potential channel pyrexia	#N/A	6.78373	9.02238	6.75909	3.01291	4.25878	4.93273	4.07728	5.33568	4.02933	3.80966	5.22795	3.69521	7.15592	4.90273	4.37828	2.53122	5.34276	2.44188	3.4648	3.22309	2.274	3.47145	4.61306	3.5257	4.30887	5.74798	4.41908	3.6071	4.68372	5.42103	6.09484	5.15666	5.39127	5.96727	5.27863	7.91457	6.48405	4.98842
NC_015763.1	1117856	1120750	-	2241	gene-LOC100646371	LOC100646371	protein_coding	100646371	bter:100646371	probable arginine--tRNA ligase, mitochondrial	RARS	6.55577	8.15166	7.36578	5.35457	2.64986	5.18999	6.02313	4.81604	5.88557	8.95948	5.11319	5.42478	9.1229	2.67143	7.27552	6.38489	9.63489	1.48964	2.19161	3.43406	3.45436	4.70122	6.41983	4.9976	1.64965	4.77766	5.36856	5.08486	2.94905	6.02541	2.37813	5.07057	1.6685	3.13175	5.21509	11.5208	4.59176	3.30591
NC_015763.1	1120027	1122234	+	1184	gene-LOC100646134	LOC100646134	protein_coding	100646134	bter:100646134	DNA-binding protein RFXANK	#N/A	8.1209	7.10221	5.62446	3.77108	3.27097	5.70544	5.13009	5.07049	6.74817	6.65833	7.71043	8.4639	10.1313	5.1767	3.12525	4.99898	6.50928	5.57021	6.86328	5.07795	4.5377	5.80723	5.42919	8.36771	4.65516	3.24363	5.33724	3.53546	5.52862	10.8383	4.84303	9.20438	8.62387	6.72199	4.34077	10.6545	12.3277	6.68247
NC_015763.1	1122828	1125920	-	1962	gene-LOC100645041	LOC100645041	protein_coding	100645041	bter:100645041	coatomer subunit delta	COPD	125.774	142.175	149.56	95.0682	51.1464	99.8183	138.387	107.336	151.903	147.727	120.079	114.588	123.447	68.255	109.976	91.1165	99.7931	64.3652	63.6738	89.7554	102.291	92.84	118.853	84.7825	85.0305	115.073	109.601	107.18	103.587	163.27	122.027	126.84	109.142	105.358	148.702	190.158	134.986	88.0582
NC_015763.1	1125928	1129051	+	2693	gene-LOC100650068	LOC100650068	protein_coding	100650068	bter:100650068	sprT-like domain-containing protein Spartan	#N/A	7.67308	7.93199	7.47114	5.20194	3.06797	6.80552	7.67252	7.81502	5.13319	4.96284	5.58758	4.05675	6.70083	3.17579	6.50524	4.52372	9.74394	2.44899	5.37181	4.71071	5.70624	5.41525	5.95611	3.91886	1.47261	4.40791	4.19673	4.27459	3.45908	5.19189	3.90785	5.65069	3.15073	3.94946	7.6861	9.34445	4.71536	4.72751
NC_015763.1	1129287	1135878	-	4626	gene-LOC100644917	LOC100644917	protein_coding	100644917	bter:100644917	uncharacterized protein LOC100644917 isoform X1	GCFC	52.5306	50.7723	46.1116	9.60363	2.36273	23.1359	14.9258	26.8448	25.6606	26.5344	30.7993	32.9383	36.19	4.08269	25.3466	16.6082	7.04751	4.66421	12.3542	12.8538	18.7073	24.4525	13.287	9.91686	9.27016	18.8931	15.8408	16.5895	11.8236	53.6378	17.4557	23.4432	16.7408	21.4588	30.5752	26.6198	18.9785	18.254
NC_015763.1	1136607	1142531	-	2808	gene-LOC100644794	LOC100644794	protein_coding	100644794	bter:100644794	PAX3- and PAX7-binding protein 1	GCFC	27.6488	36.2114	31.8143	13.4561	13.2711	19.9361	24.7926	18.4972	20.6629	22.9864	20.7399	16.1182	26.4114	14.6956	16.6163	11.7466	17.1214	11.0475	15.8688	13.5105	16.2325	16.4888	17.4636	19.4822	14.0033	19.9765	12.6805	15.0937	16.9681	31.308	22.3907	24.4222	19.2057	17.1864	21.4621	35.3582	26.0939	22.6695
NC_015763.1	1142798	1144767	+	1369	gene-LOC100644672	LOC100644672	protein_coding	100644672	bter:100644672	GPN-loop GTPase 2 isoform X2	GPN	53.8322	50.6929	46.8845	32.8594	34.8275	53.0345	49.1844	46.9078	37.8893	39.95	40.6547	37.7407	52.4208	30.5071	46.2031	39.5406	47.5392	18.1994	29.8747	53.2718	58.7831	45.4047	36.5803	51.8123	40.85	42.7596	32.4895	33.847	30.3442	37.075	30.5026	37.8126	28.3632	40.7482	38.6732	46.5034	42.7003	33.6258
NC_015763.1	1143002	1143539	+	336	gene-LOC105666392	LOC105666392	protein_coding	105666392	bter:105666392	proteasome assembly chaperone 3	PSMG3	23.1065	22.1502	19.3978	12.9564	7.94032	25	23.4853	21.4811	16.6077	18.5135	18.738	18.0907	19.5578	8.48452	22.3697	12.3137	16.748	9.20836	12.2253	20.2199	23.899	20.1335	14.5763	13.6748	16.804	16.7985	13.0205	14.8807	10.6775	14.5358	14.0543	15.8217	9.41627	17.4423	17.1818	19.8422	17.8105	14.5568
NC_015763.1	1144739	1147993	-	1598	gene-LOC100644549	LOC100644549	protein_coding	100644549	bter:100644549	trafficking protein particle complex subunit 13	TRAPPC13	21.6014	21.5327	26.9102	16.9741	11.2022	26.6872	20.3371	22.5412	16.8251	20.8125	21.2755	15.061	19.3212	11.9527	23.3729	17.2608	24.9183	8.05042	14.1379	13.5446	19.9919	16.4128	15.9756	20.0372	14.6378	20.1003	18.3276	14.662	14.6521	20.2558	16.0419	22.8296	12.9143	14.7151	27.3596	35.6263	23.4284	15.3038
NC_015763.1	1148433	1152026	+	3016	gene-LOC100644431	LOC100644431	protein_coding	100644431	bter:100644431	tectonic-1	#N/A	8.67307	8.17213	8.59715	6.05124	2.76794	7.08946	8.79591	6.88861	5.57162	8.63806	5.71981	5.52875	6.91699	3.00109	9.52757	4.55368	10.262	1.75477	1.89492	4.44543	6.2061	7.5563	10.0072	5.28446	3.38754	6.79126	3.50552	4.7228	3.52688	4.92164	4.3393	5.81668	3.24245	3.95831	7.5866	9.79572	4.9363	3.60115
NC_015763.1	1153319	1189486	+	7659	gene-LOC100644321	LOC100644321	protein_coding	100644321	bter:100644321	rho guanine nucleotide exchange factor 11 isoform X1	ARHGEF12	43.83	53.2053	46.1011	18.3781	30.6765	25.371	26.198	31.3274	36.3711	33.3721	33.7034	32.7536	46.4818	37.0541	27.697	23.7689	26.5622	20.7832	29.2297	21.5011	15.3043	22.4724	31.1179	36.8758	26.9776	25.9377	24.7921	25.5206	28.4341	50.4148	52.8745	49.0553	36.5961	39.3743	37.2839	56.086	42.5453	44.956
NC_015763.1	1191246	1192334	+	735	gene-LOC100643965	LOC100643965	protein_coding	100643965	bter:100643965	39S ribosomal protein L13, mitochondrial	RP-L13	80.1161	72.4587	78.9408	60.1403	68.7332	71.7683	62.9334	60.7551	68.4153	63.6007	82.6613	60.4606	78.7634	45.9619	76.6963	98.8225	94.2048	49.2959	66.9431	57.3418	74.5119	68.8028	65.0521	68.2761	65.1125	87.5602	123.922	71.9812	65.2533	105.277	62.5042	81.6399	89.9071	78.2595	105.749	115.074	78.838	50.8876
NC_015763.1	1192403	1193303	-	558	gene-LOC100644203	LOC100644203	protein_coding	100644203	bter:100644203	39S ribosomal protein L52, mitochondrial	MRPL52	98.5725	85.7427	76.1767	67.7146	63.8531	92.9544	76.2905	75.7958	71.0253	76.6007	74.0171	59.3244	81.5025	47.8965	91.1812	90.5213	112.139	23.7844	34.887	44.3919	87.5873	76.0197	70.3269	77.7109	60.7111	81.9648	111.833	75.3302	53.1278	62.9856	37.2363	70.1428	50.7724	60.4239	106.741	91.6013	55.5849	35.5771
NC_015763.1	1194197	1196448	+	1679	gene-LOC100643724	LOC100643724	protein_coding	100643724	bter:100643724	ankyrin repeat domain-containing protein 54	ANKRD54	38.3796	36.0371	42.0678	22.5376	8.8677	34.9159	29.7451	31.6583	34.0662	39.947	32.0986	23.8254	33.734	9.21119	30.3377	27.6882	48.9259	14.4027	25.7948	23.3473	31.8614	33.3557	26.8729	15.8209	26.8623	30.8792	34.1268	28.0825	23.692	50.2498	30.978	40.686	27.9659	31.501	50.486	56.4477	37.3375	25.1897
NC_015763.1	1198696	1222209	-	5492	gene-LOC100643842	LOC100643842	protein_coding	100643842	bter:100643842	sphingosine kinase 2 isoform X1	SPHK	40.5392	40.9888	36.0671	33.4547	14.2446	49.3504	44.2958	44.413	34.6846	26.3539	63.8997	34.2057	16.2578	20.1534	60.0595	40.9426	20.6376	21.8972	33.9827	32.1853	30.747	54.6217	48.4793	24.3143	49.6409	54.2897	43.4365	50.6967	53.2915	47.2899	30.1926	45.6761	27.2201	52.4336	79.6848	35.6209	60.5152	59.656
NC_015763.1	1223647	1225196	+	780	gene-LOC105666342	LOC105666342	protein_coding	105666342	bter:105666342	60S ribosomal protein L18	RP-L18e	1103.93	1213.15	1236.51	738.436	613.363	660.915	812.799	651.024	1191.97	1273.09	1036.17	1213.27	1103.93	1351.75	861.847	1401.39	1201.84	1101.07	1358.59	1403.64	824.19	940.227	1207.85	1436.4	1599.57	1059.56	746.91	837.793	812.587	1780.13	1172.86	951.103	1751.37	1096.24	1249.76	1715.85	1154.48	1090.07
NC_015763.1	1225267	1230797	-	2633	gene-LOC100643601	LOC100643601	protein_coding	100643601	bter:100643601	uncharacterized protein LOC100643601 isoform X1	#N/A	8.32426	9.58111	9.04052	2.98879	12.7149	5.35431	5.93481	6.96835	3.757	3.88297	7.10179	3.43166	4.99158	6.27977	4.36978	3.33916	4.06538	1.20601	1.86532	1.94092	3.55442	2.82197	3.78996	8.56166	3.42079	5.61335	3.66928	3.68749	5.76105	7.16514	7.48138	6.94039	4.80648	4.53409	11.1501	16.2351	7.89944	6.06454
NC_015763.1	1230618	1240172	+	6389	gene-LOC100643069	LOC100643069	protein_coding	100643069	bter:100643069	uncharacterized protein LOC100643069 isoform X1	#N/A	16.7882	19.5913	30.1607	7.58254	6.34459	15.5473	8.56444	23.1008	20.0785	18.875	12.4855	16.4052	20.8159	3.53617	11.4748	12.5469	16.5051	10.6157	15.6121	4.4417	5.64231	10.4841	17.133	4.09023	9.721	9.68143	12.4016	9.97339	9.47714	18.1368	22.2581	18.3471	13.7307	23.3627	13.6091	18.9469	30.373	13.9037
NC_015763.1	1262220	1274750	+	3092	gene-LOC100643188	LOC100643188	protein_coding	100643188	bter:100643188	glycine receptor subunit alpha-3 isoform X1	#N/A	1.043	0.937795	1.03105	0.0722018	0.194838	0.189978	0.1679	0.0654476	0.184574	0.079676	0.264708	0.159395	0.202409	0.184398	0.224388	0.0371695	0.158258	0.0263329	0	0.0972234	0.205522	0.0896663	0.277196	0.116094	0	0.790404	0.117909	0.0564088	0.284986	0.30972	0.741804	0.128948	0.0930221	0.0702003	0.250466	0.27481	0.188822	0.116313
NC_015763.1	1277807	1279102	+	834	gene-LOC100642950	LOC100642950	protein_coding	100642950	bter:100642950	LOW QUALITY PROTEIN: uncharacterized protein LOC100642950	#N/A	57.7164	54.8178	56.5735	30.5159	26.4174	43.246	33.7384	38.6611	43.4908	47.6322	37.2927	38.51	55.2809	21.9621	38.9607	47.1977	94.8301	10.5438	17.6669	22.492	30.894	31.1821	41.5478	28.1489	33.6885	40.1879	67.3923	36.389	35.0177	67.2885	44.9737	42.3088	38.6258	34.615	54.3645	69.7514	31.6771	20.1811
NC_015763.1	1279632	1293412	+	7519	gene-LOC100642555	LOC100642555	protein_coding	100642555	bter:100642555	laminin subunit beta-1 isoform X2	LAMB1	31.7392	60.9704	59.6227	10.288	5.7917	18.57	20.3406	22.9484	68.7751	29.6931	16.303	65.5362	58.1263	6.00946	13.472	8.29977	17.4657	5.95581	7.81462	5.75722	9.51186	13.1415	19.4678	16.8907	14.3926	15.5861	14.9259	15.2016	12.2635	24.4922	41.5583	9.12057	19.2317	22.8154	20.1407	37.4668	16.9176	10.8002
NC_015763.1	1297616	1306442	+	6200	gene-LOC100642395	LOC100642395	protein_coding	100642395	bter:100642395	protein trapped in endoderm-1	#N/A	1.08847	0.950965	0.662737	0.342074	0.0971677	0.852696	1.23088	0.663667	0.357968	0.78477	0.46712	0.211978	0.656133	0.0919612	0.419641	0.194636	1.71661	0.223252	0.230447	0.10667	0.419301	0.661818	0.533212	0.173692	0.184302	0.450494	0.352814	0.337579	0.274099	3.21278	0.881339	0.56805	0.893027	1.16699	2.54362	4.87057	2.48367	0.464049
NC_015763.1	1310965	1312947	+	1175	gene-LOC105666389	LOC105666389	protein_coding	105666389	bter:105666389	odorant receptor Or2-like	#N/A	0.15248	0.32904	0	0.142499	0.073245	0.649903	0.132548	0.97594	0	0.209667	0.107165	0	0	0	0.0492061	0.0978111	0	0	0.303993	0.0511685	0.196665	0.141574	0.260513	0.1222	0.22882	0.148567	0.206851	0.0494797	0.053567	0.0815026	0.287066	0.339325	0.36718	0.554194	0.479344	0.333766	0.807435	0.48972
NC_015763.1	1345906	1409392	-	9996	gene-LOC100642277	LOC100642277	protein_coding	100642277	bter:100642277	DNA-binding protein D-ETS-4 isoform X1	SPDEF	1.51156	3.01686	1.76473	1.46844	2.63458	2.7737	2.36307	2.90171	1.28777	1.95933	0.951072	1.11757	2.85919	1.14078	1.28406	0.827813	2.66793	0.676067	0.66107	1.28715	0.901578	1.34242	2.21707	1.91763	1.12968	1.40873	1.30084	0.942224	1.58046	1.65741	2.713	1.27637	1.44589	1.96879	1.31708	2.62863	2.92036	1.30961
NC_015763.1	1420365	1466498	-	12128	gene-LOC100652307	LOC100652307	protein_coding	100652307	bter:100652307	serine-rich adhesin for platelets isoform X1	#N/A	0.0738639	0.0717265	0.0642552	0.0690287	0.354811	1.86473	0.059928	0.845408	0.0679707	0.0812527	0.0674865	0.0474102	0.0430031	0.146912	0.0715087	0.037905	0.287475	0.013427	0.0809926	0.0347016	0.209589	0.0457204	0.0959096	0.165748	0.0332533	0.0527768	0.00501009	0.0671126	0.0518974	0.0631699	0.0556238	0.0657498	0.100792	0.0954526	0.110296	0.0862303	0.108314	0.136406
NC_015763.1	1469878	1475770	+	4236	gene-LOC100652186	LOC100652186	protein_coding	100652186	bter:100652186	phospholipase D2	PLD1_2	11.1378	13.3939	16.3899	7.48377	2.53963	7.39119	17.4765	7.00662	8.83209	13.2746	7.96657	8.4546	6.5993	4.39128	11.2058	6.67429	8.96705	6.36224	3.89994	5.87604	10.774	11.2182	12.7471	5.5929	8.0767	13.3796	4.7623	12.8602	10.6091	7.00834	12.406	10.5418	6.94277	7.03718	6.76447	11.1869	8.75206	7.2505
NC_015763.1	1491048	1492919	+	1205	gene-LOC100651867	LOC100651867	protein_coding	100651867	bter:100651867	signal recognition particle 9 kDa protein	SRP9	27.5561	32.5661	27.9262	20.7037	18.9267	26.7139	27.4007	21.0481	26.9959	26.8847	23.7732	28.8347	29.4314	20.7008	24.8542	18.4553	25.7864	13.3112	14.9695	25.7456	24.6902	28.7602	23.777	36.1644	16.6227	26.6075	22.4392	19.6851	22.9827	34.3325	27.6	24.5952	25.2417	22.0962	29.1547	43.7197	27.0722	16.1763
NC_015763.1	1492148	1554196	-	3247	gene-LOC100651746	LOC100651746	protein_coding	100651746	bter:100651746	band 4.1-like protein 4 isoform X1	#N/A	5.38909	3.89956	6.32733	3.71278	7.39499	4.45037	3.43754	5.13129	7.2844	7.62519	6.8641	5.26191	3.50157	2.91928	4.86113	3.45103	4.48341	3.7363	3.10769	1.66648	1.15647	3.50083	5.80719	8.26929	3.60196	5.37623	3.16256	4.0108	4.61349	8.16971	8.99612	3.92935	7.24154	7.50939	5.96274	6.52217	6.96758	7.28802
NC_015763.1	1554507	1599283	+	5185	gene-LOC100651552	LOC100651552	protein_coding	100651552	bter:100651552	thyroid receptor-interacting protein 11 isoform X1	TRIP11	52.7299	53.5939	83.7561	40.1502	30.9893	36.7062	62.4179	33.0183	49.7018	67.3744	48.1456	39.7004	44.6604	24.9479	61.6531	31.7631	43.5775	32.7884	25.6786	17.8687	39.0521	40.2211	52.9673	44.4463	52.7616	64.0918	32.1332	63.8348	58.9353	65.8076	76.2948	55.4421	52.5878	49.7611	47.4155	61.7194	62.4093	49.0107
NC_015763.1	1600755	1601699	-	945	gene-LOC105666325	LOC105666325	protein_coding	105666325	bter:105666325	protein lethal(2)essential for life	CRYAB	184.662	326.174	216.656	720.595	1435.2	631.111	239.577	326.352	498.501	198.39	171.224	243.035	537.988	4014.2	111.658	338.217	3764.75	627.763	422.205	276.247	450.914	525.393	1784.47	1155.97	267.37	236.265	102.685	112.094	245.504	253.449	311.318	607.623	281.08	285.814	232.369	566.407	985.96	280.251
NC_015763.1	1604517	1605869	-	1238	gene-LOC110119847	LOC110119847	protein_coding	110119847	bter:110119847	protein lethal(2)essential for life-like	#N/A	0.385922	1.4834	3.20459	4.19266	2.22456	1.51835	3.22895	2.23396	3.79034	5.47242	2.94965	1.8578	1.85362	4.31765	1.49447	1.67101	4.24905	1.18383	1.08196	4.07942	3.40649	7.56946	67.8471	8.35066	1.03158	1.97409	0.638054	1.31493	2.28785	2.08859	4.74076	1.55661	1.04548	0.99354	2.67284	4.11816	17.2133	1.1039
NC_015763.1	1607349	1607932	-	582	gene-LOC100649836	LOC100649836	protein_coding	100649836	bter:100649836	LOW QUALITY PROTEIN: protein lethal(2)essential for life	CRYAB	0.923527	1.16252	1.82588	5.17844	2.07024	1.0093	1.24881	0.81131	0.76268	0.952416	1.51449	0.705683	2.32991	2.44914	0.397369	1.08609	3.25801	0.559597	0.767165	1.34295	9.82691	0.476372	1.57785	2.4671	0	0.499904	0.417611	0.399579	0.865171	1.15182	2.66597	1.14177	0.37065	0.124318	1.45162	0.673841	0.626974	1.11228
NC_015763.1	1610625	1611662	+	835	gene-LOC100651433	LOC100651433	protein_coding	100651433	bter:100651433	protein lethal(2)essential for life	CRYAB	12.0158	64.4755	121.326	269.769	10.7192	47.6262	36.4958	11.956	88.4722	90.4297	76.758	59.1222	123.046	89.2795	5.88558	72.0537	1281.93	18.6245	6.52357	25.4893	37.7064	39.512	154.701	36.0252	16.0996	15.5402	5.53047	5.01316	14.6988	65.8316	370.912	54.9117	19.1175	13.6041	54.3837	60.5876	144.911	39.0218
NC_015763.1	1612685	1613561	-	877	gene-LOC105666322	LOC105666322	protein_coding	105666322	bter:105666322	protein lethal(2)essential for life	CRYAB	37.3855	35.8187	72.6215	168.709	60.2538	23.4429	101.107	21.767	140.633	120.019	34.8181	68.1859	48.8833	246.885	50.4994	87.9324	247.037	143.717	112.819	62.3167	127.003	446.379	1309.02	61.2324	67.2159	60.312	21.6167	76.3029	86.6249	49.6845	126.998	38.2643	35.4201	31.1853	132.137	85.7092	434.051	43.5503
NC_015763.1	1614892	1616117	-	1040	gene-LOC100651313	LOC100651313	protein_coding	100651313	bter:100651313	uncharacterized protein LOC100651313	#N/A	8.61367	10.5949	10.4223	10.8404	5.21342	11.2399	12.5294	10.7668	10.7921	10.9558	8.95965	6.55552	10.6314	6.71582	11.3411	8.95113	10.8806	6.1066	6.86908	5.02952	8.88774	10.6101	11.42	7.52441	7.69105	8.84022	11.5682	9.61524	9.01754	11.6944	8.88663	7.15627	10.8551	7.37445	10.899	16.4035	10.5961	3.66554
NC_015763.1	1653624	1915683	+	2999	gene-LOC100651189	LOC100651189	protein_coding	100651189	bter:100651189	lachesin isoform X1	#N/A	0.378362	0.0966876	0.212604	0.0744408	0.430458	0.274217	0.24235	0.292401	0.126865	0.164294	0.188942	0.191727	0.34781	0.30894	0.192788	0.651476	0.101978	0.488691	0.357311	0.360858	0.0770528	0.184894	0.183723	0.526654	0.179302	0.174625	0.162087	0.155088	0.0839496	0.319325	0.112472	0.155104	0.35965	0.193006	0.610369	1.69999	0.754375	0.287807
NC_015763.1	1942923	1945704	+	2285	gene-LOC100651067	LOC100651067	protein_coding	100651067	bter:100651067	protein-glutamate O-methyltransferase	#N/A	39.4135	52.5366	61.3571	40.8881	11.4123	43.1626	90.9929	40.3252	52.8937	67.6542	39.4841	48.7457	43.6406	12.5697	143.189	62.4937	39.9122	19.2418	23.3699	71.3582	109.068	46.4224	57.6304	19.9511	78.5117	51.3131	33.9844	94.5485	70.8467	42.9583	31.6194	32.833	22.626	26.3448	45.9087	49.687	42.9894	29.8728
NC_015763.1	1946918	1950576	-	3218	gene-LOC100649723	LOC100649723	protein_coding	100649723	bter:100649723	Golgi phosphoprotein 3 homolog sauron	GOLPH3	38.8802	39.347	42.9513	26.0329	7.00698	32.273	49.6885	34.8383	40.8686	49.1109	32.6733	34.383	32.2195	11.273	39.4551	36.3213	37.7872	26.4151	27.6108	32.6585	38.8307	38.7872	42.5576	14.7021	39.4147	32.7108	30.5322	39.53	31.0794	42.9427	34.0238	35.0634	29.406	34.198	37.2803	51.1851	44.7449	33.5722
NC_015763.1	1953722	1994872	+	3747	gene-LOC100650950	LOC100650950	protein_coding	100650950	bter:100650950	uncharacterized protein LOC100650950	#N/A	16.847	33.3793	34.0514	11.0224	15.0443	12.1182	14.3538	13.9698	44.6266	24.1953	14.9712	24.8156	27.1419	16.1104	20.1828	16.1028	30.0854	16.6884	12.8692	16.4307	18.5321	17.0626	22.776	27.1497	34.3883	14.5977	12.0649	16.2608	20.6612	22.721	32.443	19.7385	21.1861	20.3909	22.3217	38.3419	21.7751	12.8422
NC_015763.1	1994994	2072879	-	3830	gene-LOC100650835	LOC100650835	protein_coding	100650835	bter:100650835	uncharacterized protein LOC100650835	#N/A	1.20067	0.98422	2.47863	1.70496	3.46049	3.12878	2.22298	2.25436	2.20201	3.76291	1.80824	1.95166	1.03491	2.12135	3.10975	2.82069	5.1744	2.44477	2.49475	2.88841	0.558095	1.31747	5.06708	2.26812	12.0041	2.62837	1.4437	6.98271	5.2588	1.8253	4.22729	1.66562	1.78357	1.62464	1.13969	1.12635	1.10518	2.15971
NC_015763.1	2043372	2049024	+	1414	gene-LOC110119836	LOC110119836	protein_coding	110119836	bter:110119836	uncharacterized protein LOC110119836	#N/A	0.211179	0.136712	0.0501021	0.157884	0.182594	0.95548	0.624152	1.38344	0.313918	0.087114	0.445259	0	0.147536	0.504031	1.30845	0.121918	0.432578	0.0575823	0.0631528	0	0.245136	0.117644	0.173184	0.406181	2.23419	0.0411519	2.92209	0.575631	1.64698	0	0.858762	0.0469951	0.661088	2.50729	0.697066	0	0.154837	0.152605
NC_015763.1	2087484	2088895	+	957	gene-LOC105666382	LOC105666382	protein_coding	105666382	bter:105666382	vegetative cell wall protein gp1-like	#N/A	0	0.100998	0	0.11664	0	0	0.0542474	0	0.132521	0	0	0.171665	0	0	0	0	0	0	0	0	0	0	0	0	0	0	0.0634926	0	0	0	0.0704917	0.208311	0	0	0	0	0	0
NC_015763.1	2089547	2098538	-	4146	gene-LOC100649614	LOC100649614	protein_coding	100649614	bter:100649614	LOW QUALITY PROTEIN: uncharacterized protein LOC100649614	#N/A	1.02273	0.699388	2.34097	1.6154	0.186822	0.991773	2.31651	0.634523	1.9883	3.69894	0.865582	0.990611	0.805081	0.309421	5.52234	2.13446	5.96027	1.78711	0.473844	2.43624	3.31629	1.20368	2.34782	1.05628	10.3434	4.72977	0.615538	3.82823	2.68707	2.10195	2.84747	0.92961	0.971235	1.02963	2.5132	2.88503	1.74264	1.11032
NC_015763.1	2125375	2127449	-	954	gene-LOC105666313	LOC105666313	protein_coding	105666313	bter:105666313	uncharacterized protein LOC105666313	#N/A	1.37722	0.202632	0.519822	0.936051	4.42042	0.615737	0.163254	1.76768	0.332345	0.387356	0.395973	0.344409	0	1.86766	0.666655	0.240939	0.192348	0.597431	0.374415	0.882307	0.484447	0.232493	5.00546	3.76271	0.845483	0.487956	0.254769	0.487536	0.659761	0.30115	1.20213	1.04483	0.527613	0.530893	0.221395	0.4796	1.07098	1.73411
NC_015763.1	2133951	2141748	+	4150	gene-LOC100647286	LOC100647286	protein_coding	100647286	bter:100647286	uncharacterized protein LOC100647286	ABHD8	5.35334	4.42519	6.55523	5.07015	4.91491	6.32707	6.44244	6.20908	6.41754	5.80278	5.53742	4.84932	5.30338	5.3753	7.04952	4.12633	5.54184	3.72772	5.57306	4.36072	5.58215	4.99715	8.61514	6.24508	10.2686	6.43582	4.61208	6.33221	5.3538	8.72274	8.25782	6.61309	7.17328	8.47316	6.87072	7.95376	8.98618	6.3955
NC_015763.1	2141635	2143269	-	961	gene-LOC100649954	LOC100649954	protein_coding	100649954	bter:100649954	coiled-coil domain-containing protein 124	#N/A	41.7615	45.1595	38.4078	22.3597	25.3442	30.6848	43.2173	37.5528	37.6773	45.5673	43.8949	43.1649	61.6515	32.5572	33.4509	34.7415	39.9715	31.3485	41.2574	33.9091	25.7291	32.2543	33.5726	44.8236	31.055	26.2788	28.1998	28.3736	26.5912	66.6672	35.8713	39.3451	44.5204	35.8377	42.3448	82.9105	58.9306	52.6172
NC_015763.1	2142854	2144387	+	928	gene-LOC100650189	LOC100650189	protein_coding	100650189	bter:100650189	UPF0235 protein C15orf40 homolog	#N/A	16.7323	15.2066	12.5199	7.51778	12.7054	9.68471	12.699	9.81291	11.8896	12.809	17.8431	11.9495	18.0966	9.67674	11.4638	13.561	11.3369	13.8627	26.366	13.735	8.27958	13.5039	9.23587	13.3837	14.631	10.4715	12.8334	8.95887	12.1406	20.3295	10.2499	16.4696	17.5891	16.2171	16.7664	23.6658	19.2673	17.6719
NC_015763.1	2144261	2151625	-	2577	gene-LOC100649489	LOC100649489	protein_coding	100649489	bter:100649489	arrestin domain-containing protein 2	#N/A	17.8909	17.3657	15.285	10.0709	10.0524	20.8341	11.9865	14.5013	14.7886	12.0933	17.4196	15.4593	10.7668	15.2662	13.4615	12.3758	11.6779	9.47862	18.8853	10.2421	11.9935	10.5864	14.3965	15.8796	22.6661	14.8351	13.039	12.4986	14.7522	21.1821	18.1675	19.0818	20.5087	23.4158	21.2003	18.5917	17.6148	16.1886
NC_015763.1	2152251	2157101	+	1702	gene-LOC100649368	LOC100649368	protein_coding	100649368	bter:100649368	LOW QUALITY PROTEIN: BUD13 homolog	BUD13	81.0906	80.0729	70.5113	45.0562	66.3928	57.0846	72.3513	60.836	65.4233	67.4518	82.0473	60.8581	92.2963	61.0527	59.7195	63.7777	84.0231	65.1083	83.8415	67.7885	55.598	53.4949	57.4798	79.3429	67.9268	58.3939	61.3336	54.6203	68.0815	85.9752	73.3267	76.9146	76.5111	64.9562	68.5422	105.11	78.7684	58.7001
NC_015763.1	2157703	2252241	+	5973	gene-LOC100646016	LOC100646016	protein_coding	100646016	bter:100646016	HIRA-interacting protein 3	#N/A	57.0518	45.957	40.2791	22.3883	30.8345	33.5159	21.1988	48.4368	23.0268	34.6564	37.7779	16.31	34.5249	30.4505	32.5433	29.747	19.6515	10.4963	26.3274	27.2582	20.0402	21.5003	29.4777	34.0513	22.3265	36.0648	33.9264	24.1003	25.9436	33.1724	39.4847	71.1571	36.874	75.8054	45.7571	25.9349	31.7797	30.0692
NC_015763.1	2252465	2253525	+	763	gene-LOC100644088	LOC100644088	protein_coding	100644088	bter:100644088	zinc finger matrin-type protein 5	ZMAT5	72.3232	104.129	87.3715	48.7167	158.365	72.214	64.8425	72.5823	73.9661	62.9618	83.5061	64.8089	125.498	51.0005	58.4992	62.51	109.507	52.2889	90.3514	62.8809	42.6274	41.133	73.0956	50.7158	68.1849	70.1621	150.831	61.2628	73.6652	126.014	75.8599	94.4076	65.5919	101.655	75.1095	111.707	91.8225	59.8612
NC_015763.1	2253618	2312740	+	6186	gene-LOC100642833	LOC100642833	protein_coding	100642833	bter:100642833	pleckstrin homology-like domain family B member 1	#N/A	23.5951	18.5311	38.4914	20.228	20.7992	12.525	29.3731	20.2931	31.3674	30.0879	13.8519	18.0987	19.7623	44.368	27.9179	24.654	31.8588	19.9934	20.1087	15.7257	18.8832	21.8894	33.9653	39.4128	33.4124	25.1813	15.5982	29.0224	26.4137	23.1906	29.2809	17.8535	17.4476	18.0239	22.9216	26.4261	22.7221	24.0689
NC_015763.1	2383678	2387744	+	3527	gene-LOC100651748	LOC100651748	protein_coding	100651748	bter:100651748	phospholipase A1 isoform X1	#N/A	0.338653	0.575493	0.16069	0.237363	0.317215	1.01594	0.220789	1.26226	0.287662	0.122236	0.178508	0.302761	0.414039	0.121242	0.213106	0.195511	3.20834	0.138511	0.0506368	0.102279	0.343969	0.0943289	0.156219	0.346037	0.22869	0.131985	0.15505	0.164839	0.124919	0.244369	0.210396	0.188407	0.407746	0.287197	0.29942	0.481834	0.682827	0.101967
NC_015763.1	2387857	2398706	-	2405	gene-LOC100651869	LOC100651869	protein_coding	100651869	bter:100651869	T-box protein 2	TBX6	2.2349	2.57212	1.94417	0.255273	0.679914	0.268671	0.410138	0.224381	0.237298	0.435352	0.57593	0.409854	0.563828	0.474145	0.432727	0.0477871	0.356063	0.033855	0.371302	0.474984	0.336293	0.368896	0.738211	0.537324	0.838452	0.943602	0.378975	0.193393	0.26171	0.477832	1.26226	0.635499	0.478377	0.451267	0.263465	0.434845	0.333795	0.149538
NC_015763.1	2406832	2411966	-	2609	gene-LOC100644711	LOC100644711	protein_coding	100644711	bter:100644711	CDK5 and ABL1 enzyme substrate 2 isoform X1	#N/A	52.9229	59.238	48.6325	34.9975	13.1288	44.7595	46.1045	50.2355	53.5679	54.1063	55.0686	40.8976	63.4086	22.1267	51.7895	52.2661	51.9998	48.2786	71.6712	41.0652	47.2747	45.2906	48.9014	25.6461	46.3993	44.1378	46.7887	35.164	39.1302	54.1411	42.6121	53.2322	36.8763	50.2783	45.8474	52.2851	62.5461	51.4439
NC_015763.1	2414023	2421779	-	6406	gene-LOC100644837	LOC100644837	protein_coding	100644837	bter:100644837	E3 ubiquitin-protein ligase UBR2	UBR2	36.2375	42.5489	35.2341	21.2497	11.3255	39.9433	31.7518	40.7824	24.8657	29.5834	31.7943	24.8117	43.3776	11.8932	30.3707	27.7363	28.5972	18.1374	34.2918	31.1783	28.8852	24.5741	31.4417	13.2243	24.1541	25.2884	25.0789	22.1083	24.2686	30.7957	31.6346	29.9891	26.266	33.7369	29.4319	40.3032	35.8063	35.3014
NC_015763.1	2423412	2429568	-	3211	gene-LOC100644954	LOC100644954	protein_coding	100644954	bter:100644954	AP-1 complex subunit beta-1 isoform X1	AP1B1	71.4388	65.8918	73.1609	42.2718	48.1105	85.9807	72.8197	89.2603	68.9409	73.6351	74.8614	63.7997	67.1133	37.9988	62.6428	64.9983	57.1662	44.5269	80.955	65.8338	86.9703	58.7307	63.356	56.0299	58.6543	51.7193	47.7811	56.8532	57.2371	93.0814	64.9604	78.0195	62.7247	73.4347	63.9794	93.6368	94.935	78.1774
NC_015763.1	2430127	2439185	-	7236	gene-LOC100645183	LOC100645183	protein_coding	100645183	bter:100645183	myotubularin-related protein 13	SBF1_2	14.8561	16.4165	15.7628	8.53069	7.54061	11.568	14.062	13.6662	13.4254	15.0229	13.3559	10.0577	13.2043	10.1744	11.6977	9.57734	14.8352	7.06642	9.94669	9.51365	8.87792	11.7627	16.3543	9.49494	9.43772	11.7729	9.60643	10.1237	12.0733	19.1637	15.1963	14.2526	15.0947	14.1486	13.8355	21.8869	19.7981	15.2384
NC_015763.1	2439526	2448042	+	812	gene-LOC100645311	LOC100645311	protein_coding	100645311	bter:100645311	peptidyl-tRNA hydrolase 2, mitochondrial isoform X1	PTH2	53.4698	53.8033	53.2205	37.5288	39.9577	37.7622	37.2099	32.3982	45.2939	47.785	43.1103	46.2299	63.9723	40.4624	47.9199	45.7165	48.5867	36.8	41.7897	25.841	35.2171	42.1335	51.1931	56.5852	59.1036	50.3777	64.8032	46.7544	41.4699	63.6865	50.8446	45.0918	65.7958	44.6415	49.7681	60.9353	41.0736	25.5999
NC_015763.1	2440674	2449445	-	6940	gene-LOC100645434	LOC100645434	protein_coding	100645434	bter:100645434	LOW QUALITY PROTEIN: tetratricopeptide repeat protein 28	#N/A	7.58996	6.54583	6.48215	3.08816	2.60421	5.04464	5.13163	4.89872	4.25788	5.40462	5.37062	3.66914	4.59918	3.92293	4.69869	2.42608	3.86037	2.59281	3.487	3.44797	3.06333	3.97096	6.48374	4.74824	3.9516	4.2845	3.96619	3.16663	4.49839	10.2665	6.78494	7.66007	6.91086	6.15106	7.48673	11.4055	8.68606	7.57624
NC_015763.1	2450323	2453066	-	1813	gene-LOC100645789	LOC100645789	protein_coding	100645789	bter:100645789	putative tricarboxylate transport protein, mitochondrial	#N/A	146.553	64.8812	78.6204	30.4765	12.8169	44.8093	52.917	39.2896	63.4464	124.538	49.1731	70.3164	49.8816	16.0387	38.0771	39.8413	29.723	27.5746	24.7257	57.1384	55.8266	48.5987	48.2876	31.4414	51.5705	46.3456	34.1516	50.6028	41.1045	137.389	79.3675	38.7051	60.7216	49.0868	60.113	59.9548	77.8102	60.1844
NC_015763.1	2453728	2456342	-	1626	gene-LOC100645668	LOC100645668	protein_coding	100645668	bter:100645668	SWI/SNF-related matrix-associated actin-dependent regulator of chromatin subfamily B member 1	SMARCB1	78.6369	70.738	70.5393	42.2881	38.4795	60.367	74.1366	60.3607	73.746	76.5135	69.1937	51.5784	64.471	43.2617	53.9769	52.7284	67.2606	36.7548	47.8892	71.4376	56.8821	64.9982	51.5443	67.9954	51.0527	49.8863	41.4051	51.8457	59.38	105.483	66.3818	72.2544	70.9774	55.7555	66.5068	90.2454	95.8252	49.8097
NC_015763.1	2456477	2460033	+	3323	gene-LOC100645552	LOC100645552	protein_coding	100645552	bter:100645552	vang-like protein 1	VANGL	15.6717	15.4451	17.3966	6.83584	1.70934	8.04312	11.5922	8.42422	11.2396	13.3076	7.23762	7.73707	11.5201	2.50935	9.72609	5.48182	8.28316	6.71364	4.86396	5.22887	6.86707	9.01078	10.7776	3.08948	5.98733	10.7517	6.91188	10.3925	7.99314	14.0637	13.1551	9.67871	7.8982	7.66425	10.9959	17.7618	10.959	7.0564
NC_015763.1	2462972	2464351	+	899	gene-LOC100646096	LOC100646096	protein_coding	100646096	bter:100646096	probable prefoldin subunit 2	PFDN2	123.694	116.331	102.287	70.153	104.539	103.5	102.328	89.3643	95.5756	97.8993	127.67	86.71	115.679	88.4731	89.3948	107.322	113.964	86.4026	127.441	143.586	106.287	83.3904	87.03	111.163	110.88	76.7652	97.7335	79.0272	94.8669	174.381	105.431	127.285	146.532	126.598	125.928	164.17	158.136	112.412
NC_015763.1	2464761	2466638	-	1818	gene-LOC105665624	LOC105665624	protein_coding	105665624	bter:105665624	polycomb protein EED-like	#N/A	8.80382	13.1851	11.6125	7.24513	6.81686	13.5706	13.9068	11.8732	14.1612	11.7894	8.31151	7.27436	11.7046	6.15478	6.29692	6.73259	11.0692	6.58357	8.00637	9.72285	7.94422	9.63811	10.0687	14.4138	4.80642	4.41697	5.0134	7.35528	7.82438	19.8063	11.4661	6.54277	12.0239	7.00448	8.6746	19.9899	15.5754	8.70412
NC_015763.1	2466606	2467945	-	695	gene-LOC100645978	LOC100645978	protein_coding	100645978	bter:100645978	uncharacterized protein LOC100645978	#N/A	7.81964	8.90064	9.37795	4.65769	1.73364	10.734	10.6817	10.8704	10.675	11.4317	5.43537	5.90946	7.50419	2.35857	6.48883	5.12629	8.18487	3.9832	3.85459	3.80635	6.81607	7.49967	7.04698	4.75173	2.1277	4.01879	3.49712	6.69222	5.07152	10.7478	6.98872	5.44995	6.00079	5.41347	7.69882	15.2356	10.9207	5.48513
NC_015763.1	2473151	2476946	+	2641	gene-LOC100646284	LOC100646284	protein_coding	100646284	bter:100646284	histidine--tRNA ligase, cytoplasmic isoform X1	HARS	91.1085	90.8729	78.9722	58.2634	55.3005	66.5038	70.2943	54.1221	70.9987	83.371	69.6108	69.0163	86.8906	70.5413	59.3934	41.6892	63.7605	49.1734	55.1477	59.7815	59.1703	54.2319	67.9199	91.3649	64.5181	61.3835	52.5027	58.1167	61.4636	93.7712	92.5188	78.5286	94.9128	78.5446	62.193	104.244	98.8446	75.6589
NC_015763.1	2476885	2485699	-	5595	gene-LOC100646496	LOC100646496	protein_coding	100646496	bter:100646496	open rectifier potassium channel protein 1 isoform X1	#N/A	4.19491	3.80057	9.6485	8.03015	8.32172	5.87938	11.5428	5.14801	8.18285	9.32375	4.63617	6.59187	3.1134	8.34349	12.5245	9.78789	9.13945	11.0163	9.11335	4.41654	10.284	13.3495	11.3359	7.57061	11.3889	14.8306	2.25891	14.0593	9.69711	19.1873	6.11305	6.71043	3.50855	3.47864	2.75575	3.55143	6.37839	8.15052
NC_015763.1	2487436	2492752	-	2921	gene-LOC100646616	LOC100646616	protein_coding	100646616	bter:100646616	zinc finger protein 76 isoform X1	ZNF143_76	48.4968	53.3077	43.6319	24.8775	47.613	35.5947	40.5401	35.9558	34.3867	37.9743	46.2337	29.274	48.2082	39.5267	32.8574	28.191	34.8237	25.1706	42.188	32.2124	32.7319	25.3994	31.0609	53.1623	34.5859	30.2797	30.6204	24.4616	31.7615	45.178	36.4208	46.7501	41.6272	40.4989	38.6606	60.2831	61.8616	44.4715
NC_015763.1	2492720	2498326	+	3278	gene-LOC100646734	LOC100646734	protein_coding	100646734	bter:100646734	FYVE, RhoGEF and PH domain-containing protein 4	#N/A	21.1885	19.3134	21.0285	12.327	12.6022	18.4933	21.0637	18.726	15.2048	17.6427	17.8238	13.4313	13.2374	11.4145	18.1142	12.9899	15.6555	9.28968	13.2394	15.2417	18.1524	14.446	16.3417	19.2951	15.2763	17.2188	12.716	16.2462	18.8363	21.648	16.2169	20.2516	17.8997	20.3507	18.1701	27.9954	25.3136	17.9709
NC_015763.1	2498437	2503629	+	3587	gene-LOC100645157	LOC100645157	protein_coding	100645157	bter:100645157	UV radiation resistance-associated gene protein isoform X1	UVRAG	19.3966	22.0149	22.4561	17.2555	14.2758	38.5167	21.5069	41.5221	13.2056	16.037	25.1523	13.5796	22.4494	7.27204	25.1449	20.6018	20.3263	8.28513	18.472	15.2696	20.7761	12.3513	13.6198	9.0266	15.4782	19.9694	19.5652	13.4852	17.4242	16.7396	14.1616	17.1732	8.70009	15.1685	18.9601	24.7638	19.9997	17.2049
NC_015763.1	2506671	2509101	-	1953	gene-LOC100645279	LOC100645279	protein_coding	100645279	bter:100645279	retinol dehydrogenase 11 isoform X2	RDH12	30.9769	25.3887	23.7961	14.9461	11.0608	24.4229	31.6858	21.8632	23.2476	30.5898	25.7899	22.5016	20.0819	15.8743	20.7822	21.2732	18.1025	9.33864	14.4029	35.064	28.2492	26.6317	20.9711	23.3059	18.3441	19.873	17.2673	17.772	19.4657	32.4612	20.4834	26.5396	23.3796	24.6734	30.8219	40.8642	39.5354	26.2593
NC_015763.1	2510324	2512529	+	1289	gene-LOC100645401	LOC100645401	protein_coding	100645401	bter:100645401	small VCP/p97-interacting protein	SVIP	25.3897	20.6958	22.9736	17.2329	9.81477	18.8209	26.4608	19.1008	21.2519	22.1703	25.7407	14.7842	18.9357	11.2241	26.3743	17.6092	20.5945	18.8867	14.5482	13.8996	12.2801	20.9065	20.0427	14.5367	12.0457	26.273	26.4451	22.0557	22.6569	21.5454	17.9511	25.57	16.7353	15.0432	32.1705	28.7514	19.5896	12.6669
NC_015763.1	2512688	2545992	-	6141	gene-LOC100646857	LOC100646857	protein_coding	100646857	bter:100646857	tricalbin-1 isoform X1	#N/A	1.26425	1.13323	0.49606	0.354449	1.24729	4.46705	0.963733	2.21883	0.536947	0.812369	0.902207	0.521661	0.849278	0.568674	0.724951	0.252651	0.747027	0.212138	0.421697	0.254551	0.733771	0.46953	0.917163	1.16907	0.448763	0.748561	0.712407	0.340823	0.604711	2.35476	0.768969	0.930597	1.36997	1.64948	2.31583	6.0243	2.61448	0.890165
NC_015763.1	2551164	2555046	+	2979	gene-LOC100645515	LOC100645515	protein_coding	100645515	bter:100645515	LOW QUALITY PROTEIN: kinesin-like protein KIF3A	#N/A	14.7549	18.2669	17.2414	9.36758	7.94471	10.9832	15.144	11.6161	13.9637	16.1055	10.1023	10.0368	12.7803	8.828	11.8779	8.85398	11.642	6.25897	8.9328	8.83983	10.0065	7.40818	11.2001	9.44702	6.47565	9.78603	7.56725	9.81664	12.0431	17.6486	16.9161	14.1646	11.2723	11.0266	11.0604	19.6154	11.2691	12.0483
NC_015763.1	2555487	2558080	-	1819	gene-LOC100645620	LOC100645620	protein_coding	100645620	bter:100645620	lysosomal Pro-X carboxypeptidase	PRCP	46.2603	42.6155	49.5014	29.21	39.6485	29.6451	51.8292	33.3009	37.5448	39.0733	34.1969	30.9329	38.3056	40.1996	41.7339	35.919	37.9306	11.0113	25.8714	36.6555	33.5379	27.6181	42.0702	41.3626	26.7903	38.3553	26.523	32.0578	32.9066	48.1197	34.268	38.7966	31.3082	40.6116	43.233	57.4573	46.6605	33.1365
NC_015763.1	2565481	2571302	-	4442	gene-LOC100651984	LOC100651984	protein_coding	100651984	bter:100651984	LOW QUALITY PROTEIN: centrosomal protein of 152 kDa	#N/A	2.21838	2.74169	2.5518	1.36954	0.852491	2.36711	1.70634	2.23229	2.46965	2.45415	2.60796	1.49785	1.59679	1.02685	1.7832	1.38421	2.60254	0.623216	0.824228	0.879782	0.988416	1.473	1.59874	1.47076	0.484221	1.17897	0.861781	1.33502	1.33194	4.20403	1.83762	2.42348	1.13314	1.1239	2.91632	6.09188	2.23441	2.38032
NC_015763.1	2571357	2572674	+	698	gene-LOC110119143	LOC110119143	protein_coding	110119143	bter:110119143	D-tyrosyl-tRNA(Tyr) deacylase 1	dtd	24.2137	24.787	25.171	18.0709	9.37074	19.8609	16.1397	15.2691	15.6257	17.6474	17.0478	14.3571	23.6113	5.92215	22.0335	21.2403	37.5061	5.83247	6.0129	7.4077	17.7118	13.0283	18.3311	17.691	4.4297	18.3403	18.6292	12.0775	10.1896	11.5248	14.6905	15.4228	7.00518	12.0243	22.392	22.0997	6.587	5.35851
NC_015763.1	2573047	2578766	+	2429	gene-LOC100645742	LOC100645742	protein_coding	100645742	bter:100645742	GRIP and coiled-coil domain-containing protein 1	GCC1	11.1624	10.8633	11.0248	8.17994	2.58649	9.72169	10.9643	8.83103	8.04064	13.9965	9.9792	4.66675	8.28798	4.95868	9.1403	5.44122	7.07608	3.41909	4.0072	5.42072	7.25399	8.81168	8.67019	4.6108	5.14704	7.66587	6.70412	8.20979	7.3073	13.8779	7.94307	12.1467	7.34158	8.01275	13.3329	18.2983	13.4001	7.99525
NC_015763.1	2583968	2602477	-	9949	gene-LOC100645977	LOC100645977	protein_coding	100645977	bter:100645977	protein capicua homolog isoform X1	CIC	11.4473	12.2507	12.4328	4.01102	3.25255	7.02014	7.57667	6.95633	9.0697	10.6539	8.08749	7.18294	10.4843	4.38408	7.85695	4.47629	6.96569	4.01828	6.08544	3.04573	2.42718	7.05034	10.6824	5.08732	6.85063	5.92474	6.02799	6.38129	6.67434	14.5347	12.2526	12.5168	7.66834	10.5668	10.8836	15.9908	11.876	8.82739
NC_015763.1	2641313	2659835	-	16867	gene-LOC100646252	LOC100646252	protein_coding	100646252	bter:100646252	histone-lysine N-methyltransferase trithorax isoform X1	MLL1	15.781	18.326	14.3856	6.76349	6.98014	9.08266	10.668	10.7939	12.0266	14.0034	10.571	9.29187	13.1846	8.40856	9.94756	5.90074	11.1004	5.37756	7.61842	5.45373	3.88743	9.85253	15.6835	9.68328	8.04582	9.7286	9.24386	8.5862	9.76938	16.4937	12.4786	14.6794	10.9989	13.9713	13.0147	20.0928	17.4196	10.4819
NC_015763.1	2684006	2689716	-	5711	gene-LOC100646856	LOC100646856	protein_coding	100646856	bter:100646856	toll-like receptor 7	#N/A	2.61432	2.65714	1.7739	0.791591	4.43048	1.38856	2.87254	3.14182	1.62109	1.29413	1.45521	0.877365	1.68033	4.69226	1.12374	1.12694	1.73507	0.798388	1.90761	1.14751	0.333816	1.27191	1.99388	4.65124	0.953334	1.69136	1.54273	1.5372	1.48784	1.22411	1.76005	1.59408	1.71235	1.64698	1.72588	1.63664	2.12128	2.67005
NC_015763.1	2691415	2694885	+	2361	gene-LOC100646975	LOC100646975	protein_coding	100646975	bter:100646975	cell wall protein DAN4	CD164	444.837	417.735	305.402	278.162	112.454	226.382	312.764	261.648	230.306	277.01	282.292	209.233	281.513	159.022	281.176	239.056	291.506	84.4906	171.675	194.145	260.762	216.045	351.869	221.52	148.211	236.378	274.756	172.865	209.591	433.034	254.927	389.025	254.001	321.927	341.492	426.449	399.735	256.758
NC_015763.1	2694886	2695716	-	829	gene-LOC100652105	LOC100652105	protein_coding	100652105	bter:100652105	LOW QUALITY PROTEIN: galactokinase	galK	0	0.116593	0	0.0673245	0	0	0.18787	0	0.229474	0.148588	0	0	0	0	0	0	0	0	0	0	0	0.133775	0	0	0	0.0701915	0	0.210393	0	0	0.0813758	0	0.0867383	0	0	0	0.0880335	0
NC_015763.1	2700056	2722535	+	8497	gene-LOC100646372	LOC100646372	protein_coding	100646372	bter:100646372	ALK tyrosine kinase receptor isoform X2	ALK	24.0797	41.0987	30.4655	28.8683	21.9183	17.6632	23.5715	30.6194	32.3587	24.8475	69.4876	27.8316	13.6262	71.7061	40.4727	52.304	17.0751	41.1083	46.5354	21.2274	5.79267	33.9602	50.4348	28.3554	33.0977	36.0213	50.6222	23.4826	42.7559	59.5759	26.2157	102.473	47.0009	67.1929	64.6451	30.3697	60.2768	68.6348
NC_015763.1	2703640	2705442	-	1648	gene-LOC110120209	LOC110120209	protein_coding	110120209	bter:110120209	uncharacterized protein LOC110120209	#N/A	0.362387	0.469201	0.257928	0.0338665	0.156668	0.285152	0.441024	0.286519	0.192389	0.149489	0.72587	0.0498431	0.0632939	0.648695	0.140333	0.383558	0.148462	0.444655	0.216743	0.182412	0.245384	0.20188	0.557226	0	0	0.28247	0.479315	0.670288	0.343732	0.464881	0.327478	0.806446	0.349059	0.175614	0.384486	0.912221	0.487122	0.829263
NC_015763.1	2723006	2723702	+	451	gene-LOC110119174	LOC110119174	protein_coding	110119174	bter:110119174	uncharacterized protein LOC110119174	#N/A	0	0	0	0	0	0.260493	0	0	0	0.136562	0.2792	0	0	0.632106	0	0.254829	0	0	0	0.266621	0	0	0.271488	0.31837	0	0	0.134728	0	0.139559	0.424681	0	0.147342	0	0	0.312211	0.144928	0	0.159485
NC_015763.1	2724916	2737949	+	4150	gene-LOC100646495	LOC100646495	protein_coding	100646495	bter:100646495	calpain-A isoform X5	CAPNN	33.8182	31.3723	53.8075	22.6745	32.2891	33.5745	34.9143	39.205	42.8294	43.0088	40.7797	43.3272	27.095	58.9738	31.8203	32.526	38.1149	26.0548	33.3738	30.7714	18.8345	34.312	46.3506	45.532	47.7638	40.3115	37.1163	50.6157	46.167	41.9753	58.4712	52.8567	49.3986	50.961	51.0639	42.4463	44.122	41.5274
NC_015763.1	2738874	2743334	+	3855	gene-LOC100647091	LOC100647091	protein_coding	100647091	bter:100647091	regulator of nonsense transcripts 2	UPF2	20.7747	23.5684	23.6883	11.2348	5.11242	14.1101	17.6416	13.8584	15.9886	19.7949	17.8835	13.914	17.1818	7.54297	14.3381	10.3152	14.534	5.13239	9.52049	12.7108	9.89064	10.7879	15.9761	8.13835	11.0893	18.7472	10.4502	14.5234	14.9557	19.1531	20.3169	16.5999	16.1532	16.7041	16.0349	24.7886	15.7318	15.2438
NC_015763.1	2743911	2745875	-	1150	gene-LOC100647211	LOC100647211	protein_coding	100647211	bter:100647211	methylosome subunit pICln	CLNS1A	58.6309	63.2042	62.035	39.7964	53.9577	44.4391	54.6685	48.802	55.7469	57.2515	75.8253	45.9278	67.6643	44.0015	49.6725	60.662	68.5597	44.9587	77.7281	58.9205	50.7374	46.0955	40.6185	52.7519	44.1872	45.1342	65.729	43.0732	53.3085	99.5129	52.4432	72.6917	61.339	68.3894	76.0972	86.6765	82.8796	53.4767
NC_015763.1	2747026	2752299	-	3668	gene-LOC100647328	LOC100647328	protein_coding	100647328	bter:100647328	homer protein homolog 1 isoform X1	HOMER	5.66605	9.43365	9.19354	4.71694	5.25575	6.99835	7.4164	7.30085	8.85132	6.90112	6.28224	5.53134	7.96246	7.86923	5.24894	7.70783	9.28837	5.63823	8.54515	6.57287	5.21319	7.84579	6.89316	7.39846	3.90321	5.15577	6.44399	3.39195	4.35853	11.0177	4.94735	6.99295	4.94011	6.27271	7.44728	12.3312	9.64972	7.74575
NC_015763.1	2752497	2754673	+	1426	gene-LOC100647450	LOC100647450	protein_coding	100647450	bter:100647450	protein ABHD17B	ABHD17	10.847	9.76043	17.0901	4.227	0.965642	5.51987	9.31991	5.77102	10.2276	16.4124	5.03324	6.79712	8.4851	0.899621	7.54137	4.23122	8.62165	6.50914	5.51068	2.86701	2.9979	6.96037	12.5361	0.65449	8.95584	9.26287	4.00537	16.1859	7.59179	10.5436	15.8007	7.73554	6.4544	7.66151	8.49189	12.5591	9.31438	6.20414
NC_015763.1	2754673	2758714	+	4042	gene-LOC105666461	LOC105666461	protein_coding	105666461	bter:105666461	uncharacterized protein LOC105666461	#N/A	15.9572	15.9259	26.1854	8.64382	4.76944	8.19646	17.7759	7.54317	14.4017	19.1077	7.4455	12.5996	12.3869	5.50129	14.3327	8.55847	17.448	6.32516	4.50688	8.71649	13.292	11.7566	20.5381	6.30538	12.1062	15.0151	6.73467	19.2453	15.0112	13.1731	21.5633	10.2751	8.8237	9.59457	8.04713	17.885	13.7221	7.59849
NC_015763.1	2761321	3140569	+	2684	gene-LOC100647567	LOC100647567	protein_coding	100647567	bter:100647567	semaphorin-1A isoform X1	#N/A	4.71719	3.31308	4.06484	1.93387	1.60326	4.46469	2.43713	5.37828	3.44935	4.63528	4.08159	2.50954	2.91472	2.20395	3.87746	3.51122	3.1905	3.27627	4.25862	2.15045	0.516575	4.09055	5.2918	2.48759	3.78152	3.38206	3.35053	2.81596	4.4087	5.92291	3.94609	5.05068	5.25097	6.06537	6.55772	5.60112	7.61339	4.87736
NC_015763.1	3140562	3143603	+	3042	gene-LOC110119865	LOC110119865	protein_coding	110119865	bter:110119865	protein PFC0760c-like	#N/A	5.26145	4.89314	6.1948	2.42182	6.6768	5.48406	4.24944	7.14017	5.16963	6.55984	5.25699	4.61742	4.08044	5.34173	4.44748	5.61039	4.50404	3.90779	5.13713	3.14252	0.911563	5.48664	6.74192	5.3809	4.22033	4.72473	4.07479	3.42105	4.84163	6.61103	5.87674	5.91987	6.14582	7.87274	8.16979	6.76831	9.02051	6.45505
NC_015763.1	3148688	3155012	-	4499	gene-LOC100647762	LOC100647762	protein_coding	100647762	bter:100647762	sorting nexin-24	#N/A	8.74782	8.67944	14.7231	7.9891	3.78761	3.6036	11.3199	5.20266	9.86619	10.7737	9.3341	9.40273	7.09454	5.32267	11.1805	9.57947	10.7813	8.37921	5.85528	5.70627	8.89861	10.5008	15.4446	7.03723	8.44121	10.3858	4.88908	10.1055	11.7936	10.0257	11.5158	8.04976	10.2769	8.82904	8.54421	10.5039	12.3931	7.84985
NC_015763.1	3155783	3157598	+	1340	gene-LOC100647957	LOC100647957	protein_coding	100647957	bter:100647957	adrenodoxin-like protein, mitochondrial	#N/A	55.9777	52.2228	57.6271	47.5235	40.9762	58.1714	53.387	71.8342	51.0604	58.5561	67.2823	45.6682	74.9618	27.8697	64.6344	78.3055	65.4117	34.3306	68.373	57.7898	59.581	56.2773	55.464	35.2533	45.7469	53.1515	85.6115	43.5606	40.1603	56.7447	37.5564	56.3347	44.8071	51.4571	70.7189	63.1188	53.3732	40.4727
NC_015763.1	3159436	3166161	-	4113	gene-LOC100648084	LOC100648084	protein_coding	100648084	bter:100648084	sprouty-related, EVH1 domain-containing protein 3 isoform X1	SPRED	6.72284	6.48599	6.40751	2.68679	1.15085	4.4845	4.22841	6.03533	7.16905	6.70852	4.33202	4.77311	6.23871	2.44324	4.48424	3.8002	5.10093	4.29575	4.62448	3.9468	3.28671	3.23557	6.23667	2.77535	2.81088	3.70665	3.3683	2.8412	3.47378	7.75345	6.24908	6.65642	5.69934	4.59133	5.35773	10.0436	5.87316	5.84095
NC_015763.1	3166299	3168032	+	1275	gene-LOC100648271	LOC100648271	protein_coding	100648271	bter:100648271	cyclin-C	CCNC	18.9235	18.3456	17.0582	11.0749	4.72502	14.3743	14.6583	9.73463	12.5331	16.0857	12.1475	10.8233	13.9078	6.98725	15.554	10.5013	24.9943	4.02317	5.88316	13.958	10.1948	9.61127	14.4049	13.5702	7.53872	14.4217	6.52898	9.43899	10.4162	11.4919	8.62437	12.1436	6.42925	8.56888	11.872	24.197	14.8821	11.1135
NC_015763.1	3168408	3170713	-	1610	gene-LOC100648701	LOC100648701	protein_coding	100648701	bter:100648701	general transcription factor IIH subunit 4 isoform X1	TFIIH4	17.1375	17.5901	16.633	9.60244	9.83575	8.61052	12.6079	9.3012	12.2096	12.4327	14.9774	10.2039	18.2701	13.2359	9.2292	8.4233	12.6132	5.61352	10.5937	11.3151	9.22172	9.36789	10.1908	13.868	9.93626	10.0475	8.18971	9.09997	9.96895	17.904	13.6178	12.6711	13.1307	11.954	11.1072	22.4506	16.1371	11.7497
NC_015763.1	3171894	3178120	+	4570	gene-LOC100648387	LOC100648387	protein_coding	100648387	bter:100648387	cleavage and polyadenylation specificity factor subunit 1	CPSF1	7.77555	7.99469	7.45648	5.81324	2.73066	8.53484	9.34921	9.18092	8.79712	11.8462	8.74823	6.84812	8.35379	4.30427	7.75535	5.04225	8.05739	2.76155	4.37697	5.86758	5.51157	6.69764	8.14489	5.76539	4.64775	6.08627	4.85301	6.56446	5.49531	13.3904	8.08936	8.97163	7.91439	7.69444	10.0445	17.5492	12.7435	9.0185
NC_015763.1	3178295	3180329	+	1035	gene-LOC100652221	LOC100652221	protein_coding	100652221	bter:100652221	EF-hand calcium-binding domain-containing protein 2 isoform X2	#N/A	1.03863	1.58758	1.64277	0.916719	1.82936	1.41887	1.70541	1.36865	1.40914	1.36866	2.37239	1.03173	0.907028	2.20352	1.56414	0.943854	2.77761	0.786679	0.603948	1.97505	1.89777	1.71439	1.18301	3.60697	1.23392	0.955758	1.23286	1.12345	1.70276	1.85054	1.30359	1.28408	1.45896	1.18841	1.63255	3.47337	1.83331	0.903439
NC_015763.1	3179925	3181663	-	1152	gene-LOC100648813	LOC100648813	protein_coding	100648813	bter:100648813	LOW QUALITY PROTEIN: delta(3,5)-Delta(2,4)-dienoyl-CoA isomerase, mitochondrial	ECH1	65.735	61.3326	64.2027	39.4366	31.6759	65.727	55.3848	46.1994	56.1455	76.5593	51.592	50.2689	49.981	23.5092	48.7832	59.9581	56.9189	22.0516	33.8743	42.3783	53.7084	55.931	46.5	48.4849	52.7458	57.5826	59.6547	59.9555	42.8896	96.2643	61.8388	51.7996	55.8645	56.5887	64.4756	81.8167	73.0431	34.3405
NC_015763.1	3183743	3185368	+	989	gene-LOC100648928	LOC100648928	protein_coding	100648928	bter:100648928	ATP synthase subunit b, mitochondrial	ATPeF0B	473.243	392.095	434.378	605.467	1914.27	4599.76	566.286	3867.9	380.532	373.398	491.391	336.622	526.92	238.96	466.98	616.649	475.85	274.313	489.288	503.659	3556.53	433.281	309.26	375.15	469.628	492.516	838.386	515.195	468.082	411.24	370.385	471.272	349.133	449.774	617.616	431.367	605.385	336.584
NC_015763.1	3185809	3189200	+	2355	gene-LOC100648502	LOC100648502	protein_coding	100648502	bter:100648502	golgin-84	#N/A	17.8784	21.9578	21.6293	11.9445	8.6611	17.9092	22.5736	18.0452	16.7481	19.4576	18.928	14.7192	14.1292	8.50397	17.2838	11.1268	15.402	5.60096	8.53166	14.4244	16.2395	12.9736	14.1938	12.6513	8.41983	12.7002	10.7334	13.3312	11.7063	15.8999	14.6952	18.2846	13.1904	15.1773	22.0927	26.0895	19.6472	14.7826
NC_015763.1	3195380	3210239	-	1624	gene-LOC100649129	LOC100649129	protein_coding	100649129	bter:100649129	uncharacterized protein LOC100649129 isoform X2	#N/A	7.02389	4.76135	2.96639	3.95221	2.96768	18.8088	13.1705	36.0534	4.91985	4.02001	12.7935	2.93362	3.01877	3.59861	14.3475	27.4936	5.12232	24.0153	38.1606	52.3484	15.0117	11.8821	18.7733	9.23931	18.1284	7.09444	8.56809	19.5108	15.1927	20.1674	3.40626	19.8044	25.1051	17.2863	23.3667	7.48611	10.8751	37.514
NC_015763.1	3218864	3221049	+	1693	gene-LOC100649249	LOC100649249	protein_coding	100649249	bter:100649249	glutamate-rich WD repeat-containing protein 1 isoform X1	RRB1	84.5201	87.0641	68.5428	41.2079	34.2625	42.989	47.4685	39.8034	65.9209	70.2841	54.5551	58.319	91.986	60.1985	40.776	43.0726	56.3252	36.4544	55.9629	51.3868	34.1231	37.8289	47.5156	62.8025	48.5558	41.2786	48.5238	41.7925	40.263	78.5696	58.7341	60.6813	97.6869	54.8738	46.0764	107.406	65.2205	50.3026
NC_015763.1	3221264	3225527	-	2769	gene-LOC100649562	LOC100649562	protein_coding	100649562	bter:100649562	mismatch repair endonuclease PMS2 isoform X1	PMS2	5.88803	5.79444	5.2193	6.65149	4.47564	4.45492	8.02439	5.16446	4.9465	6.51706	5.6616	3.29278	4.82176	3.50044	8.64439	4.69009	7.24544	3.79319	3.35392	5.01567	4.52732	7.62958	7.05286	6.76701	4.02956	6.38837	6.3637	4.74516	4.5234	8.50788	4.65329	7.48745	3.66152	6.27112	6.8395	10.1266	7.01069	7.63696
NC_015763.1	3227886	3261778	-	8264	gene-LOC100649438	LOC100649438	protein_coding	100649438	bter:100649438	serine/threonine-protein kinase minibrain	DYRK1	19.2664	20.2691	19.0998	9.96836	6.74839	17.2158	15.3847	20.145	16.1828	20.7336	14.2619	14.8101	22.7953	6.59747	16.6022	11.3551	13.1008	8.09878	11.3568	10.4328	8.43067	14.8622	20.6908	12.8226	10.0694	13.6178	10.5584	12.3116	10.6781	22.4813	18.4243	19.4432	15.836	18.955	17.5328	24.7166	23.102	18.539
NC_015763.1	3261825	3262660	-	835	gene-LOC100642194	LOC100642194	protein_coding	100642194	bter:100642194	LOW QUALITY PROTEIN: NKAP family protein CG6066	#N/A	7.72445	10.881	7.89044	3.47572	2.06139	7.87907	4.84952	11.6329	8.80925	12.0229	6.33367	6.00076	10.2434	1.96312	6.92421	6.19373	6.08003	7.50831	7.91384	2.0881	2.21395	7.17193	12.5374	3.2672	5.47387	6.41122	4.58447	7.79824	4.67348	15.0243	9.21018	8.75404	7.06143	9.70485	9.44337	14.2467	12.9353	10.8538
NC_015763.1	3266376	3269595	+	2765	gene-LOC100649683	LOC100649683	protein_coding	100649683	bter:100649683	LOW QUALITY PROTEIN: speckle targeted PIP5K1A-regulated poly(A) polymerase	TUT1	16.0265	18.1426	17.8072	13.5443	5.6649	14.4676	15.734	14.7351	10.8705	14.6122	9.26748	8.73403	15.7311	5.33558	18.8402	10.1419	15.264	3.32753	5.36111	8.11062	12.933	13.4964	14.6354	10.3599	6.19894	13.6791	13.5809	8.72606	6.48761	9.45533	7.78297	9.06042	5.3832	9.31562	17.2126	17.0912	7.78627	6.50341
NC_015763.1	3273256	3278244	-	3991	gene-LOC100649798	LOC100649798	protein_coding	100649798	bter:100649798	serine/arginine repetitive matrix protein 2	#N/A	40.5525	44.0047	41.3421	21.6759	24.842	30.526	37.3068	26.7554	25.8507	28.8581	32.9864	17.8237	27.3904	23.2328	24.9899	21.828	26.1157	15.8926	27.3644	25.3086	28.3858	22.3827	25.9701	29.4114	19.4524	30.895	28.0898	18.7337	32.2828	44.0555	27.9747	32.6178	28.6832	30.1305	37.6627	47.8223	44.746	29.8993
NC_015763.1	3279345	3284800	-	2681	gene-LOC100649915	LOC100649915	protein_coding	100649915	bter:100649915	CLK4-associating serine/arginine rich protein	SFRS16	58.719	61.5768	53.6419	32.8086	47.6379	50.7221	55.6714	44.8104	40.3742	43.579	57.0418	31.8333	46.8045	44.3942	37.028	30.3503	31.5529	30.5823	51.627	33.0329	44.6476	34.1881	37.9518	45.5766	36.5789	44.7539	41.7925	35.3907	44.6293	65.7607	51.2811	57.2803	49.8595	48.1994	58.534	80.5025	68.0527	65.8644
NC_015763.1	3291715	3327104	-	8504	gene-LOC100650027	LOC100650027	protein_coding	100650027	bter:100650027	LOW QUALITY PROTEIN: uncharacterized protein LOC100650027	APBA1	3.62374	4.31903	3.14901	2.05423	1.51804	3.90273	3.13784	4.60062	3.91474	3.59224	3.07987	2.77218	2.42863	1.59234	3.12746	2.87861	4.27245	2.62341	3.84326	2.45328	2.12631	3.66448	4.37701	2.15276	2.11828	2.66858	2.69372	2.16037	2.05758	4.68467	2.64956	4.33683	3.39068	4.09241	3.73378	6.0259	6.9341	3.97531
NC_015763.1	3328210	3330263	+	1009	gene-LOC100650269	LOC100650269	protein_coding	100650269	bter:100650269	cysteine-rich PDZ-binding protein	#N/A	29.476	32.7613	32.9296	25.3892	17.3149	32.7181	32.9291	32.1563	38.9015	36.8072	30.8247	25.3181	33.1843	17.5173	31.172	25.5712	39.1611	22.3525	24.9574	19.3061	25.6503	28.137	28.6991	22.4841	21.5171	30.911	46.8515	27.7153	28.6947	36.6358	26.4092	33.7195	28.2921	22.8748	41.7956	42.9489	25.749	16.9661
NC_015763.1	3335522	3343695	-	4414	gene-LOC100650143	LOC100650143	protein_coding	100650143	bter:100650143	LOW QUALITY PROTEIN: uncharacterized protein LOC100650143	#N/A	21.7157	24.0215	20.4957	11.1776	5.63483	21.2395	12.9375	24.5276	27.7263	20.3438	18.4857	12.6915	16.8254	7.03981	17.6831	11.5735	12.4717	7.56292	11.7338	9.2214	5.60165	18.3785	24.8128	6.74986	19.7506	16.0171	19.4924	16.5565	18.8795	20.3507	23.3376	24.3584	18.6689	25.9973	31.3419	21.5012	20.353	14.9754
NC_015763.1	3345168	3347537	+	2370	gene-LOC100650391	LOC100650391	protein_coding	100650391	bter:100650391	CCR4-NOT transcription complex subunit 11	#N/A	36.8408	30.424	29.4736	25.4333	9.69569	28.8006	36.5375	36.8866	19.7458	31.5224	38.6259	21.2805	36.926	10.2845	28.7622	22.7189	19.021	11.715	30.3689	26.6621	20.3293	21.8055	20.4585	13.4194	24.9011	28.5788	33.6629	24.9236	26.0529	24.5273	24.4509	27.0291	20.5403	28.9718	29.5874	34.2257	34.088	26.3735
NC_015763.1	3354952	3362873	-	3242	gene-LOC100650514	LOC100650514	protein_coding	100650514	bter:100650514	carboxypeptidase M	CPM	1.98949	2.41489	1.55149	1.41166	0.690202	4.14921	2.43401	3.95323	2.15153	2.01372	3.04894	3.19242	1.51218	0.505617	2.76424	1.25847	1.96216	1.45664	2.94722	1.39088	1.85321	4.03643	2.70035	0.930069	5.84666	2.01022	4.44191	3.13827	3.59165	3.72192	3.07963	3.341	4.23629	4.12872	5.01642	1.59273	2.81384	1.41992
NC_015763.1	3368487	3369742	+	1180	gene-LOC100650632	LOC100650632	protein_coding	100650632	bter:100650632	sentrin-specific protease 8	SENP8	35.428	42.4301	29.8387	24.5478	13.6388	32.9051	32.3807	31.0406	37.402	34.1352	34.5211	21.7188	37.0383	11.5361	37.4342	31.9948	153.279	8.28013	25.1245	29.4501	20.4644	28.7116	34.6052	19.7734	17.6584	29.2916	38.4657	23.0584	24.8564	27.1065	20.4097	33.6761	19.2562	25.3236	45.2254	65.9165	23.8112	16.5799
NC_015763.1	3371225	3379444	+	2301	gene-LOC100650951	LOC100650951	protein_coding	100650951	bter:100650951	uncharacterized protein LOC100650951	#N/A	4.568	2.43634	3.41752	1.86768	0.972461	1.35302	2.91048	1.87618	2.34245	2.78371	2.81827	1.03525	0.906634	0.836284	2.96498	1.5983	4.30638	0.849244	2.17327	1.85516	1.95832	0.963923	3.512	1.43523	2.39535	3.03462	2.32381	2.75407	4.10308	2.37229	3.69406	3.69654	1.46875	2.38976	4.0388	4.71542	1.17351	3.25097
NC_015763.1	3380016	3386883	+	3364	gene-LOC100650836	LOC100650836	protein_coding	100650836	bter:100650836	uncharacterized protein LOC100650836	#N/A	6.51539	6.72336	60.6304	25.9151	3.65844	4.0162	42.5473	4.07054	27.4267	33.9072	4.34205	27.3724	2.91468	2.35165	39.8052	20.8401	19.0918	17.4509	1.03526	8.7575	35.2736	45.2795	33.4493	5.14328	23.2378	51.3217	3.46801	51.8133	39.9651	5.38041	27.1527	3.63466	1.98789	4.19407	4.5415	5.51813	3.70973	5.40954
NC_015763.1	3386989	3393136	-	4764	gene-LOC100642438	LOC100642438	protein_coding	100642438	bter:100642438	uncharacterized protein LOC100642438	#N/A	0.213112	1.35934	4.40175	2.33136	0.776806	0.221944	1.44934	0.863714	1.86347	1.07303	1.00439	0.689685	0.437902	1.46609	6.44436	2.56924	2.73478	0.666547	0.149955	0.643634	0.957988	0.954423	2.51873	0.648001	0.536147	1.29471	0.433653	0.793244	1.90251	0.502548	1.48685	0.167383	0.0603745	0.242999	0.354678	0.891807	0.260423	0.090589
NC_015763.1	3403973	3418103	+	3768	gene-LOC100642556	LOC100642556	protein_coding	100642556	bter:100642556	uncharacterized protein LOC100642556 isoform X1	#N/A	31.9846	35.8097	50.407	18.5448	9.77572	20.8744	26.5223	29.1265	36.1822	38.0685	26.2499	23.2821	30.6724	12.0864	31.3023	24.2789	27.7749	19.599	21.2344	15.1584	14.1819	24.296	35.6958	12.3274	20.4966	28.7546	23.9631	26.8475	23.0684	33.2435	36.0577	24.4254	21.3924	26.0187	29.4843	37.1394	31.6865	23.7277
NC_015763.1	3421886	3424015	-	720	gene-LOC100651068	LOC100651068	protein_coding	100651068	bter:100651068	60S ribosomal protein L11	RP-L11e	1128.49	1298.94	1080.38	765.787	685.993	831.026	792.422	576.269	1111.46	1128.46	1003.68	1050.73	1061.77	1006.59	854.891	1049.6	992.002	959.867	1023.21	1185.51	872.813	930.63	815.68	1081.57	1193.64	978.622	1038.28	902.765	947.353	1733.36	1123.5	1034.42	1344.54	951.443	1434.67	1433.17	903.631	636.86
NC_015763.1	3432938	3434305	+	918	gene-LOC100651395	LOC100651395	protein_coding	100651395	bter:100651395	malignant T-cell-amplified sequence 1 homolog	MCTS	108.513	80.4409	79.9507	60.8582	74.5315	94.3828	88.3343	65.0298	67.0724	88.4931	97.1829	62.9036	97.718	55.3546	94.4725	69.9208	113.538	50.2009	85.5043	94.3105	68.6573	79.1879	64.4884	92.7515	73.1467	83.163	106.433	76.6949	79.3279	136.555	74.5887	100.835	96.3447	68.4123	127.54	152.726	77.7497	70.1256
NC_015763.1	3434284	3437875	-	2816	gene-LOC100651274	LOC100651274	protein_coding	100651274	bter:100651274	bromodomain-containing protein 4	SMARCE1	31.9391	34.3237	34.4913	19.3638	32.4569	26.4503	23.3027	35.2604	32.2912	25.8519	26.9636	25.7859	38.4859	29.8645	24.0836	23.5896	39.4455	23.0443	35.5163	22.7596	8.88301	21.345	30.0885	34.0097	23.368	23.4739	22.6564	22.1736	23.5136	45.7403	33.7303	26.9958	36.8723	31.6031	29.5515	60.5347	42.2173	40.9191
NC_015763.1	3438444	3440481	-	1719	gene-LOC100651513	LOC100651513	protein_coding	100651513	bter:100651513	vacuolar protein-sorting-associated protein 36 isoform X1	VPS36	22.2696	25.5274	27.0354	13.9611	18.7246	22.0066	28.1469	25.6634	25.0104	28.6271	25.1985	21.1685	24.5146	16.2524	18.8015	13.2044	14.838	12.0308	14.3895	14.7597	25.4068	16.1607	18.9823	23.6802	15.6798	13.0662	9.93265	17.587	17.1358	28.1893	23.3895	23.1941	22.3373	17.1307	23.9184	27.8333	30.3127	20.6703
NC_015763.1	3443858	3501874	-	5991	gene-LOC100651631	LOC100651631	protein_coding	100651631	bter:100651631	uncharacterized protein LOC100651631	SYT12	2.96065	3.22669	3.74856	0.214267	0.143654	0.63732	0.355284	0.653041	0.264611	0.257009	0.136618	0.493589	0.470092	0.344989	0.28952	0.0767338	0.0816779	0.0951342	0.149054	0.0602133	0.0192857	0.0740439	0.296344	0.179751	0.0785364	1.54432	0.720102	0.0970434	0.273155	0.383638	3.40061	0.210745	0.372073	0.253616	0.305541	0.316394	0.292357	0.168083
NC_015763.1	3516857	3522829	-	3486	gene-LOC100651747	LOC100651747	protein_coding	100651747	bter:100651747	tetraspanin-7	#N/A	46.7013	158.264	75.9859	15.6741	13.1835	73.8057	25.3766	63.3524	77.2178	97.2606	37.9095	57.565	57.6299	6.23561	22.0422	38.2929	12.0017	10.4638	33.5316	19.4201	22.9358	27.5021	38.5834	14.6221	26.7822	24.7544	19.5569	26.9012	16.4666	33.8998	74.1563	20.3395	42.595	53.9016	71.7366	58.8376	55.5617	34.4989
NC_015763.1	3524660	3528587	+	1481	gene-LOC105666644	LOC105666644	protein_coding	105666644	bter:105666644	uncharacterized protein LOC105666644	#N/A	0.0806501	1.04422	0.191342	0.0753707	0	0.0396633	0.105162	0	0.12845	1.45553	0.0425116	0.110927	0	0	0.156157	0.0776017	0.165203	0	0.120592	1.33967	0.195038	0.0748814	0.330699	0.0484757	0.090771	0.353612	0.123084	0.0392564	0.0849983	0.0646628	0.409956	0.179476	0	0.0488542	0.23769	0.0882682	0.0492773	0
NC_015763.1	3528664	3530844	-	2181	gene-LOC100651868	LOC100651868	protein_coding	100651868	bter:100651868	uncharacterized protein LOC100651868	#N/A	0	0.044317	0	0	0	0	0	0	0	0	0	0	0.0478259	0	0	0	0.0560904	0	0	0.0275667	0	0	0	0.230421	0	0.0266799	0	0	0	0	0	0.0304682	0.0329693	0	0	0.0299691	0	0
NC_015763.1	3532116	3533561	+	360	gene-LOC110119869	LOC110119869	protein_coding	110119869	bter:110119869	LOW QUALITY PROTEIN: uncharacterized protein LOC110119869	#N/A	0	0.536975	0	0	0	0	0	0	0	0.171082	0	0	0	0	0.160603	0	0	0	0	0.167008	0	0	0.170057	0	0	0	0	0	0	0	0.18739	0	0	0	0	0	0	0
NC_015763.1	3535226	3537398	+	1165	gene-LOC105666645	LOC105666645	protein_coding	105666645	bter:105666645	uncharacterized protein LOC105666645	#N/A	0.102526	0.663728	0.121621	0	0	0	0.311934	0	0.217722	0.581532	0.108085	0.0705077	0	0	0.099257	0	0.262517	0	0.0766507	0.206431	0.0495883	0.0951925	0.2102	0.0616245	0.173088	0.0499474	0	0.0998089	0.378188	0.164404	0.28953	0.114079	0.123444	0	0.0604323	0.11221	0.125287	0
NC_015763.1	3538081	3541500	-	1304	gene-LOC105666646	LOC105666646	protein_coding	105666646	bter:105666646	uncharacterized protein LOC105666646 isoform X1	#N/A	0.274792	0.518856	0	0.342405	0.263996	0	0.119436	0.051729	0.0972567	0.141694	0.386256	0.0629919	0.319964	0.163965	0.133015	0.220338	0.281441	0	0.0684801	0.414959	0.0886048	0.0425227	0.0469483	0.275278	0.154638	0.178493	0.0931938	0.0445849	0.482678	0.22032	0.155201	0.101919	0.165428	0.110971	0.269953	0	0	0.165478
NC_015763.1	3541635	3547368	+	3232	gene-LOC100642797	LOC100642797	protein_coding	100642797	bter:100642797	radial spoke head 10 homolog B	#N/A	0.184782	0.358869	0.284955	0.0345371	0	0.0726996	0.128502	0	0.0392397	0.40018	0.116881	0.0508301	0.0322736	0.0441027	0.125223	0.0711189	0.0757012	0	0.0276293	0.093012	0.107247	0.102939	0.0947101	0.022213	0.041594	0.0540119	0.0564007	0.0359769	0.0389488	0.0592609	0.125236	0.123362	0	0.044773	0.0653499	0.242683	0.158063	0.0445097
NC_015763.1	3546305	3549082	+	1225	gene-LOC105666649	LOC105666649	protein_coding	105666649	bter:105666649	uncharacterized protein LOC105666649	#N/A	0.195009	0.473414	0.231328	0.136683	0	0.191808	0.508553	0.275325	0.207058	0.603326	0.0513957	0.0670543	0	0	0.141593	0.187638	0.399455	0.0664664	0	0.2454	0.235797	0.135795	0	0	0.10974	0.142503	0.0496019	0.0949203	0.154142	0.156352	0.220279	0.108492	0.176097	0.236255	0.114945	0.320143	0.178726	0
NC_015763.1	3550985	3561427	-	8390	gene-LOC100651983	LOC100651983	protein_coding	100651983	bter:100651983	LOW QUALITY PROTEIN: eIF-2-alpha kinase activator GCN1	#N/A	26.5792	30.5749	26.2774	11.209	6.9753	13.8767	16.7563	15.726	21.9786	23.9898	16.6817	17.7304	23.46	7.917	14.189	11.0682	12.5176	8.82145	12.6231	9.77446	9.81201	14.4143	22.8975	9.63508	12.586	15.6603	13.6951	13.6581	14.2537	28.1704	20.6965	20.6878	21.0062	19.8173	18.2429	30.4298	23.1378	17.1203
NC_015763.1	3561492	3567058	+	3865	gene-LOC100642917	LOC100642917	protein_coding	100642917	bter:100642917	inhibitor of nuclear factor kappa-B kinase subunit beta isoform X1	IKBKB	19.3766	22.5071	23.4804	15.0324	5.90082	18.0251	27.1596	20.5942	20.5574	26.5481	19.3359	11.6677	14.7354	6.04827	25.8644	13.8865	14.623	5.66684	7.5551	8.4001	19.4461	25.7378	19.1027	12.018	11.9302	19.1654	14.0233	17.7048	13.5328	20.8628	11.3976	19.2734	7.10689	12.5612	27.3053	28.817	17.636	11.0916
NC_015763.1	3567031	3572494	-	2485	gene-LOC100652104	LOC100652104	protein_coding	100652104	bter:100652104	translocation protein SEC63 homolog	SEC63	146.504	104.318	114.235	60.6408	25.6284	113.346	118.913	87.7046	96.0995	113.811	110.059	92.8182	81.4318	43.4503	83.643	80.7503	60.2804	54.7177	66.8747	101.713	90.5262	90.5715	89.7984	56.0762	71.5166	106.941	82.8911	89.9804	77.0998	175.808	98.1639	116.269	121.994	117.949	139.759	172.652	154.183	114.447
NC_015763.1	3572167	3576804	+	2508	gene-LOC100652220	LOC100652220	protein_coding	100652220	bter:100652220	sphingomyelin synthase-related 1	SAMD8	15.2875	20.7339	18.05	7.07664	3.22564	12.5774	14.7382	9.25215	12.4648	14.5624	11.0205	11.0701	11.1462	5.65499	10.3508	9.62316	9.75543	4.64244	6.97863	13.904	12.5768	8.06983	12.1074	5.86821	5.54772	10.603	6.20222	8.64662	6.92655	11.7607	7.39699	13.6188	7.76976	9.75093	12.0708	14.1254	15.5387	12.6762
NC_015763.1	3578583	3583139	+	2869	gene-LOC100642316	LOC100642316	protein_coding	100642316	bter:100642316	protein msta	SMYD	33.5764	29.9837	19.7791	33.5767	87.6827	47.5827	36.9682	48.5514	29.7717	24.1936	68.5117	35.2158	49.8455	47.1241	51.5901	80.1773	35.3269	88.9987	159.112	69.9304	44.1986	38.2678	28.2097	60.7821	63.1159	25.4943	62.7744	25.3711	32.9076	47.1651	21.5855	49.3809	46.8179	58.9114	50.5022	53.7891	63.8732	89.0008
NC_015763.1	3583357	3593462	-	1939	gene-LOC100642193	LOC100642193	protein_coding	100642193	bter:100642193	protein NDNF	#N/A	0.800803	0.0996961	0.219219	0.230271	0.532622	0.484714	0.40161	0.347884	0.228922	0.317636	0.487053	0.169451	0.322769	0.110268	0.506907	0.14818	0.189272	0.0839828	0.598697	0.0620144	0.208557	0.200179	0.252586	0.407281	0.173326	0.330106	0.125348	0.0899516	0.0649213	0.889005	0.452288	0.685416	0.778766	0.522405	1.01666	1.04499	0.752756	0.667714
NC_015763.1	3612953	3630241	-	7277	gene-LOC100643031	LOC100643031	protein_coding	100643031	bter:100643031	protein jim lovell isoform X1	#N/A	0.147724	0.0796939	0.0681476	0.0690268	0	0.0484331	0.12128	0.0463479	0.0522837	0.042318	0.0259556	0.0790148	0.0286679	0	0.0476712	0	0.210137	0.0447554	0	0.00826205	0	0.0457191	0.0168258	0.029597	0.00923676	0.0399813	0.0250498	0	0.0345973	0.15792	0.074163	0.05479	0.108694	0.119313	0.386993	0.511978	0.641845	0.118611
NC_015763.1	3748711	3758570	+	3301	gene-LOC100642748	LOC100642748	protein_coding	100642748	bter:100642748	sn1-specific diacylglycerol lipase beta isoform X1	DAGL	36.5457	27.9337	37.1498	40.0879	14.1048	101.342	36.5495	79.8176	60.0113	30.4123	73.9075	41.5809	54.919	18.6109	62.1784	26.2166	24.3851	24.3697	39.0899	40.0698	37.7844	47.0003	45.3452	30.1655	109.855	50.0448	67.0945	54.123	58.1363	42.7913	56.6906	73.1747	74.2369	170.548	61.6165	49.0863	123.343	61.5558
NC_015763.1	3759138	3761876	+	1998	gene-LOC100642870	LOC100642870	protein_coding	100642870	bter:100642870	LOW QUALITY PROTEIN: RNA polymerase I-specific transcription initiation factor RRN3	RRN3	44.5968	64.0016	42.1236	34.3588	25.9308	36.8676	46.0945	40.6821	43.6072	52.2186	37.0258	31.9028	73.0367	31.1762	41.4964	38.7695	56.6969	13.5702	30.3917	44.7763	35.2174	40.9906	39.0978	33.4529	27.0142	34.8608	40.1433	33.0849	25.7687	35.3249	24.8841	38.813	29.1871	33.4606	36.7875	67.1619	33.5312	31.1399
NC_015763.1	3762523	3776727	+	4633	gene-LOC100642437	LOC100642437	protein_coding	100642437	bter:100642437	uncharacterized protein LOC100642437 isoform X3	SENP7	42.3451	49.1726	41.5004	24.4185	22.7185	29.0854	37.8856	31.7399	35.4354	38.3124	38.7162	30.2113	49.126	30.274	29.8383	30.5739	44.3995	17.0646	30.0294	23.826	22.0582	27.9941	33.4315	35.5476	22.5165	28.2215	27.3319	26.7415	28.8147	66.4757	36.6643	39.2568	36.5351	35.6221	43.5521	85.7205	52.5492	41.7469
NC_015763.1	3777354	3781283	+	1989	gene-LOC105666529	LOC105666529	protein_coding	105666529	bter:105666529	aquaporin-11	#N/A	10.1187	10.1564	7.37294	18.7162	162.001	37.507	14.5643	46.5298	11.4772	5.9453	20.1636	12.5546	23.3894	49.1616	21.6269	56.7995	10.9786	29.7194	55.4465	40.1122	50.2767	12.5173	10.1573	64.2126	27.7785	7.16755	23.8284	11.2536	14.5249	11.748	12.0744	26.8945	18.4736	23.1719	17.0965	18.9285	27.2986	44.3717
NC_015763.1	3781183	3791108	-	4014	gene-LOC100642628	LOC100642628	protein_coding	100642628	bter:100642628	1-phosphatidylinositol 4,5-bisphosphate phosphodiesterase	PLCB	0.773671	0.505671	1.16485	0.695217	0.900508	0.951216	2.21162	0.436926	1.70614	2.39362	0.799936	0.900405	0.46775	1.38492	1.64204	1.20254	1.84383	1.96758	1.06784	0.659046	0.546904	1.75439	1.54043	1.12679	2.44482	2.0295	0.348165	1.26011	1.5994	0.882742	2.08398	0.960181	0.770294	0.45063	1.24531	0.407091	0.509076	0.770526
NC_015763.1	3791531	3807397	-	5302	gene-LOC100642987	LOC100642987	protein_coding	100642987	bter:100642987	sodium- and chloride-dependent GABA transporter ine isoform X1	#N/A	23.6543	27.2356	45.4034	25.5059	34.3797	23.3436	29.6586	24.1346	30.8565	33.6872	17.3727	24.912	23.0375	23.9807	33.5649	19.8122	27.5838	18.4127	18.0887	22.1237	18.9807	23.1232	33.8318	29.7759	42.6977	29.8626	17.5113	30.6813	31.4231	23.8601	40.2066	17.0326	19.1903	20.6333	16.5984	14.4606	19.2153	16.5371
NC_015763.1	3811620	3814814	+	909	gene-LOC100643109	LOC100643109	protein_coding	100643109	bter:100643109	endocuticle structural glycoprotein SgAbd-4	#N/A	11.826	3.61527	4.13064	4.17516	14.2965	4.7174	1.48491	5.71398	3.69725	4.87838	3.46313	3.16276	10.098	12.1527	3.18026	4.29874	2.96076	3.85161	7.46606	3.30709	5.02074	4.88006	4.51241	8.45082	2.44018	3.96887	3.07488	3.32587	3.39287	5.47834	9.87046	4.53242	8.46419	4.4574	2.71081	2.15718	4.01429	3.48165
NC_015763.1	3815906	3824739	-	1106	gene-LOC100643354	LOC100643354	protein_coding	100643354	bter:100643354	endocuticle structural glycoprotein SgAbd-8-like	#N/A	0.161993	1.48566	0.128109	0.50463	1.0894	0.265557	0.375514	0.426928	1.72002	0.501181	0.683107	0.965497	1.13174	1.99762	1.516	0.31174	1.82504	0.736178	0.403698	0.597968	0.365635	0.601624	1.60524	0.584207	0.546965	1.42052	1.20865	0.578233	2.5609	0.432936	2.07383	2.16297	1.95044	1.57005	2.6099	1.89114	0.527882	0.520272
NC_015763.1	3824901	3826467	+	783	gene-LOC100643233	LOC100643233	protein_coding	100643233	bter:100643233	larval cuticle protein LCP-17	#N/A	8.69507	25.7995	7.23824	13.9708	13.8492	5.02639	13.592	5.34124	65.598	10.9335	17.931	45.1096	26.3768	57.5257	38.1756	2.27508	27.0289	3.74351	3.99161	11.3642	1.69696	5.59454	27.3655	15.4954	5.66571	24.9699	44.2331	4.15807	31.6716	16.8782	164.731	33.7772	34.8051	11.2734	43.7887	27.3805	16.4973	12.4013
NC_015763.1	3838226	3840620	+	829	gene-LOC100643151	LOC100643151	protein_coding	100643151	bter:100643151	endocuticle structural glycoprotein SgAbd-8	#N/A	1199.47	1356.09	730.747	869.698	1582.46	1293.8	817.047	976.831	1596.68	864.706	1407.67	1116.09	1349.72	1359.12	1284.11	898.283	971.36	883.357	749.716	1242.64	776.729	1191	1460.14	1048.92	1943.59	1077.44	1828.73	751.174	1054.51	1775.88	1899.72	2238.58	1966.97	1653.21	1948.88	1995.1	1606.35	1033.54
NC_015763.1	3843678	3844907	-	740	gene-LOC100643476	LOC100643476	protein_coding	100643476	bter:100643476	endocuticle structural glycoprotein SgAbd-8	#N/A	1.21057	9.27369	2.39339	3.16771	2.90753	8.17615	1.96434	4.6489	15.253	2.66333	2.55242	3.33006	6.20211	1.8299	4.21909	1.39777	6.034	1.21032	0.362019	3.57488	1.79556	2.69755	3.72288	2.03735	4.35995	6.68385	6.89735	1.25705	10.632	3.75297	14.4949	5.02873	5.53871	4.10653	4.85214	4.50472	5.72003	3.30478
NC_015763.1	3848322	3855714	-	1158	gene-LOC100643602	LOC100643602	protein_coding	100643602	bter:100643602	endocuticle structural glycoprotein SgAbd-1 isoform X1	#N/A	348.581	526.263	193.262	271.638	497.871	385.318	212.187	296.964	445.194	144.507	341.766	376.517	707.819	390.077	357.688	168.918	296.8	186.257	313.16	249.578	175.955	261.351	231.19	471.921	483.397	290.09	697.77	275.632	381.615	659.773	802.769	526.502	607.911	726.405	735.469	645.949	615.727	274.791
NC_015763.1	3866393	3867782	+	969	gene-LOC100643725	LOC100643725	protein_coding	100643725	bter:100643725	uncharacterized protein LOC100643725	#N/A	77.3482	58.0531	65.9459	33.5218	24.158	55.5284	57.4867	42.6726	43.0595	42.5852	50.4847	53.1504	38.2141	33.4653	50.8362	40.1477	32.761	21.5107	26.3563	48.3341	51.3912	50.5284	42.5196	65.8654	53.8976	54.1053	35.3663	44.219	44.4941	57.9139	59.524	42.2434	51.0541	46.742	57.9068	72.3103	61.1554	28.875
NC_015763.1	3868209	3870811	+	1295	gene-LOC100643843	LOC100643843	protein_coding	100643843	bter:100643843	mitochondrial fission 1 protein	FIS1	108.513	107.776	108.209	59.6478	44.9255	66.6339	77.5314	68.6006	85.2993	95.8324	86.1502	79.9215	101.65	51.0172	74.6043	63.9426	72.5969	34.8948	51.6481	68.062	55.0045	67.4388	82.4469	65.916	58.1846	96.2024	80.8445	81.8431	75.3351	122.905	103.926	85.5398	56.6364	74.979	124.661	116.391	85.4342	50.0994
NC_015763.1	3873119	4164296	-	11250	gene-LOC100643966	LOC100643966	protein_coding	100643966	bter:100643966	insulin-like growth factor-binding protein complex acid labile subunit isoform X1	#N/A	7.60718	5.04326	4.09952	2.40612	1.66771	5.41986	4.06089	6.5476	3.35939	6.12611	6.69331	5.12563	6.24922	2.02723	4.73844	2.73784	2.40317	2.26532	3.82592	3.11036	2.47514	4.35711	5.80099	3.29926	4.49301	3.28443	4.35869	3.80873	3.50233	8.82746	6.64411	8.8129	8.36028	11.2421	8.66747	7.15212	9.76955	6.25291
NC_015763.1	4177943	4446963	+	3142	gene-LOC100643274	LOC100643274	protein_coding	100643274	bter:100643274	neuronal acetylcholine receptor subunit alpha-7	#N/A	0.0570224	0.153812	0.0901901	0.0355264	0.0273911	0.186955	0.11566	0.214687	0.121091	0.0980101	0.0801524	0.0261431	0.033198	0.090732	0.165613	0	0.116804	0.103655	0.0852623	0	0.0551595	0.211775	0.0584538	0.0685479	0.128356	0.166677	0.0193388	0.185037	0.160258	0.0914375	0.429411	0.148045	0.0457709	0.0690832	0.0448146	0.104014	0.116136	0.0457846
NC_015763.1	4524917	4528197	+	1785	gene-LOC100644161	LOC100644161	protein_coding	100644161	bter:100644161	uncharacterized protein LOC100644161	#N/A	114.993	101.041	107.08	79.1687	74.7807	118.371	92.4578	90.2041	70.09	81.7744	67.545	69.2566	81.9857	79.3353	109.318	74.0111	134.224	66.9616	61.383	92.1548	113.631	82.1338	99.7364	144.631	71.9606	75.3357	56.2009	55.989	68.4067	133.696	76.9844	72.5192	67.9986	59.0174	96.6325	138.342	81.6065	61.3702
NC_015763.1	4528944	4538153	+	3904	gene-LOC100643398	LOC100643398	protein_coding	100643398	bter:100643398	probable ATP-dependent RNA helicase DHX35 isoform X1	DHX35	9.95867	9.80419	10.1802	5.74704	8.37702	6.46997	7.36701	7.7407	8.6411	10.1913	9.16012	8.66862	10.3667	9.93106	8.54521	6.52064	7.73982	4.67171	6.26733	7.66937	7.44326	6.0506	6.28829	9.9487	8.47086	8.34675	6.13227	6.47806	7.99663	11.5537	7.51673	9.48086	10.8485	9.93372	8.83653	11.5021	10.6927	9.83847
NC_015763.1	4531980	4533627	+	1648	gene-LOC105666543	LOC105666543	protein_coding	105666543	bter:105666543	ceramide phosphoethanolamine synthase	#N/A	6.2693	5.16121	6.4912	6.5701	2.24557	6.4872	10.6161	5.07547	7.46469	8.52089	6.30361	2.79122	3.0381	3.28672	9.36723	4.74218	6.82927	4.99002	3.73881	4.08603	8.16777	10.9352	8.32125	4.09496	5.54694	7.6973	3.24459	7.19678	7.60031	7.49621	5.15778	4.75803	4.53776	4.8733	6.96347	13.3264	8.14822	5.15016
NC_015763.1	4538276	4540887	+	1670	gene-LOC100644282	LOC100644282	protein_coding	100644282	bter:100644282	WD repeat-containing protein 89 isoform X1	#N/A	100.239	105.8	102.83	59.2543	61.1716	60.6407	91.9234	55.7006	68.9551	86.2623	88.7468	66.4018	89.3803	65.6367	74.7469	63.5889	98.6722	48.7553	70.1016	76.5758	63.2014	61.2935	64.3366	81.0352	68.0209	69.5129	63.9278	61.3763	78.4315	137.684	93.3137	89.4902	98.5156	85.8272	92.4101	146.185	107.634	69.7311
NC_015763.1	4541830	4556748	-	6490	gene-LOC100644390	LOC100644390	protein_coding	100644390	bter:100644390	rho guanine nucleotide exchange factor 18 isoform X1	ARHGEF18	12.1191	12.5399	16.2429	6.40677	2.58586	8.01017	14.6785	9.69726	11.4707	14.8897	7.45039	7.65726	7.45748	2.88814	10.7795	4.94952	8.74615	6.59901	5.3111	4.25215	6.61377	9.17611	14.4137	3.57303	6.72159	11.2164	4.21311	15.2648	8.5247	10.816	12.7229	9.13319	5.28493	7.36909	8.7869	15.1472	12.3132	7.86882
NC_015763.1	4557491	4564682	+	4919	gene-LOC100644511	LOC100644511	protein_coding	100644511	bter:100644511	LOW QUALITY PROTEIN: RNA exonuclease 1 homolog	REX1	38.9847	62.21	46.087	25.8467	65.1376	24.9224	40.6537	37.135	41.3805	46.9403	47.8949	44.0014	75.1511	34.3382	27.7626	31.2261	20.6666	14.4503	29.4816	22.404	20.8697	21.3727	24.4185	20.2724	19.8956	23.2329	39.4789	18.6507	24.9641	45.4784	33.2434	24.0867	27.4234	34.8895	24.7179	38.8003	63.8406	53.3864
NC_015763.1	4565875	4574768	-	3741	gene-LOC100644632	LOC100644632	protein_coding	100644632	bter:100644632	solute carrier family 41 member 1	#N/A	8.04587	7.64769	24.6753	23.3483	33.3117	11.3369	31.1405	12.2973	17.5945	19.3774	11.8481	18.3122	9.70309	32.7678	53.5825	37.7871	23.6589	22.4393	15.3723	37.7355	36.1045	18.7204	44.1685	29.8991	81.0508	24.8558	6.25328	52.2176	31.6641	12.0059	22.8655	12.2564	14.0506	12.0492	11.5175	16.2839	14.397	18.1694
NC_015763.1	4575829	4582849	-	2929	gene-LOC100644875	LOC100644875	protein_coding	100644875	bter:100644875	solute carrier family 41 member 1	#N/A	23.6724	25.6076	23.2923	14.5771	19.4516	20.5965	20.3299	17.9633	19.398	24.497	22.2261	19.0701	27.3858	17.1544	19.6606	18.1083	19.3168	16.6234	21.3108	16.1956	20.8478	18.1172	18.6442	21.5696	20.3552	16.6282	15.2062	14.4503	14.7844	22.9196	21.8803	26.6803	25.4335	23.566	18.8208	31.3312	35.0821	25.3183
NC_015763.1	4580821	4583854	+	2452	gene-LOC100644995	LOC100644995	protein_coding	100644995	bter:100644995	uncharacterized protein LOC100644995	#N/A	11.4961	12.6929	11.4125	22.5797	79.1132	45.2777	37.7716	62.833	18.2838	23.9124	69.5073	21.2054	35.053	18.1663	53.3135	68.4085	6.48585	48.1156	152.302	48.2062	40.0764	38.4213	13.882	20.8468	47.7529	12.5063	44.5558	25.4416	33.1391	23.6289	8.74896	32.4125	21.5249	38.6257	39.1642	30.9219	56.4313	67.5862
NC_015763.1	4584258	4591031	-	3295	gene-LOC100644749	LOC100644749	protein_coding	100644749	bter:100644749	LOW QUALITY PROTEIN: alkaline phosphatase 4	E3.1.3.1	5.89058	7.53883	38.572	50.0868	15.3059	8.94935	35.2611	11.6894	29.8486	7.14028	8.13985	50.8056	9.71855	15.4436	116.108	60.2718	66.8284	32.1484	14.0384	19.4145	44.5857	17.0135	23.3735	17.0167	33.0062	13.1565	7.15502	22.6556	21.2606	8.95168	10.4825	8.16774	9.84208	8.78338	5.2135	8.35133	8.94805	12.2244
NC_015763.1	4595342	4612665	-	4367	gene-LOC100645182	LOC100645182	protein_coding	100645182	bter:100645182	microphthalmia-associated transcription factor isoform X3	MITF	69.6636	61.4195	70.2278	70.5478	122.561	94.2524	71.7915	125.672	72.6029	67.2309	96.6525	79.7151	88.4005	148.905	92.346	100.44	107.5	84.2553	153.976	82.688	45.9834	52.1737	82.235	108.009	85.9323	72.1663	77.7792	68.2168	72.2952	67.5425	79.2009	89.0631	91.171	104.346	81.7695	113.977	109.261	123.514
NC_015763.1	4613075	4617179	+	2492	gene-LOC100645310	LOC100645310	protein_coding	100645310	bter:100645310	cathepsin L1 isoform X1	#N/A	3.83444	6.82639	5.60045	2.30684	7.66691	4.7851	4.20818	5.11594	3.30798	2.76807	5.81088	4.35099	4.0183	3.77513	3.80498	1.7064	4.66358	3.26731	4.51507	2.1955	1.36776	1.98034	2.08818	4.0909	2.75121	2.98883	2.38953	1.60978	3.71282	3.84292	4.19598	3.35989	2.59693	4.00671	4.09652	4.30155	6.06212	3.78111
NC_015763.1	4617316	4623181	+	2959	gene-LOC100645433	LOC100645433	protein_coding	100645433	bter:100645433	growth/differentiation factor 8	TGFBRX	25.7333	21.1668	27.1981	3.7535	15.1533	17.4894	11.8953	26.8542	24.6231	15.8189	18.6815	19.4874	29.188	5.56383	13.0523	8.7002	10.6457	10.9791	14.1839	4.40915	8.90276	19.2265	7.24137	18.2211	4.79302	17.8362	18.7277	11.4745	11.295	65.3109	36.5459	8.71343	18.3471	27.2638	33.1913	22.9067	29.5224	11.595
NC_015763.1	4625784	4627445	+	1219	gene-LOC100645743	LOC100645743	protein_coding	100645743	bter:100645743	acidic fibroblast growth factor intracellular-binding protein isoform X1	#N/A	61.1422	63.829	70.8443	48.2117	66.0121	56.4282	63.2858	49.9131	52.5914	64.0148	59.1893	38.8134	61.3528	48.6437	58.8606	44.7833	48.5218	22.8434	29.5951	57.6569	46.9651	40.0293	45.4509	69.0245	42.6785	69.5497	48.6996	51.7954	61.0308	61.0417	52.6845	65.4699	56.2743	45.4655	76.5835	75.9257	59.2698	46.2603
NC_015763.1	4627550	4630036	-	1786	gene-LOC100645621	LOC100645621	protein_coding	100645621	bter:100645621	pyruvate dehydrogenase E1 component subunit beta, mitochondrial	PDHB	536.022	458.328	499.163	540.933	634.774	2070.38	461.42	1777.65	353.769	399.091	601.008	487.514	895.264	112.013	554.249	684.935	288.298	471.159	960.329	475.665	1807.93	312.486	224.658	153.634	538.254	329.454	596.363	325.297	455.002	483.975	406.199	359.044	372.011	589.965	415.681	359.531	619.837	523.912
NC_015763.1	4635010	4646125	-	5987	gene-LOC100645936	LOC100645936	protein_coding	100645936	bter:100645936	calcium-dependent secretion activator isoform X1	CADPS	2.14466	2.45392	2.09445	1.41697	1.12125	2.47249	1.80362	2.95192	2.43605	2.01629	2.27147	2.09916	1.37637	1.65467	1.65137	1.20937	2.06374	1.27837	4.3851	0.512155	0.41492	1.46334	1.54406	1.23511	1.75141	1.32181	1.90802	0.912817	1.72413	2.20739	1.73525	2.61942	2.48615	2.63454	2.56355	2.35816	3.77881	2.12647
NC_015763.1	4649249	4653105	+	3687	gene-LOC100646135	LOC100646135	protein_coding	100646135	bter:100646135	LOW QUALITY PROTEIN: beta-1,3-galactosyltransferase 5	#N/A	31.2942	34.7613	29.0525	15.4251	13.4218	22.0817	24.8943	20.2529	19.0389	25.8252	23.8553	19.984	20.7372	12.3906	20.1819	13.4504	17.1041	8.76709	13.3208	19.4866	18.5047	14.7234	24.01	16.6679	15.3866	20.0591	18.7215	17.7239	18.471	26.7531	29.6592	31.7206	24.9243	25.5699	28.1844	37.583	26.88	21.1472
NC_015763.1	4654046	4658709	+	3243	gene-LOC100646253	LOC100646253	protein_coding	100646253	bter:100646253	splicing factor, suppressor of white-apricot homolog isoform X1	#N/A	61.3604	85.7768	68.6161	31.1329	94.5019	51.9669	56.173	53.1234	45.8525	46.4533	61.2512	37.4361	60.5007	83.5549	43.9111	23.8326	59.3936	29.2494	49.7293	24.064	26.703	32.709	38.9637	96.1439	44.6241	52.16	42.8503	39.6555	51.3544	79.7308	73.5971	76.5735	65.6755	54.6608	79.2394	95.5346	79.8209	82.5738
NC_015763.1	4661178	4664460	+	1897	gene-LOC100646373	LOC100646373	protein_coding	100646373	bter:100646373	inositol oxygenase	MIOX	1492.5	589.562	1104.72	702.873	383.404	1632.28	949.272	2460.02	864.494	945.824	4104.39	1378.13	779.865	354.096	2471.17	3256.52	608.119	2417.83	3709.52	1978.99	2022.05	3495.55	1527.16	1248.33	2984.07	1661.22	2165.28	2639.96	1504.95	852.45	1371.54	3908.81	3873.34	3434.16	4144.54	1062.06	2477	2680.62
NC_015763.1	4668423	4678857	+	2396	gene-LOC100643641	LOC100643641	protein_coding	100643641	bter:100643641	bone morphogenetic protein 2-A	#N/A	17.2484	14.1191	16.3214	6.61545	3.95113	12.9201	7.36687	20.4954	11.539	6.65764	18.3151	11.6561	10.4482	10.1432	11.1001	10.4567	6.71402	9.95678	19.7529	12.1952	3.52023	22.6335	9.86275	11.1764	10.1553	11.0015	9.96645	12.7148	13.8176	21.6632	12.8389	18.6096	18.6067	13.8002	50.7165	10.5846	8.95494	20.1133
NC_015763.1	4679496	4683429	-	3324	gene-LOC100646576	LOC100646576	protein_coding	100646576	bter:100646576	nucleolar GTP-binding protein 1	NOG1	47.1447	49.927	37.2977	21.9453	13.9813	28.5577	30.1743	26.9088	47.2152	47.7671	30.154	41.6638	81.4634	29.4171	26.3169	23.2518	32.2578	24.0786	28.0467	25.1778	17.2407	28.4588	37.2407	36.069	27.0967	24.3679	25.9575	26.4283	21.3781	52.9534	36.531	36.804	61.2846	32.8244	31.4953	71.1437	55.5911	32.3069
NC_015763.1	4683301	4688053	+	2965	gene-LOC100646816	LOC100646816	protein_coding	100646816	bter:100646816	uncharacterized protein LOC100646816 isoform X2	#N/A	27.8163	29.9909	32.543	15.1718	14.1648	18.2663	21.5188	22.2043	25.1079	26.0691	24.7592	23.936	29.4104	17.5951	22.4639	20.408	31.0268	14.1149	21.1123	21.4131	19.3477	17.8037	29.6915	20.1697	19.7454	20.3514	16.497	17.2945	16.3881	31.4589	26.3244	31.018	22.942	28.5752	24.7897	44.4642	38.5943	28.2616
NC_015763.1	4688048	4690939	-	2080	gene-LOC100646696	LOC100646696	protein_coding	100646696	bter:100646696	GPI transamidase component PIG-T isoform X2	PIGT	32.4448	27.8814	26.7369	16.0996	10.2613	19.5993	25.3833	19.3284	19.7551	26.7678	22.3386	17.5735	18.5047	9.86815	24.9059	16.7419	18.7323	6.41976	8.15703	22.575	22.0805	20.4471	21.0152	15.7391	14.5096	22.2684	14.3726	19.0907	17.793	24.0335	19.33	21.0535	15.6603	18.5057	24.032	29.1303	23.6132	19.4689
NC_015763.1	4690973	4692530	+	1268	gene-LOC100646938	LOC100646938	protein_coding	100646938	bter:100646938	BLOC-1-related complex subunit 6 isoform X1	BORCS6	53.8341	57.17	61.6256	32.0875	47.1038	46.4649	51.751	49.6866	38.707	46.3865	55.1145	39.6456	55.5269	39.1198	48.6978	34.4422	34.9247	31.0788	41.832	38.9282	48.5672	31.2232	36.6455	56.3922	41.2413	40.3375	37.7129	34.2505	41.6464	43.1247	45.6476	53.9784	38.6183	43.7656	47.0283	58.4036	58.7061	47.9329
NC_015763.1	4696411	4753978	+	3669	gene-LOC100643754	LOC100643754	protein_coding	100643754	bter:100643754	PDZ domain-containing RING finger protein 4	PDZRN3_4	8.88741	7.92948	9.01725	3.42265	4.71481	5.55553	6.80595	5.82805	7.60453	10.5083	5.26809	4.41043	7.3917	6.13827	5.18448	2.1457	6.55177	3.30656	5.15977	1.19623	1.52732	6.22656	6.67437	10.0185	3.49911	6.93063	2.98098	4.95977	4.66612	16.3655	10.6826	7.95095	7.9373	5.87659	12.0314	16.6034	15.5348	9.07673
NC_015763.1	4754015	4759542	-	3756	gene-LOC100647055	LOC100647055	protein_coding	100647055	bter:100647055	LOW QUALITY PROTEIN: importin-9	IPO9	23.437	16.521	16.8623	8.75221	11.6858	11.9484	12.1356	11.3682	17.6762	16.3157	16.6116	14.9805	20.6062	13.0548	14.8237	9.39375	26.5283	12.6381	17.7598	10.9489	8.55173	10.0536	13.8545	19.0185	14.1912	13.881	10.6447	11.5008	8.81445	33.5791	19.236	17.0551	20.561	17.9149	19.8127	46.4638	21.8201	21.3523
NC_015763.1	4759533	4760743	-	457	gene-LOC105666580	LOC105666580	protein_coding	105666580	bter:105666580	uncharacterized protein LOC105666580	#N/A	0	0.634499	0.465061	0.244254	0	0	0.227198	0	0	0	0.551069	0	0	0.467855	0	0.125742	0.401531	0	0	0.26312	0.126412	1.21334	0.267924	0.942571	0.441242	0	0.132959	0.254436	0.137727	0	0.147616	0.145407	0.157344	0.158322	0.154056	0.286051	0.319386	0.472173
NC_015763.1	4761084	4766984	-	3043	gene-LOC100647174	LOC100647174	protein_coding	100647174	bter:100647174	tetratricopeptide repeat protein 39B	#N/A	49.2609	43.5156	49.4257	28.7405	10.1816	28.724	61.2127	36.1103	39.0304	43.394	46.987	31.5015	28.348	15.6218	46.9871	32.1028	40.0005	29.7002	27.7021	39.3773	41.6144	43.4413	49.4915	24.5364	38.4343	54.3261	25.2195	43.8476	49.4553	36.2229	42.9194	36.3155	36.3193	42.3466	49.3034	48.3937	52.6663	55.7835
NC_015763.1	4766935	4771456	+	3226	gene-LOC100647408	LOC100647408	protein_coding	100647408	bter:100647408	TBC1 domain family member 22B	TBC1D22	24.2699	27.3248	23.6733	15.3284	11.9784	27.4041	24.155	29.0227	19.1453	20.0271	25.4688	16.1177	19.9175	14.3159	21.1124	20.075	17.292	11.5595	19.5703	18.9352	21.8653	17.7384	21.7479	18.0038	16.9602	19.7149	19.89	14.9582	17.1693	28.4684	20.075	29.6414	21.0859	28.8201	26.2759	33.593	32.35	28.227
NC_015763.1	4770846	4789066	-	14246	gene-LOC100647287	LOC100647287	protein_coding	100647287	bter:100647287	uncharacterized protein LOC100647287	#N/A	61.1384	75.0053	54.926	20.098	7.16486	52.2635	50.7705	100.737	47.04	55.0268	119.763	48.3128	45.169	14.0029	84.8386	66.9432	27.4189	30.8745	65.6039	32.083	25.0125	63.242	70.1205	24.4163	45.6961	53.2179	76.4925	58.7427	68.1812	98.3738	52.9513	157.764	116.899	118.403	130.291	78.7416	89.8646	60.7896
NC_015763.1	4790188	4793013	+	2514	gene-LOC100647529	LOC100647529	protein_coding	100647529	bter:100647529	RING finger protein 11	RNF11	109.347	123.261	129.374	84.0732	71.3425	72.9476	107.34	94.9302	124.981	128.863	129.601	99.5892	120.49	70.2494	124.328	126.105	110.363	83.4617	135.368	116.396	94.4685	108.65	109.486	95.7519	106.412	96.5184	94.3581	86.7224	88.0777	155.876	98.7757	136.55	94.2444	140.216	126.805	158.181	145.031	129.95
NC_015763.1	4793489	4801728	+	1474	gene-LOC100643877	LOC100643877	protein_coding	100643877	bter:100643877	leucine-rich repeats and immunoglobulin-like domains protein 3	#N/A	9.56191	10.295	9.22802	5.45246	1.10936	8.36884	9.29817	7.73395	9.03419	9.15069	8.71355	6.79869	8.84568	2.80438	9.64927	6.78341	8.96335	7.01527	9.1479	4.28284	5.36943	10.646	11.048	2.28918	6.20174	6.15838	5.77119	8.12522	7.13106	12.3443	6.08701	9.42217	6.43935	9.17912	9.79155	12.0615	9.6052	8.1492
NC_015763.1	4800937	4840953	-	10235	gene-LOC100647648	LOC100647648	protein_coding	100647648	bter:100647648	trehalase isoform X3	TREH	96.0386	67.6635	74.4505	67.6724	82.4555	118.539	59.8986	216.191	54.7005	67.8177	89.1216	61.259	72.3381	57.0717	73.8603	104.895	81.8143	105.502	175.481	82.0574	64.8936	57.698	61.7051	64.1328	79.3325	57.0233	66.4023	51.4074	68.113	128.112	71.1845	112.451	95.4064	132.872	95.7724	71.6594	96.503	114.157
NC_015763.1	4841278	4846890	-	3800	gene-LOC100648008	LOC100648008	protein_coding	100648008	bter:100648008	lysine-specific demethylase phf2 isoform X1	#N/A	7.98381	11.853	9.15383	6.87369	4.16725	8.67207	10.8065	8.92887	10.6464	11.1185	7.77055	6.0093	8.78385	7.78343	6.8772	7.5913	9.91542	6.38514	7.40234	6.12305	3.46622	7.45652	10.0853	7.61378	5.71335	4.99198	6.52396	6.60945	6.52601	13.382	9.08942	9.91521	10.275	10.0342	8.81899	16.6159	14.3271	12.3981
NC_015763.1	4846984	4850971	+	3076	gene-LOC100648388	LOC100648388	protein_coding	100648388	bter:100648388	polynucleotide 5'-hydroxyl-kinase NOL9 isoform X1	GRC3	23.9196	24.9494	23.1695	15.8219	12.5345	20.7008	26.9194	19.4513	30.6956	32.6369	25.9125	24.0069	23.093	18.2577	20.4127	19.4287	26.4074	13.8173	16.4313	15.4412	19.6825	24.1556	22.3706	25.2767	20.4532	18.8981	14.2227	18.0502	18.1498	35.5541	19.475	29.9203	24.7323	22.7221	23.9867	39.6935	40.7605	27.7095
NC_015763.1	4850642	4913181	-	5479	gene-LOC100648272	LOC100648272	protein_coding	100648272	bter:100648272	uncharacterized protein LOC100648272 isoform X1	#N/A	2.64871	4.21622	3.33598	1.31406	0.895343	1.20077	2.26458	1.30502	2.01379	2.39434	1.29849	1.52919	1.59918	0.884533	2.05774	1.03832	2.48953	1.63467	0.668228	0.636454	1.37071	1.91276	2.16769	1.00895	1.58256	1.86918	0.654313	1.59168	1.67721	4.43958	2.70876	1.49178	1.67986	1.36017	3.05824	3.7817	3.11686	1.33904
NC_015763.1	4865808	4918657	+	6240	gene-LOC100648503	LOC100648503	protein_coding	100648503	bter:100648503	probable serine/threonine-protein kinase yakA	TDG	28.1476	32.0791	23.5921	11.9942	24.9499	19.1192	12.3797	28.3439	26.7669	29.1267	26.7074	23.2208	32.7468	21.0269	18.9388	14.4673	11.6452	10.8431	18.7326	12.6798	5.60113	17.3102	22.5849	28.0497	24.5166	14.0436	18.6377	16.1745	19.4876	55.6023	37.2871	30.51	29.7419	28.489	23.2197	26.0927	25.7768	26.385
NC_015763.1	4921481	4923407	+	1425	gene-LOC100648619	LOC100648619	protein_coding	100648619	bter:100648619	26S proteasome non-ATPase regulatory subunit 6	PSMD6	116.425	119.514	111.263	73.1627	89.8677	111.382	112.063	96.0933	105.908	102.606	122.827	101.855	111.628	87.8246	98.2689	92.1441	102.931	52.9667	96.6299	162.48	116.351	93.1943	86.0526	120.108	80.0931	93.0204	87.711	80.7822	86.8368	129.233	106.138	111.638	111.618	125.92	119.217	161.457	126.14	138.253
NC_015763.1	4923408	4924307	+	715	gene-LOC105666607	LOC105666607	protein_coding	105666607	bter:105666607	transcription elongation factor 1 homolog	#N/A	4.67748	3.64992	5.74681	2.96623	2.64809	3.36838	3.92084	5.28316	3.01537	2.75646	3.87444	2.64231	2.18829	4.98391	2.83021	2.57182	3.4219	0.56938	2.24806	3.27943	3.15111	7.05723	2.82557	5.72332	3.19628	4.23191	3.90919	2.11413	2.28877	3.34845	3.49096	3.15991	3.51988	2.63102	7.87733	4.20515	5.30762	1.81077
NC_015763.1	4924607	4926640	+	1113	gene-LOC100648966	LOC100648966	protein_coding	100648966	bter:100648966	PRA1 family protein 3	ARL6IP5	137.418	118.713	143.853	98.3355	100.213	113.946	125.146	116.303	125.626	121.298	146.793	108.341	144.701	85.4855	137.816	153.857	138.93	76.8857	118.181	133.372	114.918	110.501	139.438	102.883	114.623	130.18	168.803	119.255	112.197	134.571	90.8565	150.097	96.4562	114.738	196.409	204.779	151.926	103.206
NC_015763.1	4926415	4929943	-	2734	gene-LOC100648735	LOC100648735	protein_coding	100648735	bter:100648735	UBX domain-containing protein 7	UBXN7	20.2712	23.1916	22.9842	10.8194	5.41434	14.3308	17.6024	13.1258	12.8261	19.8916	15.7975	11.9577	15.795	5.89137	15.2896	11.1397	14.7659	5.92642	8.88408	11.1054	13.5868	9.8771	14.2415	8.11408	11.555	14.8558	11.5791	14.1413	14.918	18.0042	18.2593	16.6006	12.4402	15.6933	15.837	23.7161	17.2439	11.5758
NC_015763.1	4930347	4932823	+	2100	gene-LOC100648850	LOC100648850	protein_coding	100648850	bter:100648850	uncharacterized protein LOC100648850	#N/A	19.0255	17.5361	18.487	8.98308	12.9094	17.8462	15.2283	12.6558	10.5082	13.8137	16.5194	13.6902	16.0436	7.8397	14.4268	8.72906	21.8161	5.15668	8.63214	11.5951	10.9489	8.44947	11.7777	15.7602	9.98636	11.5546	8.94075	9.4683	9.86079	15.0033	12.6248	17.0558	9.6902	13.7126	15.757	25.1802	19.079	12.399
NC_015763.1	4932816	5010315	-	28654	gene-LOC100644118	LOC100644118	protein_coding	100644118	bter:100644118	twitchin isoform X3	#N/A	35.1984	29.5424	26.5833	19.5364	139.216	58.4789	24.6094	66.0822	27.6891	19.6393	28.351	28.0188	35.4926	73.0135	28.1318	76.979	32.1715	63.6219	57.1334	31.4023	19.5525	29.3755	39.6864	106.925	83.0499	24.8075	34.3869	28.418	33.5991	38.6752	35.2017	72.7961	52.3373	50.1932	56.3446	61.008	54.2573	84.3457
NC_015763.1	4969042	4972827	-	1320	gene-LOC110119753	LOC110119753	protein_coding	110119753	bter:110119753	uncharacterized protein LOC110119753	#N/A	0.226218	0	0.21468	0	0.0651991	0.356008	0.0786588	0.715428	0.192156	0.186635	0.190787	0.124457	0	0.0539924	0.262805	0	0.27803	0.246731	0.2706	0.136643	0.131296	0.0420073	0.834827	0.108777	0.203685	0.17633	0.0920642	0.308311	0.190731	0.0725497	0.306639	0.251709	0.326846	0.328878	0.106672	0.198068	0.552877	0.217963
NC_015763.1	5019355	5028041	-	2861	gene-LOC100649320	LOC100649320	protein_coding	100649320	bter:100649320	Na(+)/H(+) exchange regulatory cofactor NHE-RF1	#N/A	142.592	173.514	233.11	146.153	57.8766	73.5036	178.064	86.6702	237.399	204.079	88.5088	141.314	154.439	215.031	138.652	94.5415	231.838	112.584	80.3401	69.8527	88.8868	149.545	194.789	96.9864	169.884	179.204	111.5	167.202	127.334	242.677	239.378	150.833	126.42	132.719	169.107	295.902	185.064	93.423
NC_015763.1	5030109	5036514	+	2295	gene-LOC100649080	LOC100649080	protein_coding	100649080	bter:100649080	rab11 family-interacting protein 2	RAB11FIP1_2_5	68.0226	73.4076	70.1035	44.5037	58.9127	41.7204	55.7603	50.4955	76.9226	84.4274	55.0314	61.5972	66.9482	78.9715	53.0306	57.7395	67.2699	52.1877	73.345	39.6366	42.2894	50.7866	60.9005	76.4535	62.852	52.3319	43.3147	52.3628	53.3149	88.797	82.5987	59.0387	62.0679	61.0982	66.6611	91.5646	88.4661	66.3803
NC_015763.1	5036888	5040364	+	2873	gene-LOC100649201	LOC100649201	protein_coding	100649201	bter:100649201	dnaJ homolog subfamily C member 2 isoform X1	DNAJC2	32.9476	34.4501	26.3108	22.3986	27.1699	42.6094	27.6831	35.7113	27.7659	30.6554	30.8553	25.5316	37.8313	23.368	24.4913	22.3616	34.7455	24.7126	41.028	23.0824	23.828	22.1374	26.3166	27.2876	30.0869	22.8056	24.9564	21.5516	20.9877	34.5996	29.7737	23.0833	36.1407	31.2279	25.6815	46.1383	37.6965	33.7482
NC_015763.1	5045663	5101685	-	11746	gene-LOC100649439	LOC100649439	protein_coding	100649439	bter:100649439	muscle calcium channel subunit alpha-1 isoform X1	#N/A	7.50458	11.2899	9.42098	3.13604	5.69307	7.69148	4.07504	9.87183	8.62689	5.8412	8.09374	11.9793	11.7753	10.7639	5.35545	7.91561	8.52457	7.54877	9.32817	2.892	0.442647	3.88516	8.32884	6.74162	6.17452	4.44367	6.31627	3.23213	4.64584	9.95486	10.8261	10.7603	7.37059	6.66491	8.20557	17.7902	12.2461	9.23437
NC_015763.1	5101768	5104930	+	3056	gene-LOC100649563	LOC100649563	protein_coding	100649563	bter:100649563	RNA-binding protein squid	SQD	126.302	113.134	104.273	67.7196	41.1446	81.615	91.4624	78.8443	91.4236	106.431	87.9293	82.9479	156.804	38.107	89.0718	68.9343	144.27	50.1956	84.6812	64.3725	57.1276	77.1505	94.6956	71.5576	70.3392	78.9814	79.7307	62.1909	62.0144	208.014	83.5751	83.9337	74.1884	69.2279	130.072	291.03	125.016	80.4008
NC_015763.1	5105616	5108893	+	1933	gene-LOC100649684	LOC100649684	protein_coding	100649684	bter:100649684	E3 ubiquitin-protein ligase SIAH1	SIAH1	113.974	118.107	121.788	48.6226	47.8176	68.6176	82.4245	75.411	78.3375	93.2287	80.8086	83.0339	89.2529	39.451	74.1484	69.8606	70.6912	46.713	65.322	78.4429	65.2419	60.0968	83.7072	50.1768	76.7089	94.4627	58.2791	70.0191	66.523	106.318	96.1129	100.863	77.7835	102.672	72.2612	93.834	153.812	107.166
NC_015763.1	5111704	5117101	+	2723	gene-LOC100649799	LOC100649799	protein_coding	100649799	bter:100649799	transketolase-like protein 2 isoform X2	E2.2.1.1	824.213	980.256	1062.2	186.6	44.2799	433.603	233.092	388.329	651.253	807.608	567.099	747.991	934.829	42.2437	382.532	340.775	179.928	325.924	429.208	475.795	578.7	465.203	259.249	110.022	573.791	469.057	285.447	463.764	340.178	1286.42	657.511	359.368	712.01	483.753	716.24	510.563	517.558	533.791
NC_015763.1	5117420	5177188	+	14042	gene-LOC100650069	LOC100650069	protein_coding	100650069	bter:100650069	uncharacterized protein LOC100650069 isoform X1	#N/A	13.1675	15.9624	13.3193	6.51842	11.0689	9.0191	10.5885	10.1888	11.2309	12.4653	11.4782	9.7807	11.8407	12.6887	9.70894	6.45764	12.3143	5.99556	8.636	4.94959	3.28306	9.13762	12.6391	15.2819	8.04657	10.2935	8.37311	8.62847	10.1794	21.1213	12.1979	16.0615	10.9278	12.9846	16.3299	26.9931	19.6144	12.1502
NC_015763.1	5178815	5181064	-	1294	gene-LOC100650190	LOC100650190	protein_coding	100650190	bter:100650190	cell division cycle protein 123 homolog	#N/A	42.045	46.6097	59.5114	36.7479	45.6253	42.3082	52.1956	43.6318	40.8695	41.8847	45.6385	30.5968	47.7206	44.943	46.2895	41.0331	44.3386	17.8699	21.3239	27.2272	41.6982	37.8806	42.7693	64.58	25.8163	52.3429	49.8683	39.8075	40.6637	44.9965	31.1757	48.2207	27.0065	32.2066	59.1957	67.7872	48.1644	32.6287
[truncated: 9,704 more rows]
[truncated: 73 more columns]
