# Supplementary material for: Temperature and livestock grazing trigger transcriptome responses in bumblebees along an elevational gradient
Source: iScience. 2022 Sep 22;25(10):105175. doi: 10.1016/j.isci.2022.105175 (PMC9530833; doi:10.1016/j.isci.2022.105175)
Supplement: Table S5. Overview of differently significant regulated genes between the different elevation belts, related to Figure 2 [file mmc6.xlsx]

## Sheet: Supplementary Table S5
Supplementary Table S5: Overview of differently significant regulated genes between the different elevation belts (Related to Figure 2)
significant downregulated genes highland vs. lowland										significant upregulated genes highland vs. lowland										significant downregulated genes highland vs. mid-elevation										significant upregulated genes highland vs. mid-elevation										significant downregulated genes mid-elevation vs. lowland
Chr	gene	Protein Description	baseMean	log2FoldChange	lfcSE	stat	pvalue	padj		Chr	gene	Protein Description	baseMean	log2FoldChange	lfcSE	stat	pvalue	padj		Chr	gene	Protein Description	baseMean	log2FoldChange	lfcSE	stat	pvalue	padj		Chr	gene	Protein Description	baseMean	log2FoldChange	lfcSE	stat	pvalue	padj		Chr	gene	Protein Description	baseMean	log2FoldChange	lfcSE	stat	pvalue	padj
NC_015771.1	LOC100645916	pancreatic lipase-related protein 2	46.4673	-1.14511	0.184648	-6.20156	5.59067e-10	5.90877e-06		NC_015768.1	LOC100645715	ATP synthase subunit alpha, mitochondrial	35417.1	0.501159	0.147415	3.39966	0.000674709	0.0353432		NC_015777.1	LOC100649715	mucin-5AC isoform X1	110.81	-1.27948	0.184107	-6.94963	3.66253e-12	3.72076e-08		NC_015772.1	LOC100651769	actin cytoskeleton-regulatory complex protein PAN1 isoform X2	3169.01	0.500559	0.138865	3.60464	0.000312588	0.0460229		NW_003565438.1	LOC100642589	high mobility group B protein 4	11.3976	-0.868127	0.164378	-5.28129	1.28278e-07	0.000332369
NW_003570698.1	LOC105667079	uncharacterized protein LOC105667079	20.2763	-0.921481	0.179794	-5.1252	2.97217e-07	0.0010471		NC_015772.1	LOC100646990	thioredoxin, mitochondrial	246.508	0.517872	0.138112	3.74965	0.000177083	0.0197319		NC_015772.1	LOC100649549	mucin-5AC isoform X1	70.0638	-1.01053	0.186779	-5.4103	6.29208e-08	0.000319606		NC_015772.1	LOC100644143	putative inorganic phosphate cotransporter isoform X1	6416.69	0.535338	0.128556	4.16425	3.12379e-05	0.014561		NC_015765.1	LOC100647929	F-box only protein 39-like	17.7961	-0.830901	0.180782	-4.59615	4.30367e-06	0.00452054
NC_015779.1	LOC100647709	uncharacterized protein LOC100647709 isoform X1	59.5221	-0.88336	0.187659	-4.70727	2.51056e-06	0.00442236		NC_015771.1	LOC100646187	2-oxoglutarate dehydrogenase, mitochondrial isoform X4	125728	0.524786	0.137543	3.81544	0.000135939	0.0186589		NC_015768.1	LOC100647502	uncharacterized protein LOC100647502	67.7153	-0.928933	0.179745	-5.16806	2.36537e-07	0.000800992		NC_015774.1	LOC100647910	bumetanide-sensitive sodium-(potassium)-chloride cotransporter	1729.84	0.538674	0.141156	3.81617	0.000135541	0.0327849		NW_003570698.1	LOC105667079	uncharacterized protein LOC105667079	20.2763	-0.815817	0.179404	-4.54736	5.43224e-06	0.00511816
NW_003565793.1	LOC100650986	dynein heavy chain 17, axonemal	7.53459	-0.849963	0.172334	-4.93207	8.1363e-07	0.00171985		NC_015773.1	LOC100644616	ankyrin repeat and SOCS box protein 16	15571.5	0.528589	0.154181	3.42837	0.000607221	0.0336006		NC_015765.1	LOC100644011	uncharacterized protein LOC100644011 isoform X1	95.8958	-0.913552	0.186505	-4.89827	9.66825e-07	0.0019644		NC_015773.1	LOC100652291	transcription factor cwo isoform X1	3241.38	0.559289	0.1478	3.78409	0.000154273	0.034828		NC_015765.1	LOC110119244	uncharacterized protein LOC110119244	7.66913	-0.783113	0.177978	-4.40004	1.08229e-05	0.00862834
NC_015775.1	LOC100648144	neurofilament heavy polypeptide isoform X1	64.8608	-0.836004	0.184318	-4.53566	5.74228e-06	0.00665526		NC_015770.1	LOC100645838	chaperone protein dnaJ 1, mitochondrial	238.221	0.530908	0.16125	3.29246	0.000993148	0.0422918		NC_015765.1	LOC100644635	chorion peroxidase isoform X1	25.0406	-0.872143	0.172906	-5.04402	4.55842e-07	0.00115772		NC_015773.1	LOC100644616	ankyrin repeat and SOCS box protein 16	15571.5	0.562481	0.158062	3.55861	0.00037283	0.0491893		NC_015766.1	LOC100649496	uncharacterized protein LOC100649496	7.8926	-0.782026	0.179289	-4.36182	1.28985e-05	0.00949032
NC_015778.1	LOC105666656	synaptonemal complex protein 1 isoform X1	58.454	-0.803161	0.187519	-4.2831	1.84308e-05	0.00906847		NC_015772.1	LOC100644143	putative inorganic phosphate cotransporter isoform X1	6416.69	0.540241	0.124391	4.3431	1.40483e-05	0.00906847		NC_015765.1	LOC105665712	mucin-3A	11.8244	-0.867537	0.185097	-4.68693	2.77335e-06	0.00444103		NC_015768.1	LOC100644017	uncharacterized protein LOC100644017 isoform X1	170.657	0.571122	0.159604	3.57838	0.000345735	0.0468309		NW_003566384.1	LOC110120195	uncharacterized protein LOC110120195	2.06394	-0.77088	0.183971	-4.19023	2.78671e-05	0.0115526
NC_015774.1	LOC100645537	potassium voltage-gated channel protein Shaw isoform X1	244.977	-0.795984	0.181021	-4.3972	1.09655e-05	0.00827816		NC_015769.1	LOC100647853	GTP-binding protein 2	2834.89	0.542405	0.117999	4.59669	4.29247e-06	0.00567089		NC_015762.1	LOC100643838	protein Skeletor, isoforms B/C	119.25	-0.844227	0.180903	-4.66675	3.06006e-06	0.00444103		NC_015775.1	LOC100650576	carotenoid isomerooxygenase isoform X1	1193.33	0.606323	0.167788	3.61363	0.000301937	0.0457817		NC_015766.1	LOC100650276	sodium/calcium exchanger 1 isoform X1	57.3714	-0.770579	0.181686	-4.24126	2.22271e-05	0.0115181
NC_015763.1	LOC105667123	uncharacterized protein LOC105667123 isoform X1	64.8923	-0.788976	0.183417	-4.30154	1.69617e-05	0.00906847		NW_003565438.1	LOC100644194	succinate dehydrogenase [ubiquinone] flavoprotein subunit, mitochondrial isoform X1	24953.1	0.562521	0.165492	3.39909	0.000676111	0.0353432		NC_015771.1	LOC100651169	LOW QUALITY PROTEIN: chromatin modification-related protein eaf-1	136.194	-0.82333	0.186768	-4.40832	1.04177e-05	0.00814106		NC_015766.1	LOC100642958	uncharacterized protein LOC100642958 isoform X1	3483.8	0.627835	0.146009	4.29997	1.70818e-05	0.0109683		NW_003570327.1	LOC105667073	uncharacterized protein LOC105667073	13.4989	-0.763781	0.178951	-4.2681	1.97148e-05	0.0113375
NW_003565454.1	LOC100648001	fatty acyl-CoA reductase 1 isoform X1	157.24	-0.785913	0.178183	-4.4107	1.03038e-05	0.00827816		NC_015765.1	LOC100651794	uncharacterized protein LOC100651794	145.697	0.562776	0.167227	3.36535	0.00076447	0.0368935		NC_015775.1	LOC100645774	toll-like receptor Tollo isoform X1	16.4432	-0.798305	0.180081	-4.43303	9.29181e-06	0.00814106		NC_015764.1	LOC100642680	leucine-rich repeat-containing protein 20 isoform X1	5651.76	0.645635	0.172173	3.74992	0.000176894	0.0353148		NW_003566036.1	LOC100644233	citrate synthase, mitochondrial isoform X2	96.5362	-0.739376	0.185274	-3.99071	6.58751e-05	0.0164077
NC_015772.1	LOC105666272	piggyBac transposable element-derived protein 4-like	22.1948	-0.780238	0.185971	-4.19549	2.72284e-05	0.0107663		NC_015767.1	LOC100645908	elongation of very long chain fatty acids protein 4	184.442	0.587916	0.16239	3.62039	0.000294156	0.0232791		NC_015775.1	LOC100643861	uncharacterized protein LOC100643861	19.6285	-0.749269	0.167817	-4.4648	8.01434e-06	0.00814106		NC_015771.1	LOC100642611	uncharacterized protein LOC100642611 isoform X1	976.7	0.657153	0.180378	3.6432	0.000269269	0.0438728		NC_015771.1	LOC100645916	pancreatic lipase-related protein 2	46.4673	-0.730491	0.184391	-3.96164	7.44365e-05	0.0175332
NC_015778.1	LOC110119155	dynein beta chain, ciliary-like	19.5168	-0.770119	0.187673	-4.10351	4.06932e-05	0.0126496		NC_015763.1	LOC100644749	LOW QUALITY PROTEIN: alkaline phosphatase 4	969.637	0.604669	0.180736	3.34558	0.000821093	0.0382297		NC_015777.1	LOC100649829	uncharacterized protein LOC100649829	192.485	-0.737344	0.17759	-4.15195	3.29661e-05	0.014561		NC_015772.1	LOC100642500	uncharacterized protein LOC100642500	3251.8	0.662573	0.169464	3.90981	9.23693e-05	0.0273867		NC_015777.1	LOC100649120	protein Hook homolog 1 isoform X1	74.04	-0.729978	0.147529	-4.94803	7.49696e-07	0.00129498
NW_003568250.1	LOC105667033	uncharacterized protein LOC105667033	11.7793	-0.76046	0.175871	-4.32396	1.53253e-05	0.00906847		NW_003566036.1	LOC100647950	alpha-tocopherol transfer protein-like	19.3283	0.609408	0.168218	3.62273	0.000291506	0.0232791		NC_015776.1	LOC100644036	protein Skeletor, isoforms B/C isoform X1	243.09	-0.737012	0.183801	-4.00983	6.07631e-05	0.0206822		NC_015765.1	LOC100647929	F-box only protein 39-like	17.7961	0.66684	0.182607	3.65178	0.000260434	0.0438728		NC_015768.1	LOC105665977	uncharacterized protein LOC105665977 isoform X2	61.2933	-0.723718	0.170035	-4.25629	2.07847e-05	0.0113375
NW_003565639.1	LOC105666775	uncharacterized protein LOC105666775	23.4284	-0.721696	0.181463	-3.9771	6.97609e-05	0.0154715		NC_015768.1	LOC100651567	protein yellow isoform X2	91.555	0.611477	0.187142	3.26746	0.00108519	0.0441419		NC_015771.1	LOC100647698	toll-like receptor Tollo	8.79038	-0.703777	0.181181	-3.88439	0.000102586	0.0289493		NC_015765.1	LOC100652227	proline dehydrogenase 1, mitochondrial	1765.28	0.66697	0.173155	3.85186	0.000117225	0.0313391		NW_003565639.1	LOC105666775	uncharacterized protein LOC105666775	23.4284	-0.722807	0.18105	-3.99231	6.54338e-05	0.0164077
NC_015769.1	LOC100642641	WD repeat-containing protein 63	63.4496	-0.718549	0.159695	-4.49951	6.81112e-06	0.00665526		NC_015765.1	LOC100642202	ataxin-2 homolog	7.49985	0.641621	0.166952	3.84314	0.00012147	0.018082		NC_015763.1	LOC100652307	serine-rich adhesin for platelets isoform X1	29.1344	-0.699631	0.187579	-3.7298	0.000191634	0.0367323		NC_015779.1	LOC100646639	uncharacterized protein LOC100646639	43.4801	0.673676	0.17701	3.80586	0.000141313	0.0329624		NC_015775.1	LOC110119859	uncharacterized protein LOC110119859	21.3708	-0.694219	0.170802	-4.06446	4.81438e-05	0.0138601
NW_003565438.1	LOC100642589	high mobility group B protein 4	11.3976	-0.7159	0.16415	-4.36126	1.29313e-05	0.00906847		NC_015766.1	LOC100651798	dihydrolipoyllysine-residue succinyltransferase component of 2-oxoglutarate dehydrogenase complex, mitochondrial	5961.97	0.647489	0.144102	4.49328	7.01329e-06	0.00665526		NC_015772.1	LOC100652047	uncharacterized protein LOC100652047 isoform X1	481.117	-0.680382	0.186741	-3.64345	0.000269004	0.0438728		NC_015763.1	LOC100644749	LOW QUALITY PROTEIN: alkaline phosphatase 4	969.637	0.677487	0.182788	3.7064	0.000210228	0.0381376		NC_015762.1	LOC100643353	IQ and ubiquitin-like domain-containing protein	15.0535	-0.69173	0.1858	-3.72298	0.000196882	0.0287392
NW_003566384.1	LOC110120195	uncharacterized protein LOC110120195	2.06394	-0.714466	0.183719	-3.88891	0.000100697	0.017092		NC_015771.1	LOC110119631	uncharacterized protein LOC110119631	1.83733	0.656523	0.185166	3.5456	0.000391723	0.0260385		NC_015775.1	LOC100651221	probable chitinase 10	248.08	-0.678389	0.187729	-3.61366	0.00030191	0.0457817		NC_015769.1	LOC100645836	calexcitin-2	1424.5	0.682518	0.151941	4.49201	7.05552e-06	0.00814106		NC_015765.1	LOC105665708	LOW QUALITY PROTEIN: uncharacterized protein LOC105665708	18.458	-0.685531	0.160543	-4.27007	1.95407e-05	0.0113375
NC_015776.1	LOC100646881	coiled-coil domain-containing protein 142	24.7957	-0.712996	0.180334	-3.95375	7.69345e-05	0.0154715		NW_003566384.1	LOC100650588	facilitated trehalose transporter Tret1	455.082	0.667826	0.180189	3.70625	0.000210351	0.0203964		NW_003566521.1	LOC105666982	phospholipase B1, membrane-associated	30.6094	-0.635959	0.171206	-3.71458	0.000203541	0.0381376		NC_015765.1	LOC100652228	uncharacterized protein LOC100652228	192.698	0.70192	0.167481	4.19105	2.77671e-05	0.014561		NC_015765.1	LOC110119246	uncharacterized protein LOC110119246 isoform X1	5.61638	-0.673494	0.184453	-3.6513	0.000260912	0.0338541
NW_003570327.1	LOC105667073	uncharacterized protein LOC105667073	13.4989	-0.71215	0.179382	-3.97001	7.187e-05	0.0154715		NC_015774.1	LOC100647041	uncharacterized protein LOC100647041	87.5506	0.885744	0.178309	4.96747	6.78322e-07	0.00171985		NC_015775.1	LOC100647552	sodium-dependent nutrient amino acid transporter 1 isoform X1	148.862	-0.620926	0.16493	-3.76479	0.000166686	0.0353148		NC_015774.1	LOC100647041	uncharacterized protein LOC100647041	87.5506	0.776173	0.175718	4.41715	1.0001e-05	0.00814106		NC_015765.1	LOC105665702	uncharacterized protein LOC105665702 isoform X1	13.1809	-0.672367	0.170385	-3.94617	7.94115e-05	0.0178918
NC_015768.1	LOC100645523	discoidin domain-containing receptor 2	83.7902	-0.711691	0.187629	-3.79308	0.000148789	0.0189041												NC_015771.1	LOC100648756	uncharacterized protein LOC100648756 isoform X1	391.087	-0.567387	0.147095	-3.85728	0.000114656	0.0313391		NC_015763.1	LOC100649369	uncharacterized protein LOC100649369	1217.93	0.784665	0.182587	4.29749	1.72746e-05	0.0109683		NC_015763.1	LOC100642872	dual specificity tyrosine-phosphorylation-regulated kinase 2	342.849	-0.667714	0.161956	-4.12281	3.74275e-05	0.0119534
NW_003566555.1	LOC100648383	dynein heavy chain 5, axonemal isoform X2	70.3529	-0.709804	0.169427	-4.18944	2.7964e-05	0.0107663												NC_015763.1	LOC105667110	organic cation transporter protein isoform X2	1447.16	-0.557102	0.146477	-3.80333	0.000142765	0.0329624		NW_003566384.1	LOC100650588	facilitated trehalose transporter Tret1	455.082	0.804885	0.182319	4.41471	1.01143e-05	0.00814106		NC_015776.1	LOC100646486	LOW QUALITY PROTEIN: cilia- and flagella-associated protein 61	339.863	-0.662124	0.165477	-4.0013	6.29943e-05	0.0164077
NC_015767.1	LOC105665828	uncharacterized protein LOC105665828	25.5945	-0.708701	0.187672	-3.77628	0.000159189	0.0189041																																NC_015763.1	LOC105666646	uncharacterized protein LOC105666646 isoform X1	3.19141	-0.652612	0.186364	-3.50181	0.000462102	0.0484868
NC_015774.1	LOC100642898	uncharacterized protein LOC100642898 isoform X2	338.113	-0.707895	0.186784	-3.78991	0.000150704	0.0189041																																NC_015767.1	LOC100645324	uncharacterized protein LOC100645324	62.1786	-0.647411	0.165197	-3.91903	8.89069e-05	0.018797
NW_003566384.1	LOC100649197	pro-resilin isoform X1	18.5012	-0.70696	0.169097	-4.18078	2.90506e-05	0.0107663																																NW_003566847.1	LOC105667013	uncharacterized protein LOC105667013	11.3928	-0.640578	0.177086	-3.61733	0.000297656	0.0376209
NC_015772.1	LOC100646717	small conductance calcium-activated potassium channel protein isoform X1	91.9026	-0.703133	0.185242	-3.79576	0.000147193	0.0189041																																NW_003568910.1	LOC105667045	uncharacterized protein LOC105667045	12.2957	-0.639483	0.181547	-3.52241	0.000427648	0.0467464
NC_015767.1	LOC100649060	tetraspanin-9	45.9923	-0.701809	0.183678	-3.82087	0.000132984	0.0186352																																NC_015777.1	LOC100642306	protein I'm not dead yet	197.355	-0.630964	0.153678	-4.10577	4.02979e-05	0.0122837
NW_003565945.1	LOC110120126	uncharacterized protein LOC110120126	92.122	-0.68944	0.18767	-3.67368	0.000239084	0.0212426																																NC_015768.1	LOC100645005	tektin-2 isoform X1	23.8242	-0.627597	0.14926	-4.20472	2.61405e-05	0.0115526
NC_015776.1	LOC100643744	glutamate receptor U1 isoform X1	586.742	-0.687478	0.177923	-3.86391	0.000111586	0.017092																																NC_015764.1	LOC105667133	uncharacterized protein LOC105667133	10.3769	-0.60625	0.172945	-3.50546	0.000455824	0.0484868
NW_003566847.1	LOC105667013	uncharacterized protein LOC105667013	11.3928	-0.685832	0.177476	-3.86436	0.000111382	0.017092																																NC_015772.1	LOC110119721	uncharacterized protein LOC110119721	34.248	-0.605244	0.154626	-3.91425	9.06839e-05	0.018797
NC_015776.1	LOC105666577	uncharacterized protein LOC105666577	5.75462	-0.683044	0.187609	-3.64079	0.000271808	0.0224433																																NC_015772.1	LOC100648291	meiosis-specific with OB domain-containing protein	10.5208	-0.604821	0.168198	-3.59589	0.00032328	0.038959
NW_003566365.1	LOC105666924	uncharacterized protein LOC105666924	36.0564	-0.676962	0.182556	-3.70824	0.000208706	0.0203964																																NC_015777.1	LOC110119979	uncharacterized protein LOC110119979	19.3407	-0.599904	0.160412	-3.73978	0.000184185	0.0278524
NC_015772.1	LOC100645647	uncharacterized protein LOC100645647 isoform X2	17.3648	-0.673122	0.186069	-3.6176	0.000297348	0.0232791																																NC_015764.1	LOC100645237	tyrosine decarboxylase	14.148	-0.59541	0.15074	-3.94992	7.81783e-05	0.0178918
NW_003566457.1	LOC100651590	cadherin-87A isoform X1	959.306	-0.671328	0.165149	-4.06499	4.80345e-05	0.0140939																																NC_015773.1	LOC100649346	uncharacterized protein LOC100649346 isoform X1	379.645	-0.587138	0.142291	-4.12633	3.68592e-05	0.0119534
NC_015766.1	LOC100650276	sodium/calcium exchanger 1 isoform X1	57.3714	-0.668681	0.181291	-3.68844	0.000225633	0.0209084																																NC_015762.1	LOC100644834	putative tyramine receptor 2 isoform X2	67.846	-0.575213	0.1345	-4.27668	1.89698e-05	0.0113375
NC_015766.1	LOC100645241	estradiol 17-beta-dehydrogenase 2 isoform X2	230.248	-0.665997	0.178934	-3.72202	0.000197634	0.0203964																																NW_003565947.1	LOC100651060	uncharacterized protein LOC100651060	1426.37	-0.570119	0.126605	-4.50315	6.69543e-06	0.00578262
NC_015765.1	LOC110119232	uncharacterized protein LOC110119232	15.4478	-0.659015	0.174403	-3.77869	0.000157655	0.0189041																																NC_015763.1	LOC100643477	RIB43A-like with coiled-coils protein 2	57.8881	-0.555793	0.15449	-3.59761	0.000321161	0.038959
NC_015770.1	LOC100648099	LOW QUALITY PROTEIN: RING finger protein 17	466.549	-0.657854	0.166661	-3.94727	7.90483e-05	0.0154715																																NW_003565426.1	LOC100644232	uncharacterized protein LOC100644232	46.883	-0.550777	0.148291	-3.71416	0.000203878	0.0289452
NW_003566370.1	LOC110120192	phospholipase B1, membrane-associated-like	5.25788	-0.65686	0.175683	-3.7389	0.000184829	0.0197319																																NW_003566126.1	LOC100646448	intraflagellar transport protein 80 homolog isoform X1	38.1463	-0.540775	0.147161	-3.67471	0.000238124	0.0316399
NW_003565933.1	LOC100646446	uncharacterized protein LOC100646446	29.7382	-0.656344	0.183253	-3.58162	0.00034147	0.0247191																																NC_015775.1	LOC100647874	MAM and LDL-receptor class A domain-containing protein 1	146.295	-0.532111	0.129186	-4.11895	3.80608e-05	0.0119534
NC_015766.1	LOC110119313	LOW QUALITY PROTEIN: uncharacterized protein LOC110119313	4.03189	-0.649215	0.182246	-3.5623	0.000367626	0.0253256																																NC_015775.1	LOC105666438	LOW QUALITY PROTEIN: uncharacterized protein LOC105666438	17.0992	-0.519366	0.148854	-3.4891	0.000484655	0.0492448
NW_003568910.1	LOC105667045	uncharacterized protein LOC105667045	12.2957	-0.638058	0.181873	-3.50827	0.000451037	0.0287571																																NC_015766.1	LOC100644290	uncharacterized protein LOC100644290	137.048	-0.516598	0.145157	-3.55889	0.00037242	0.0433681
NC_015777.1	LOC100644582	uncharacterized protein LOC100644582 isoform X1	14.7201	-0.636248	0.187055	-3.40139	0.000670441	0.0353432																																NC_015768.1	LOC100650884	serine/threonine-protein phosphatase 4 regulatory subunit 1 isoform X3	1517.39	-0.513523	0.0948604	-5.41346	6.1819e-08	0.000243641
NC_015767.1	LOC100644366	uncharacterized protein LOC100644366	38.3221	-0.631601	0.172096	-3.67005	0.000242504	0.0212426																																NC_015762.1	LOC105667209	uncharacterized protein LOC105667209	193.899	-0.510347	0.122789	-4.1563	3.23437e-05	0.0115783
NC_015764.1	LOC100645237	tyrosine decarboxylase	14.148	-0.629885	0.151522	-4.15706	3.22367e-05	0.0109906																																NC_015763.1	LOC100647836	uncharacterized protein LOC100647836 isoform X1	2307.79	-0.507569	0.110501	-4.59335	4.36177e-06	0.00452054
NC_015772.1	LOC100648291	meiosis-specific with OB domain-containing protein	10.5208	-0.626339	0.168655	-3.71373	0.00020423	0.0203964																																NC_015764.1	LOC100646100	dual oxidase isoform X3	665.209	-0.506717	0.129229	-3.92107	8.81578e-05	0.018797
NW_003566036.1	LOC100644233	citrate synthase, mitochondrial isoform X2	96.5362	-0.626196	0.185002	-3.38481	0.000712285	0.0360566
NW_003565948.1	LOC105666808	uncharacterized protein LOC105666808	15.5411	-0.625478	0.181819	-3.44011	0.000581475	0.0328253
NC_015776.1	LOC100643989	uncharacterized protein LOC100643989	4.87819	-0.61866	0.181639	-3.40598	0.000659264	0.0352096
NC_015764.1	LOC100642838	ras-responsive element-binding protein 1	745.31	-0.616845	0.17788	-3.46776	0.00052482	0.0308157
NC_015772.1	LOC100646119	mutS protein homolog 4	15.792	-0.616281	0.18155	-3.39455	0.000687407	0.03544
NC_015772.1	LOC100646387	dynein heavy chain 7, axonemal	318.903	-0.614426	0.151384	-4.05873	4.934e-05	0.0140939
NC_015778.1	LOC100644703	gamma-aminobutyric acid receptor subunit beta-like isoform X2	248.534	-0.612347	0.1877	-3.26237	0.00110485	0.0445103
NC_015767.1	LOC105665830	uncharacterized protein LOC105665830	61.2246	-0.610397	0.143794	-4.24495	2.18643e-05	0.0100361
NC_015766.1	LOC100649768	hemicentin-2 isoform X1	23.4604	-0.610388	0.171714	-3.55468	0.000378437	0.0255519
NW_003566504.1	LOC110120234	nose resistant to fluoxetine protein 6-like	1.79485	-0.609227	0.169798	-3.58796	0.00033328	0.0242926
NW_003566402.1	LOC100648006	phospholipase B1, membrane-associated-like isoform X1	126.228	-0.597856	0.152308	-3.92531	8.66165e-05	0.0163473
NC_015769.1	LOC100643451	LOW QUALITY PROTEIN: transient-receptor-potential-like protein	20.958	-0.596934	0.167621	-3.56122	0.000369136	0.0253256
NW_003566176.1	LOC110120182	uncharacterized protein LOC110120182	10.9642	-0.596614	0.176883	-3.37293	0.000743722	0.03656
NC_015763.1	LOC100643756	uncharacterized protein LOC100643756	274.629	-0.596492	0.177757	-3.35567	0.000791736	0.0373544
NC_015766.1	LOC105665795	LOW QUALITY PROTEIN: uncharacterized protein LOC105665795	17.5263	-0.593947	0.17092	-3.47499	0.000510873	0.0306785
NW_003570241.1	LOC105667071	uncharacterized protein LOC105667071	6.74852	-0.592338	0.175434	-3.37641	0.000734392	0.0362701
NC_015779.1	LOC100642982	homeotic protein deformed	59.3107	-0.592296	0.184567	-3.2091	0.00133149	0.0493773
NW_003566384.1	LOC110120203	uncharacterized protein LOC110120203	4.06431	-0.590392	0.177158	-3.33257	0.00086047	0.0391083
NC_015776.1	LOC100643383	odorant receptor 13a-like	0.778679	-0.589227	0.171164	-3.44246	0.00057644	0.0328253
NC_015762.1	LOC100649911	uncharacterized protein LOC100649911	645.773	-0.589077	0.177744	-3.31418	0.000919112	0.0407668
NC_015764.1	LOC100649284	lysozyme 2	1578.92	-0.582345	0.161462	-3.6067	0.000310114	0.0240999
NC_015771.1	LOC100643333	unconventional myosin-IXb isoform X1	10.0033	-0.581998	0.17738	-3.28109	0.00103408	0.0432909
NC_015778.1	LOC100647879	cyclic nucleotide-gated cation channel alpha-3 isoform X1	46.9511	-0.581345	0.17837	-3.2592	0.00111727	0.0445103
NW_003566126.1	LOC100650307	uncharacterized protein LOC100650307 isoform X1	95.7997	-0.577909	0.165782	-3.48595	0.000490385	0.0299588
NC_015771.1	LOC100650692	beta-1,4-glucuronyltransferase 1 isoform X1	640.776	-0.573912	0.155555	-3.68946	0.000224731	0.0209084
NC_015775.1	LOC100643094	tyrosine-protein phosphatase Lar isoform X3	989.015	-0.572211	0.133425	-4.28864	1.79773e-05	0.00906847
NC_015768.1	LOC100646536	uncharacterized protein LOC100646536 isoform X1	46.9372	-0.570395	0.166259	-3.43076	0.000601887	0.0335561
NC_015763.1	LOC100646857	tricalbin-1 isoform X1	91.2504	-0.566109	0.162529	-3.48312	0.000495604	0.0300314
NW_003565438.1	fem	fem; feminizer	677.702	-0.563286	0.132987	-4.23564	2.279e-05	0.0100361
NC_015769.1	LOC105665990	G2/mitotic-specific cyclin-B	46.2171	-0.560621	0.174813	-3.20698	0.00134138	0.0495701
NC_015779.1	LOC110120052	uncharacterized protein LOC110120052	4.4405	-0.55385	0.171033	-3.23826	0.00120261	0.0459865
NC_015769.1	LOC100647422	basement membrane-specific heparan sulfate proteoglycan core protein	83.05	-0.552222	0.163412	-3.37932	0.00072666	0.0360566
NC_015770.1	LOC100646787	uncharacterized protein LOC100646787	1931.4	-0.55134	0.169392	-3.25481	0.00113468	0.0445815
NC_015777.1	LOC100642306	protein I'm not dead yet	197.355	-0.550484	0.152846	-3.60155	0.000316322	0.0241961
NC_015762.1	LOC100646528	inactive tyrosine-protein kinase 7 isoform X1	140.353	-0.550355	0.139351	-3.94941	7.83439e-05	0.0154715
NC_015768.1	LOC100646658	SCY1-like protein 2 isoform X1	397.606	-0.546685	0.137668	-3.97104	7.15593e-05	0.0154715
NC_015772.1	LOC100647781	potassium voltage-gated channel protein eag isoform X2	112.31	-0.543564	0.161653	-3.36253	0.000772309	0.0371024
NC_015776.1	LOC105666517	uncharacterized protein LOC105666517	56.804	-0.536985	0.15937	-3.36942	0.000753272	0.0365888
NW_003566535.1	LOC100646889	collagen alpha-1(IX) chain	66.0415	-0.536814	0.154768	-3.4685	0.000523366	0.0308157
NC_015762.1	LOC100643999	Fanconi anemia group M protein	102.814	-0.53623	0.131848	-4.06702	4.76173e-05	0.0140939
NC_015772.1	LOC100648106	serine proteinase stubble isoform X2	42.793	-0.534361	0.162026	-3.298	0.000973771	0.0418365
NC_015773.1	LOC100649346	uncharacterized protein LOC100649346 isoform X1	379.645	-0.534268	0.141391	-3.77866	0.000157673	0.0189041
NW_003566126.1	LOC100646448	intraflagellar transport protein 80 homolog isoform X1	38.1463	-0.532743	0.14686	-3.62755	0.000286121	0.0232617
NC_015779.1	LOC105666713	uncharacterized protein LOC105666713 isoform X1	515.891	-0.532147	0.144356	-3.68634	0.000227502	0.0209084
NC_015770.1	LOC100645452	apolipoprotein D	488.181	-0.525913	0.157578	-3.33748	0.00084542	0.0388489
NC_015766.1	LOC100650879	hemicentin-1 isoform X1	74.7256	-0.523327	0.152567	-3.43015	0.000603241	0.0335561
NC_015762.1	LOC100644834	putative tyramine receptor 2 isoform X2	67.846	-0.518581	0.133935	-3.87189	0.000107995	0.017092
NC_015765.1	LOC100649253	fibril-forming collagen alpha chain	131.552	-0.518314	0.14433	-3.59118	0.000329187	0.0242926
NC_015774.1	LOC100650054	cytochrome P450 306a1	116.41	-0.515701	0.153647	-3.35639	0.000789668	0.0373544
NC_015765.1	LOC100643156	glutamyl aminopeptidase	9.13353	-0.514274	0.155668	-3.30366	0.000954317	0.0412692
NW_003566384.1	LOC100651429	basement membrane-specific heparan sulfate proteoglycan core protein isoform X1	5828.06	-0.50584	0.129534	-3.90509	9.41916e-05	0.0165918
NC_015771.1	LOC100651767	uncharacterized protein LOC100651767 isoform X1	120.986	-0.505107	0.144588	-3.49342	0.000476883	0.0293034
NC_015771.1	LOC100652007	carbohydrate sulfotransferase 11	1935.71	-0.504314	0.122494	-4.11706	3.8374e-05	0.0122902
[truncated: 9 more columns]
