# Supplementary material for: Temperature and livestock grazing trigger transcriptome responses in bumblebees along an elevational gradient
Source: iScience. 2022 Sep 22;25(10):105175. doi: 10.1016/j.isci.2022.105175 (PMC9530833; doi:10.1016/j.isci.2022.105175)
Supplement: Table S6. Overview of differently significant regulated KEGG pathways between the different elevation belts, related to Figure 3 [file mmc7.xlsx]

## Sheet: Supplementary Table S6
Supplementary Table S6: Overview of differently significant regulated KEGG pathways between the different elevation belts (Related to Figure 3)
significant upregulated KEGG pathways mid-elevation vs. lowland
ID	Description	setSize	enrichmentScore	NES	pvalue	p.adjust	qvalues	rank	leading_edge	core_enrichment
bter00040	Pentose and glucuronate interconversions	22	0.673754	2.20299	0.00299401	0.0291667	0.0189145	1480	tags=55%, list=14%, signal=47%	100647883/100652140/100650820/100645107/100649299/100645567/100651197/100645683/100648003/100642664/100649548/100647646
bter00051	Fructose and mannose metabolism	19	0.705234	2.23704	0.00315457	0.0291667	0.0189145	2505	tags=79%, list=24%, signal=60%	100648793/100652140/100645419/100644228/100645107/100645568/100650704/100647034/100650129/100645463/100642223/100646701/100645883/100647338/100651694
bter00240	Pyrimidine metabolism	28	0.549521	1.86418	0.00316456	0.0291667	0.0189145	2711	tags=50%, list=26%, signal=37%	100642406/100643437/100646296/100651125/100645111/100651352/100643649/100643616/100646244/100650004/100646810/100650525/100645386/100648861
bter00860	Porphyrin and chlorophyll metabolism	28	0.549242	1.90487	0.0031746	0.0291667	0.0189145	2042	tags=46%, list=19%, signal=38%	100647883/100644278/100649299/100645567/100651152/100645683/100648003/100647646/100646178/100645732/100642708/100651926/100648147
bter00020	Citrate cycle (TCA cycle)	37	0.693507	2.51173	0.00323625	0.0291667	0.0189145	596	tags=54%, list=6%, signal=51%	100645344/100646150/100642724/100650740/100651798/100643255/105666361/100647385/100646694/100651051/105666292/100647436/100645621/100652037/100647240/100645547/105666446/100650698/100645849/100644194
bter00510	N-Glycan biosynthesis	35	0.545365	1.9598	0.00327869	0.0291667	0.0189145	2512	tags=49%, list=24%, signal=37%	100642563/100647219/100645372/100647495/105666025/100643648/100648186/100648794/100651652/100647541/100642493/100644277/100647181/100650853/100642495/100649565/100648217
bter00260	Glycine, serine and threonine metabolism	32	0.571606	2.05038	0.00328947	0.0291667	0.0189145	1396	tags=41%, list=13%, signal=35%	100650740/100644742/100650324/100643567/100647936/100651292/100647868/100651052/100649268/100648957/100644145/100651143/100644376
bter00970	Aminoacyl-tRNA biosynthesis	41	0.509554	1.95151	0.00342466	0.0291667	0.0189145	2661	tags=51%, list=25%, signal=38%	100644278/100646371/105666182/100650847/100652212/100650828/100652233/100646966/100647059/100645732/105665620/100645986/100646241/100647150/100646675/100646848/100646702/100646407/100648088/100652057/100651645
bter00520	Amino sugar and nucleotide sugar metabolism	44	0.586609	2.27229	0.00346021	0.0291667	0.0189145	3114	tags=73%, list=29%, signal=52%	100649549/100651221/100650132/100651058/100642996/100644228/100642344/100648432/100645989/100647034/100647854/100642664/100650129/100643448/100651781/100645463/100642223/100648877/100646701/100647512/100645883/100643826/100649426/100647338/100647339/100648849/100651079/100645662/100650437/100649622/100649655/100652105
bter00270	Cysteine and methionine metabolism	40	0.48682	1.85846	0.00350877	0.0291667	0.0189145	1744	tags=38%, list=17%, signal=31%	100646150/100649739/100643567/100650384/100649476/100645191/100649268/100648957/100648848/100644376/100646563/100652183/100649618/100649098/100649719
bter00010	Glycolysis / Gluconeogenesis	44	0.51703	1.98666	0.0035461	0.0291667	0.0189145	1393	tags=36%, list=13%, signal=32%	100648793/100650740/100643255/105666292/100650132/100645621/100645547/100648830/100648533/100645419/100644228/100650704/100651197/100643448/100651143/100645172
bter00620	Pyruvate metabolism	39	0.541473	2.00442	0.00357143	0.0291667	0.0189145	969	tags=31%, list=9%, signal=28%	100646150/100650740/100643255/100647385/105666292/100651394/100645621/100645547/100642264/100647868/100651197/100651052
bter00480	Glutathione metabolism	43	0.48277	1.87815	0.00378788	0.0291667	0.0189145	2067	tags=44%, list=20%, signal=36%	100650508/100649739/100650075/100643954/100648924/100650384/100651245/100650118/100651170/100648041/100643745/100650722/100649618/100649719/100646742/100646244/100651606/100645214/100646355
bter01230	Biosynthesis of amino acids	49	0.587443	2.29921	0.003861	0.0291667	0.0189145	1668	tags=51%, list=16%, signal=43%	100645344/100648793/100642724/105666361/100646694/100651051/100648830/100643567/100648533/100645419/100651292/100645849/100644253/100651996/100646598/100644831/100651170/100649476/100649268/100648957/100651143/100645172/100644376/100652183/100649799
bter03018	RNA degradation	56	0.427555	1.72981	0.00390625	0.0291667	0.0189145	2476	tags=43%, list=23%, signal=33%	100648793/100644817/100648533/100650226/100645126/100642327/100642439/100652034/105667166/100650060/100646219/100650791/100645077/100643837/100651745/100648248/100647830/100649317/100651613/100649699/100642712/100648816/100643876/100644066
bter00190	Oxidative phosphorylation	93	0.716307	3.20851	0.0049505	0.029819	0.0193375	1433	tags=56%, list=14%, signal=49%	100648928/100644044/100644264/100643538/100642401/100648669/100646316/100648549/100650867/100649465/100647486/100643190/100647436/100651452/100651401/100646360/110119285/100645715/110120270/100642567/100643009/100649625/100652304/100644605/100646557/100650698/100651780/100651975/100644237/100645955/100647452/100644194/100642821/100651521/100644568/100649217/100644844/100642901/105665884/100645765…
bter01200	Carbon metabolism	98	0.599877	2.67682	0.0049505	0.029819	0.0193375	1393	tags=43%, list=13%, signal=38%	100645344/100648793/100646150/100642724/100650740/100651798/100643255/105666361/100647385/100644742/100646694/100651051/105666292/100647436/100650324/100645621/100652037/100647240/100645547/100648830/100643567/100648533/100642264/100645419/100644228/105666446/100651292/100650698/100645849/100650674/100649691/100644194/100644253/100650704/100651996/100644382/100651170/100649476/100643448/100648957…
bter05208	Chemical carcinogenesis - reactive oxygen species	126	0.600244	2.82045	0.00591716	0.029819	0.0193375	1433	tags=45%, list=14%, signal=40%	100648928/100644044/100644264/100643538/100642401/100648669/100646316/100650867/100649465/100647486/100643190/100647436/100651452/100651401/100646360/105666244/110119285/100645715/110120270/100643942/100642567/100643009/100652161/100652304/100644605/100650501/100646557/100651968/100650698/100651780/100651975/100644237/100645955/100647452/100644194/100642917/100644568/100649217/100651197/100642901…
bter01240	Biosynthesis of cofactors	119	0.478905	2.21833	0.00595238	0.029819	0.0193375	2891	tags=52%, list=27%, signal=38%	100643739/100650740/100647883/100649739/100645954/100643567/100644278/100646582/100651292/100649299/100642406/105666736/100645279/100643247/100650592/105667052/100645567/100647034/100650384/100651197/100651152/100643894/100645683/100652241/105667113/100648003/100651352/100644382/100642664/100645387/100650129/100648764/100647646/100652183/100643649/100642223/100650146/100644014/100642551/100649982…
bter00030	Pentose phosphate pathway	22	0.567573	1.85233	0.0060241	0.029819	0.0193375	2479	tags=64%, list=23%, signal=49%	100648793/100650132/100643171/100644253/100650704/100651996/100644382/100645497/100643448/100649799/100645214/100643097/100642731/100648849
bter00053	Ascorbate and aldarate metabolism	21	0.558075	1.80803	0.00606061	0.029819	0.0193375	1480	tags=43%, list=14%, signal=37%	100647883/100649299/100645567/100651197/100646373/100645683/100648003/100644382/100647646
bter00500	Starch and sucrose metabolism	18	0.627346	1.91536	0.00606061	0.029819	0.0193375	2479	tags=67%, list=23%, signal=51%	100650132/100651379/100644228/100647195/100642664/100643448/100642931/100647648/100646701/100650166/100648079/100648849
bter00630	Glyoxylate and dicarboxylate metabolism	29	0.611487	2.12236	0.00636943	0.029819	0.0193375	969	tags=41%, list=9%, signal=38%	100645344/100646150/100650740/105666361/100644742/100650324/100651292/100645849/100645472/100649691/100647868/100651052
bter00640	Propanoate metabolism	33	0.472547	1.70375	0.00638978	0.029819	0.0193375	624	tags=21%, list=6%, signal=20%	100650740/100652037/100647240/105666446/100650674/100651520/100646837
bter00590	Arachidonic acid metabolism	19	0.594429	1.85948	0.00884956	0.0381212	0.0247214	1541	tags=47%, list=15%, signal=41%	100644538/100643942/100650075/100651245/100651730/100648647/100646369/100650722/105666408
bter03008	Ribosome biogenesis in eukaryotes	69	0.39724	1.71354	0.00884956	0.0381212	0.0247214	3046	tags=45%, list=29%, signal=32%	100646179/100644000/100646412/100644300/105666311/100649918/100642485/100644067/100644141/100646272/105666586/100643429/100644181/100644790/100651750/100644583/100650738/100644888/100643924/100645661/100642396/100643393/100643399/100650417/100645278/100645030/100650439/100645474/100644006/100646021/100650687
bter00980	Metabolism of xenobiotics by cytochrome P450	26	0.494177	1.70424	0.0116618	0.0456749	0.02962	2067	tags=46%, list=20%, signal=37%	100647883/100643942/100645567/100645683/100648003/100651245/100650118/100649548/100647646/100650722/100651606/100646355
bter00410	beta-Alanine metabolism	31	0.495454	1.72217	0.011811	0.0456749	0.02962	2959	tags=52%, list=28%, signal=37%	100648569/100646126/100650674/100646837/100649229/100648827/100643616/100645349/100646491/100649394/100648169/100645027/100642892/100646181/100644786/100649275
bter00563	Glycosylphosphatidylinositol (GPI)-anchor biosynthesis	23	0.561007	1.81472	0.0155763	0.057961	0.0375875	2163	tags=52%, list=20%, signal=42%	100650610/100646590/100643377/110119976/100646295/100646676/100649757/100643006/105665646/100643279/100642388/100642225
bter03060	Protein export	19	0.538684	1.67795	0.0160428	0.057961	0.0375875	2410	tags=47%, list=23%, signal=37%	100646033/100642206/105665744/100648792/100651331/100645405/100647058/100643201/100651867
bter00670	One carbon pool by folate	12	0.620548	1.67482	0.0187166	0.065508	0.0424817	988	tags=58%, list=9%, signal=53%	100649405/100651292/100650847/100642336/100645686/100645802/100649608
bter00983	Drug metabolism - other enzymes	42	0.411876	1.56265	0.0201342	0.0683344	0.0443146	2711	tags=50%, list=26%, signal=37%	100647883/100649299/100643437/100645567/100645683/100648003/100650118/100651352/100647646/100645396/100643649/100643616/100646244/100651606/100650004/100646355/100646810/100650525/100644387/100643708/100648861
bter00052	Galactose metabolism	18	0.51014	1.60066	0.0235988	0.0756757	0.0490754	1387	tags=39%, list=13%, signal=34%	100648793/100650132/100652140/100644228/100645989/100642664/100651781
bter01210	2-Oxocarboxylic acid metabolism	16	0.556749	1.66629	0.024024	0.0756757	0.0490754	1101	tags=50%, list=10%, signal=45%	100645344/100642724/105666361/100646694/100651051/100645849/100651170/100649476
bter00230	Purine metabolism	74	0.341376	1.47184	0.0248756	0.0756757	0.0490754	1178	tags=28%, list=11%, signal=25%	100643739/100649761/100650132/100649872/100649405/100644253/100643870/100642336/100646080/100644919/100652241/100648293/100651125/100643364/100645111/100651352/100650502/100646484/100645387/105666647/100644417
bter00513	Various types of N-glycan biosynthesis	30	0.453747	1.54602	0.025	0.0756757	0.0490754	2585	tags=47%, list=24%, signal=35%	100642563/105666025/100643648/100648186/100647854/100651652/100647541/100642493/100642198/100647181/100650853/100642495/100648217/100650120
significant downregulated KEGG pathways mid-elevation vs. lowland
ID	Description	setSize	enrichmentScore	NES	pvalue	p.adjust	qvalues	rank	leading_edge	core_enrichment
bter04013	MAPK signaling pathway - fly	77	-0.396847	-1.46337	0.0118265	0.0456749	0.02962	2735	tags=36%, list=26%, signal=27%	100642474/100645521/100642907/100649684/100643983/100644371/100647937/100648838/100644268/100631092/100645746/100651941/100643198/100650730/100645437/100647820/100645194/100647968/100649387/100650319/100643077/100645977/100642252/100645424/100646887/100646100/100642838
significant upregulated KEGG pathways highland vs. lowland
ID	Description	setSize	enrichmentScore	NES	pvalue	p.adjust	qvalues	rank	leading_edge	core_enrichment
bter00500	Starch and sucrose metabolism	18	0.737405	2.18733	0.0025974	0.0330091	0.0269906	2256	tags=89%, list=21%, signal=70%	100644228/100650132/100647195/100642664/100642931/100651379/100647847/100643448/100648079/100646701/100647648/100649744/100646078/100646687/100650166/100651605
bter00051	Fructose and mannose metabolism	19	0.709006	2.14187	0.00268817	0.0330091	0.0269906	1232	tags=47%, list=12%, signal=42%	100648793/100644228/100646763/100645419/100644112/100652140/100650704/100645107/100646701
bter00620	Pyruvate metabolism	39	0.585876	2.14463	0.00274725	0.0330091	0.0269906	875	tags=33%, list=8%, signal=31%	100651394/100643255/100647385/105666292/100651197/100650740/100645547/100642264/100645621/100646150/100648426/105667204/100651052
bter04137	Mitophagy - animal	38	0.493771	1.76621	0.00277008	0.0330091	0.0269906	3414	tags=58%, list=32%, signal=39%	100646597/100648193/100645182/100644623/100647690/100643216/100646867/100651085/100644593/100645690/100649396/100645950/100642679/100644275/105665848/100648721/100649117/100649035/100649633/100647728/100646673/100644006
bter00020	Citrate cycle (TCA cycle)	37	0.692575	2.46047	0.00289855	0.0330091	0.0269906	777	tags=57%, list=7%, signal=53%	100651798/100644194/100646187/100643255/100647240/100647385/105666292/100650740/100645547/100645849/100645621/100651051/100650758/100652037/100646150/100646694/100645344/100647436/100642724/100642710/100651170
bter00260	Glycine, serine and threonine metabolism	32	0.50201	1.72764	0.00289855	0.0330091	0.0269906	1357	tags=31%, list=13%, signal=27%	100650740/100647936/100651143/100649268/110119151/100648853/100651052/100645084/100645336/100643737
bter00520	Amino sugar and nucleotide sugar metabolism	44	0.481016	1.77481	0.00289855	0.0330091	0.0269906	2216	tags=43%, list=21%, signal=34%	100644228/100648432/100650132/100642344/100642664/100647854/100643448/100647339/100645662/100647512/100646701/100647226/100650437/100651058/100643826/100649426/100645989/100645463/100650129
bter00010	Glycolysis / Gluconeogenesis	44	0.633124	2.37464	0.00294118	0.0330091	0.0269906	1445	tags=52%, list=14%, signal=45%	100648793/100644228/100646763/100643255/105666292/100651197/100650740/100645547/100648533/100650132/100645172/100648830/100645621/100645419/100651143/100648993/100644112/105667204/100643448/100650704/100646701/100646181/100652082
bter01230	Biosynthesis of amino acids	49	0.584511	2.25991	0.0031348	0.0330091	0.0269906	1121	tags=43%, list=11%, signal=38%	100648793/100646763/100648533/100645172/100648830/100645849/100651051/100646694/100645419/100651143/100649268/100645344/100642724/110119151/100648853/100644112/105667204/100651170/100644253/100645222/100646598
bter01200	Carbon metabolism	98	0.597873	2.60284	0.00352113	0.0330091	0.0269906	1060	tags=39%, list=10%, signal=35%	100651798/100644194/100646187/100648793/100644228/100646763/100643255/100647240/100647385/105666292/100650740/100645547/100642264/100648533/100645172/100648830/100645849/100645621/100651051/100650758/100652037/100646150/100646694/100645419/100651143/100645344/100647436/100642724/100648426/100644112/100642710/105667204/100651170/100643448/100644253/100645084/100650704/100646491
bter04142	Lysosome	87	0.356874	1.52974	0.00381679	0.0330091	0.0269906	1685	tags=30%, list=16%, signal=25%	100644143/100650643/100646691/100647854/100646695/100647216/100645224/100649282/100647241/100651423/100651034/100649878/100648231/105665822/100646343/100647503/100646782/100644508/100646562/100648109/100651586/100652035/100650809/100648051/100644986/100650715
bter00190	Oxidative phosphorylation	93	0.642412	2.76256	0.00383142	0.0330091	0.0269906	2794	tags=66%, list=26%, signal=49%	100644194/100645715/100652287/110120270/100648250/100648930/100647717/100644605/100642901/100650758/100645281/100645888/100646695/100644083/100649313/100648549/100643332/100647436/100646360/100644044/100644823/100642602/110119285/100642710/100643813/100646316/105667138/105665822/100646343/100646782/100646562/100644844/105665884/100643538/100651333/100649625/100645067/100649862/100647486/100648051…
bter05208	Chemical carcinogenesis - reactive oxygen species	126	0.454932	2.09214	0.00383142	0.0330091	0.0269906	2003	tags=38%, list=19%, signal=31%	100644194/100645715/100652287/110120270/100648250/100648930/100647717/100651197/100644605/100642901/100650758/100645281/100645888/100644083/100649313/100643942/100647436/100646360/100644044/110119285/100645115/100642710/105666244/100644515/100646316/105667138/100651968/100646828/100631059/100643457/100651240/100652087/105665884/100643538/100645067/100649862/100647486/100650698/100646557/100643190…
bter00040	Pentose and glucuronate interconversions	22	0.562498	1.78803	0.00533333	0.0426667	0.0348872	1421	tags=45%, list=13%, signal=39%	100645683/100651197/100642664/100649548/100645384/100647883/100652140/100645107/100647646/100648003
significant downregulated KEGG pathways mid-elevation vs. lowland
N/A
significant upregulated KEGG pathways highland vs. mid-elevation
ID	Description	setSize	enrichmentScore	NES	pvalue	p.adjust	qvalues	rank	leading_edge	core_enrichment
bter03010	Ribosome	128	0.384619	1.63046	0.00308166	0.0519481	0.0434528	3940	tags=57%, list=37%, signal=36%	100647138/100645243/100645658/100645225/100643777/100650532/100648962/100643509/100652012/100650377/100648934/100648552/100642552/100651253/100649638/100643087/100646005/105666342/100651704/100643390/100642537/100647508/100647269/100645229/100649289/100651434/100644276/100648608/100646610/100642461/100649541/100652184/100645129/100649415/100642948/100649244/100631066/100649311/100652205/100649726…
bter04213	Longevity regulating pathway - multiple species	45	0.474505	1.6735	0.00324675	0.0519481	0.0434528	2579	tags=42%, list=24%, signal=32%	100649836/100647011/105666322/100651433/100643217/100650207/105666325/100652068/100643457/100643749/100645307/105667104/100651573/100647623/100649644/100650203/100646662/100643177/100647690
significant downregulated KEGG pathways highland vs. mid-elevation
ID	Description	setSize	enrichmentScore	NES	pvalue	p.adjust	qvalues	rank	leading_edge	core_enrichment
bter00670	One carbon pool by folate	12	-0.771906	-2.02608	0.00224215	0.0519481	0.0434528	2107	tags=83%, list=20%, signal=67%	100647116/100650847/100644014/100645686/100651292/100649608/100645802/100642336/100649405
bter03060	Protein export	19	-0.659041	-1.99914	0.00225225	0.0519481	0.0434528	2510	tags=74%, list=24%, signal=56%	100651284/100645380/100649483/100646033/100642206/100643201/100648792/100652104/100647058/100645405/100644740/105665744/100651331
bter00513	Various types of N-glycan biosynthesis	30	-0.536841	-1.81728	0.00232558	0.0519481	0.0434528	1949	tags=47%, list=18%, signal=38%	105665616/100651652/100646824/100643648/100642495/100642493/100642563/100650853/100647181/100647541/105666025/100648186/100648803
bter00510	N-Glycan biosynthesis	35	-0.59671	-2.08629	0.0023753	0.0519481	0.0434528	2078	tags=69%, list=20%, signal=55%	100643573/100644277/100647725/100648217/100647219/100648117/100644473/105665616/100647495/100651652/100649565/100646824/100643648/100642495/100642493/100645372/100642563/100650853/100647181/100647541/105666025/100648186/100648803
bter05208	Chemical carcinogenesis - reactive oxygen species	126	-0.348175	-1.5594	0.002849	0.0519481	0.0434528	1515	tags=29%, list=14%, signal=25%	100651178/100649398/100650978/100647452/100652304/100650118/100652161/100643009/100648283/100645955/100650519/100643190/100646316/100642917/100649682/100651975/100644044/100647486/100651624/100649217/100643317/100651401/100644568/100649465/100646355/100642567/100651452/100651606/100646081/100643538/100644237/100648669/100642401/100644264/100648928/100650867
