# Supplementary material for: Temperature and livestock grazing trigger transcriptome responses in bumblebees along an elevational gradient
Source: iScience. 2022 Sep 22;25(10):105175. doi: 10.1016/j.isci.2022.105175 (PMC9530833; doi:10.1016/j.isci.2022.105175)
Supplement: Table S7. Overview of differently significant regulated genes under low and high sampling temperature during sampling in lowland, related to Figure 4A [file mmc8.xlsx]

## Sheet: Supplementary Table S7
Supplementary Table S7: Overview of differently significant regulated genes under low and high sampling temperature during sampling in lowland (Related to Figure 4A)
significant upregulated genes at low temperature during sampling vs. high temperature during sampling in lowland										significant upregulated genes at high temperature during sampling vs. low temperature durin sampling in lowland
Chr	gene	description	baseMean	log2FoldChange	lfcSE	stat	pvalue	padj		Chr	gene	description	baseMean	log2FoldChange	lfcSE	stat	pvalue	padj
NC_015772.1	LOC100647229	troponin C isoform X1	2605.7	-1.76104	0.326915	-5.38685	7.17015e-08	7.30791e-05		NC_015770.1	LOC100648828	long-chain-fatty-acid--CoA ligase 4 isoform X1	5832.71	0.500369	0.169088	2.95921	0.00308425	0.0348359
NC_015764.1	LOC100648427	actin, clone 205	26563.1	-1.67447	0.320145	-5.23035	1.69192e-07	0.000111434		NC_015775.1	LOC100646125	zinc finger protein 135 isoform X1	587.617	0.501485	0.104799	4.7852	1.70818e-06	0.000371176
NC_015774.1	LOC100646315	tropomyosin-1	16040.8	-1.4902	0.308145	-4.83604	1.32451e-06	0.000324598		NC_015773.1	LOC100649147	CTL-like protein 1	321.376	0.50179	0.16658	3.01231	0.00259271	0.031298
NC_015763.1	LOC105666529	aquaporin-11	892.573	-1.46943	0.292641	-5.02128	5.13288e-07	0.000211181		NC_015772.1	LOC100649221	E3 ubiquitin-protein ligase SMURF2 isoform X1	542.546	0.503247	0.17009	2.95871	0.00308932	0.0348558
NC_015776.1	LOC105666555	muscle-specific protein 20	4093.2	-1.46356	0.281767	-5.19421	2.05587e-07	0.00012036		NC_015768.1	LOC100648164	uncharacterized protein C20orf24 homolog	543.679	0.504574	0.137922	3.6584	0.000253799	0.00743766
NC_015773.1	LOC105666319	troponin C	15222.7	-1.41314	0.314919	-4.4873	7.2133e-06	0.000854864		NW_003565947.1	LOC100642786	glucosidase 2 subunit beta	4133.34	0.505263	0.124255	4.06634	4.77564e-05	0.00271299
NC_015763.1	LOC100642480	troponin I isoform X1	22208.5	-1.40168	0.289576	-4.84045	1.29544e-06	0.000324598		NC_015765.1	LOC100644052	activin receptor type-2B isoform X2	869.356	0.505691	0.15387	3.28648	0.00101449	0.0175834
NC_015771.1	LOC100645916	pancreatic lipase-related protein 2	28.1847	-1.39058	0.321655	-4.32319	1.53787e-05	0.00138513		NC_015772.1	LOC100644613	cholinesterase isoform X1	498.487	0.505699	0.160677	3.14731	0.00164783	0.0234027
NC_015777.1	LOC100646273	muscle LIM protein Mlp84B isoform X2	28105.5	-1.29751	0.280734	-4.62183	3.8037e-06	0.000580918		NC_015762.1	LOC100648926	LOW QUALITY PROTEIN: solute carrier family 12 member 9	1511.02	0.505768	0.152749	3.31111	0.00092928	0.0166261
NC_015763.1	LOC100649988	cytochrome P450 9e2	5771.39	-1.27351	0.257869	-4.93859	7.86888e-07	0.000243889		NC_015762.1	LOC100643999	Fanconi anemia group M protein	127.268	0.507295	0.179324	2.82892	0.0046705	0.0446526
NC_015762.1	LOC100648195	cytosolic carboxypeptidase 1 isoform X2	1266.8	-1.26329	0.264777	-4.77117	1.83158e-06	0.000371176		NC_015762.1	LOC100649434	glutamic acid-rich protein	6176.08	0.507811	0.156735	3.23992	0.00119562	0.0194094
NC_015774.1	LOC100647235	uncharacterized protein LOC100647235	43.1914	-1.24395	0.263584	-4.71936	2.36584e-06	0.000429848		NC_015776.1	LOC100643956	tetraspanin-13 isoform X2	598.506	0.508543	0.135198	3.76147	0.000168919	0.00574665
NC_015777.1	LOC100644271	disintegrin and metalloproteinase domain-containing protein 12 isoform X1	470.44	-1.23762	0.262871	-4.70809	2.50051e-06	0.000431973		NC_015770.1	LOC105666025	dolichyl-diphosphooligosaccharide--protein glycosyltransferase subunit 1	2759.41	0.509972	0.176143	2.89521	0.00378902	0.0392227
NC_015776.1	LOC105666549	uncharacterized protein LOC105666549	16.0928	-1.17249	0.289789	-4.04602	5.20962e-05	0.00287429		NC_015765.1	LOC100651873	RNA-binding protein Rsf1	2845.32	0.510258	0.113765	4.48519	7.28507e-06	0.000854864
NC_015773.1	LOC100642937	actin-binding Rho-activating protein isoform X1	9118.05	-1.15718	0.283653	-4.07958	4.51172e-05	0.00264743		NC_015777.1	LOC100645471	LOW QUALITY PROTEIN: uncharacterized protein LOC100645471	499.201	0.510359	0.160047	3.1888	0.00142863	0.0216929
NC_015774.1	LOC100652210	glucose dehydrogenase [FAD, quinone] isoform X1	4235.04	-1.14663	0.279951	-4.09583	4.20661e-05	0.00260035		NC_015768.1	LOC100643201	signal peptidase complex subunit 1	552.497	0.51198	0.0863436	5.92956	3.03742e-09	1.16014e-05
NC_015773.1	LOC100644903	sodium-coupled monocarboxylate transporter 1	530.163	-1.14661	0.235953	-4.8595	1.17683e-06	0.000302473		NC_015767.1	LOC100645521	epidermal growth factor receptor isoform X1	1605.33	0.511992	0.169309	3.02401	0.00249448	0.0305661
NC_015765.1	LOC100644481	procyclic form-specific polypeptide B1-alpha	78.0588	-1.14589	0.337313	-3.39711	0.000681004	0.0138541		NC_015774.1	LOC100643134	U11/U12 small nuclear ribonucleoprotein 48 kDa protein	875.246	0.512185	0.146434	3.49772	0.000469245	0.0108204
NC_015764.1	LOC100644391	uncharacterized protein LOC100644391	3.50604	-1.13893	0.339127	-3.35843	0.000783869	0.0150463		NW_003566384.1	LOC100651784	uncharacterized protein LOC100651784	1604.36	0.512398	0.120236	4.26161	2.02962e-05	0.00171105
NC_015764.1	LOC100648239	actin, muscle	4649.72	-1.12904	0.299099	-3.77482	0.000160125	0.00553673		NC_015772.1	LOC100651214	probable chitinase 10 isoform X2	477.929	0.513557	0.172718	2.97338	0.00294541	0.0337868
NC_015763.1	LOC100650592	tryptophan 2,3-dioxygenase	9667.06	-1.12239	0.235134	-4.77341	1.81132e-06	0.000371176		NC_015771.1	LOC100649418	serine palmitoyltransferase 1	1622.31	0.514397	0.165397	3.11007	0.00187043	0.0253025
NC_015764.1	LOC100644009	cytochrome P450 315a1, mitochondrial	203.467	-1.12083	0.276287	-4.05676	4.97574e-05	0.00278906		NC_015775.1	LOC100644739	cilia- and flagella-associated protein 52	101.278	0.514654	0.171765	2.99627	0.00273308	0.032321
NC_015765.1	LOC100644125	global transcription regulator sge1	69.0804	-1.11773	0.340719	-3.28051	0.00103619	0.017784		NC_015768.1	LOC100648827	cytosolic non-specific dipeptidase	3324.32	0.51684	0.144114	3.58633	0.000335366	0.00880084
NC_015776.1	LOC100648838	protein bride of sevenless isoform X1	18.7103	-1.11238	0.280785	-3.96168	7.44244e-05	0.00354095		NC_015776.1	LOC100647357	uncharacterized protein LOC100647357 isoform X1	538.8	0.517098	0.151912	3.40393	0.000664241	0.0136452
NC_015771.1	LOC100649417	radial spoke head protein 3 homolog isoform X1	7.09801	-1.09668	0.327506	-3.34858	0.000812283	0.0153521		NC_015772.1	LOC105666302	dolichyl pyrophosphate Man9GlcNAc2 alpha-1,3-glucosyltransferase	113.232	0.518152	0.166012	3.12118	0.0018013	0.024771
NC_015775.1	LOC100649033	cyclin-dependent kinase-like 4 isoform X1	1849.89	-1.08443	0.227977	-4.75677	1.96713e-06	0.000391125		NC_015770.1	LOC100644642	LOW QUALITY PROTEIN: spindle pole body component 110	334.404	0.518869	0.174575	2.97218	0.00295692	0.0338696
NC_015762.1	LOC100645551	uncharacterized protein LOC100645551 isoform X2	65.195	-1.07445	0.265319	-4.04964	5.1296e-05	0.00284504		NC_015775.1	LOC100642225	phosphatidylinositol N-acetylglucosaminyltransferase subunit Q isoform X1	312.759	0.519684	0.151776	3.42403	0.000617003	0.012978
NC_015774.1	LOC100643589	troponin T, skeletal muscle	53.404	-1.07296	0.267553	-4.01029	6.06439e-05	0.00319533		NC_015773.1	LOC100651729	cilia- and flagella-associated protein 69	535.388	0.520104	0.170902	3.04329	0.0023401	0.029219
NW_003565557.1	LOC105666762	bone morphogenetic protein 4	610.199	-1.05565	0.286721	-3.6818	0.00023159	0.00693324		NC_015770.1	LOC110119580	zinc finger protein 761-like	76.0293	0.521378	0.172518	3.02216	0.00250979	0.03069
NC_015773.1	LOC100642415	sodium- and chloride-dependent GABA transporter 1	225.45	-1.05318	0.251386	-4.1895	2.79565e-05	0.00208917		NC_015768.1	LOC100646107	sodium-independent sulfate anion transporter isoform X1	295.928	0.521457	0.172977	3.01461	0.00257307	0.0312026
NC_015776.1	LOC100643957	proline-rich protein 4	241.598	-1.04485	0.34472	-3.03102	0.00243729	0.0301458		NC_015773.1	LOC100644073	stress-associated endoplasmic reticulum protein 2	1048.38	0.523643	0.163556	3.20162	0.00136658	0.0209927
NC_015763.1	LOC105667104	protein lethal(2)essential for life	10525.6	-1.0409	0.281056	-3.70355	0.000212604	0.00659991		NC_015763.1	LOC100642950	LOW QUALITY PROTEIN: uncharacterized protein LOC100642950	517.737	0.525734	0.147322	3.5686	0.000358898	0.0090264
NC_015778.1	LOC100648580	fatty acyl-CoA reductase wat	19782.1	-1.0399	0.310695	-3.347	0.000816907	0.0153657		NC_015763.1	LOC100643312	tyrosine-protein phosphatase 99A	2058.4	0.527746	0.180255	2.92777	0.00341399	0.0370069
NC_015776.1	LOC100647556	lysyl oxidase homolog 3A	174.666	-1.03914	0.282884	-3.67337	0.000239375	0.00712582		NC_015764.1	LOC100649130	myosin heavy chain, non-muscle isoform X1	3648.81	0.528094	0.182398	2.89529	0.00378806	0.0392227
NW_003565557.1	LOC100644867	venom serine protease 34	5830.81	-1.03866	0.284868	-3.64612	0.000266226	0.00768629		NC_015763.1	LOC100648927	uncharacterized protein LOC100648927 isoform X2	1117.22	0.528108	0.174602	3.02464	0.00248927	0.0305591
NC_015768.1	LOC100649453	L-lactate dehydrogenase A-like 6A	1.54798	-1.03586	0.345298	-2.99991	0.00270059	0.0320436		NC_015767.1	LOC100647336	3-ketodihydrosphingosine reductase	762.942	0.528317	0.127692	4.13744	3.51198e-05	0.00235728
NC_015763.1	LOC100651870	limbic system-associated membrane protein	447.166	-1.03454	0.224822	-4.60161	4.19229e-06	0.000605183		NW_003565947.1	LOC100650103	DNA fragmentation factor subunit alpha	234.799	0.528492	0.148835	3.55086	0.000383973	0.00949838
NC_015771.1	LOC100651649	apolipoprotein D-like	22.3729	-1.02926	0.309752	-3.32285	0.000891042	0.0161643		NW_003565947.1	LOC100644910	phosphatidylinositol transfer protein alpha isoform	2212.43	0.529184	0.127823	4.13997	3.47358e-05	0.00234645
NC_015774.1	LOC100651771	fez family zinc finger protein 2	5.9652	-1.02829	0.316579	-3.24813	0.00116168	0.0190386		NC_015764.1	LOC100645670	estradiol 17-beta-dehydrogenase 8	682.141	0.532401	0.157188	3.38704	0.000706509	0.0141544
NC_015771.1	LOC100642732	uncharacterized protein LOC100642732	94.3362	-1.02624	0.314503	-3.26304	0.00110225	0.0185255		NW_003566384.1	LOC100647168	lysoplasmalogenase-like protein TMEM86A isoform X2	477.06	0.534735	0.136906	3.90584	9.38974e-05	0.00401178
NC_015772.1	LOC100647110	voltage-dependent calcium channel subunit alpha-2/delta-3 isoform X1	367.769	-1.02086	0.235802	-4.32929	1.49591e-05	0.00135896		NC_015771.1	LOC100647034	mannose-6-phosphate isomerase	337.042	0.535859	0.173364	3.09095	0.00199518	0.0263805
NC_015773.1	LOC100643779	fatty acyl-CoA reductase wat	3479.6	-1.0116	0.313023	-3.23171	0.00123054	0.0197674		NC_015769.1	LOC100644608	uncharacterized protein LOC100644608	173.851	0.538241	0.155039	3.47164	0.000517282	0.0115735
NC_015773.1	LOC100647076	calcium uptake protein 3, mitochondrial isoform X1	1169.57	-1.00171	0.17658	-5.67281	1.40475e-08	2.46721e-05		NC_015778.1	LOC100650911	uncharacterized protein LOC100650911	290.391	0.538278	0.183725	2.92981	0.00339171	0.0369998
NC_015773.1	LOC100643981	high-affinity choline transporter 1 isoform X2	1207.05	-0.999687	0.238135	-4.19798	2.69311e-05	0.00205652		NC_015779.1	LOC100651423	cystinosin homolog isoform X1	1928.35	0.538295	0.146711	3.66909	0.000243419	0.00720548
NC_015774.1	LOC100649824	arrestin domain-containing protein 17 isoform X1	21.7806	-0.999057	0.228015	-4.38155	1.17839e-05	0.00119817		NW_003566135.1	LOC105666875	serine/threonine-protein kinase PAK 1	380.006	0.540284	0.171012	3.15933	0.00158131	0.0230142
NC_015775.1	LOC100650743	glutamate-gated chloride channel isoform X4	1657.66	-0.996459	0.252518	-3.94609	7.9437e-05	0.00359273		NW_003565426.1	LOC100646929	LOW QUALITY PROTEIN: putative serine/threonine-protein kinase haspin homolog	218.192	0.541933	0.187507	2.8902	0.00385001	0.039698
NC_015762.1	LOC110119517	uncharacterized protein LOC110119517	1.93176	-0.991703	0.342383	-2.89647	0.00377386	0.0391812		NC_015766.1	LOC100642603	eukaryotic translation initiation factor 5A	8891.65	0.542267	0.130285	4.16215	3.1527e-05	0.00217144
NC_015778.1	LOC105666652	uncharacterized protein LOC105666652	0.671895	-0.990884	0.334045	-2.96632	0.00301387	0.0342243		NC_015776.1	LOC100643909	upstream activation factor subunit spp27	9258.93	0.542593	0.110418	4.91401	8.92342e-07	0.000260191
NC_015772.1	LOC100645456	gonadotropin-releasing hormone receptor	2474.07	-0.990105	0.246322	-4.01955	5.83102e-05	0.0031034		NW_003565557.1	LOC100651305	sister chromatid cohesion protein DCC1	154.12	0.545322	0.170761	3.19348	0.00140571	0.0214299
NC_015768.1	LOC100646382	ras-related and estrogen-regulated growth inhibitor isoform X2	867.867	-0.989096	0.27345	-3.61709	0.000297928	0.00819066		NC_015764.1	LOC100652271	selenoprotein M	283.946	0.548236	0.0973603	5.631	1.79169e-08	2.69726e-05
NC_015764.1	LOC100649761	amidophosphoribosyltransferase	1040.9	-0.988082	0.226727	-4.35802	1.31243e-05	0.00124256		NC_015771.1	LOC100642933	lebercilin isoform X1	229.231	0.549056	0.19178	2.86295	0.00419718	0.0421237
NW_003565557.1	LOC100644506	ATP-binding cassette sub-family G member 4	673.455	-0.9833	0.242276	-4.05859	4.93695e-05	0.00278212		NC_015763.1	LOC100651190	retinol dehydrogenase 12-like isoform X1	157.532	0.549865	0.122122	4.50257	6.71365e-06	0.000842244
NC_015768.1	LOC100651683	uncharacterized protein LOC100651683	6289.34	-0.959543	0.200715	-4.78061	1.74761e-06	0.000371176		NC_015768.1	LOC100647901	probable 28S ribosomal protein S23, mitochondrial	528.416	0.550718	0.161969	3.40015	0.000673491	0.0137811
NW_003565557.1	LOC100643143	protein borderless isoform X1	1606.28	-0.959382	0.256025	-3.74723	0.0001788	0.00588812		NC_015767.1	LOC100647458	transient receptor potential cation channel protein painless isoform X1	1621.32	0.551103	0.186603	2.95335	0.00314349	0.035278
NC_015777.1	LOC100649005	paired mesoderm homeobox protein 2A	194.005	-0.955678	0.239916	-3.98339	6.79393e-05	0.00334553		NC_015763.1	LOC100652186	phospholipase D2	547.877	0.553336	0.153116	3.61383	0.000301706	0.00819426
NC_015776.1	LOC105666598	uncharacterized protein LOC105666598 isoform X1	63.5477	-0.947645	0.318438	-2.97591	0.00292117	0.0337536		NC_015772.1	LOC100648527	uncharacterized protein LOC100648527	195.583	0.554836	0.156192	3.55228	0.000381913	0.00946965
NC_015764.1	LOC100650193	FMRFamide receptor	1036.28	-0.940452	0.207405	-4.53438	5.77742e-06	0.000801085		NC_015763.1	LOC100651359	neuronal membrane glycoprotein M6-a isoform X1	464.776	0.554919	0.172936	3.20881	0.00133286	0.0206858
NC_015774.1	LOC110119814	uncharacterized protein LOC110119814	44.3636	-0.938695	0.210145	-4.46689	7.93654e-06	0.000919069		NC_015774.1	LOC100650700	uncharacterized protein LOC100650700	760.232	0.557132	0.193328	2.8818	0.00395414	0.0405732
NC_015764.1	LOC100644713	laccase-1	19715.2	-0.93441	0.258832	-3.6101	0.000306078	0.00829164		NC_015773.1	LOC100651968	voltage-dependent anion-selective channel	6305.32	0.560828	0.123863	4.52782	5.95943e-06	0.000805134
NC_015772.1	LOC100651217	sarcoplasmic calcium-binding protein 1 isoform X1	1366.54	-0.932977	0.227083	-4.10852	3.98199e-05	0.00251706		NC_015762.1	LOC100651116	steroidogenic acute regulatory protein-like	867.581	0.561293	0.170972	3.28296	0.00102724	0.017688
NC_015762.1	LOC100647210	sodium- and chloride-dependent GABA transporter 1 isoform X1	105.147	-0.926855	0.247767	-3.74084	0.000183407	0.00599548		NC_015773.1	LOC100646960	uncharacterized protein LOC100646960 isoform X1	702.106	0.561616	0.190913	2.94173	0.0032638	0.0361496
NC_015769.1	LOC100643575	microtubule-associated protein futsch	649.873	-0.922539	0.230931	-3.99486	6.47312e-05	0.00332085		NC_015778.1	LOC100651739	uncharacterized protein LOC100651739 isoform X1	415.514	0.562153	0.155103	3.62438	0.000289654	0.00807506
NC_015771.1	LOC100642611	uncharacterized protein LOC100642611 isoform X1	920.187	-0.918516	0.271469	-3.3835	0.000715679	0.0143109		NC_015775.1	LOC100647395	calsyntenin-1	2268.71	0.563674	0.175543	3.21104	0.00132254	0.0205864
NC_015770.1	LOC100646789	protein takeout	12.1479	-0.917238	0.318685	-2.8782	0.00399952	0.0407576		NC_015772.1	LOC100643130	dehydrogenase/reductase SDR family member 7	3032.66	0.564809	0.169589	3.33046	0.000867018	0.0159175
NC_015763.1	LOC105666389	odorant receptor Or2-like	4.4567	-0.914395	0.324692	-2.81619	0.00485964	0.045929		NC_015777.1	LOC100645814	LOW QUALITY PROTEIN: monocarboxylate transporter 13	396.105	0.56525	0.167118	3.38234	0.000718706	0.0143171
NC_015770.1	LOC100651086	LOW QUALITY PROTEIN: uncharacterized protein PF11_0207	3795.94	-0.914194	0.221234	-4.13224	3.5924e-05	0.002396		NC_015767.1	LOC100646343	V-type proton ATPase 16 kDa proteolipid subunit	23784	0.565553	0.168298	3.36042	0.000778229	0.0149746
NC_015770.1	LOC100650690	mitochondrial basic amino acids transporter	3832.12	-0.908721	0.253646	-3.58263	0.000340157	0.00880417		NC_015774.1	LOC100646155	mitochondrial 2-oxoglutarate/malate carrier protein	473.61	0.566123	0.135767	4.16982	3.04841e-05	0.00216651
NC_015762.1	LOC100646401	LOW QUALITY PROTEIN: homeobox protein otx5-B	5.4713	-0.908556	0.273097	-3.32687	0.000878279	0.0159873		NC_015765.1	LOC100651035	glutathione S-transferase	4243.06	0.566635	0.19979	2.83615	0.00456608	0.0441039
NC_015765.1	LOC100650274	acyl-CoA Delta(11) desaturase-like	6972.22	-0.906807	0.309749	-2.92755	0.0034164	0.0370069		NC_015767.1	LOC100648555	uncharacterized protein LOC100648555	28.3209	0.566887	0.18719	3.0284	0.00245852	0.0303017
NW_003566449.1	LOC100649364	inositol monophosphatase 2	265.161	-0.906477	0.227865	-3.97814	6.94574e-05	0.00340438		NW_003566126.1	LOC105666865	protein tramtrack, alpha isoform-like	1756.41	0.56704	0.158321	3.58157	0.00034153	0.00880417
NC_015770.1	LOC100644527	trypsin 3A1 isoform X1	28.1279	-0.904763	0.295644	-3.06032	0.00221104	0.0282766		NC_015770.1	LOC100644809	renin receptor isoform X1	3206.66	0.568016	0.152342	3.72855	0.000192586	0.0061499
NC_015774.1	LOC100647159	calmodulin-beta isoform X1	2097.9	-0.902857	0.264439	-3.41423	0.000639628	0.0133174		NC_015766.1	LOC100650764	protein rolling stone isoform X1	140.289	0.570639	0.19149	2.98	0.00288249	0.0334679
NC_015762.1	LOC100645584	retinal homeobox protein Rx1-like	4.09439	-0.902027	0.280076	-3.22065	0.00127899	0.0201767		NC_015772.1	LOC100648062	bifunctional methylenetetrahydrofolate dehydrogenase/cyclohydrolase, mitochondrial	163.906	0.5749	0.169609	3.38957	0.000700026	0.0141075
NC_015762.1	LOC105666086	PI-PLC X domain-containing protein 1	87.8982	-0.897933	0.25739	-3.48861	0.000485543	0.011075		NC_015770.1	LOC100642848	solute carrier organic anion transporter family member 3A1	1278.63	0.57603	0.203295	2.83347	0.0046046	0.044354
NC_015777.1	LOC100648694	glutamate receptor-interacting protein 1	323.9	-0.894931	0.275247	-3.25137	0.0011485	0.0189784		NC_015772.1	LOC100647429	LOW QUALITY PROTEIN: uncharacterized protein LOC100647429	39.4924	0.576382	0.191061	3.01674	0.00255509	0.0310559
NW_003566126.1	LOC100649123	sodium/potassium-transporting ATPase subunit beta-2 isoform X1	1356.01	-0.887472	0.20899	-4.24649	2.17145e-05	0.00177438		NC_015776.1	LOC100644697	DE-cadherin	2258.97	0.578265	0.20327	2.84481	0.00444384	0.043562
NC_015765.1	LOC100650033	acyl-CoA Delta(11) desaturase-like	6160.42	-0.886614	0.281289	-3.15197	0.00162173	0.023231		NC_015768.1	LOC100649257	cationic amino acid transporter 3 isoform X1	560.619	0.580906	0.207595	2.79827	0.00513779	0.0477865
NC_015773.1	LOC100642581	solute carrier family 2, facilitated glucose transporter member 1 isoform X2	1513.98	-0.876161	0.174453	-5.02233	5.10471e-07	0.000211181		NC_015769.1	LOC100646865	calcium release-activated calcium channel protein 1	525.384	0.583341	0.183696	3.17558	0.00149538	0.0222576
NW_003566384.1	LOC100645548	thymic stromal cotransporter homolog	2718.7	-0.872163	0.243272	-3.58514	0.000336902	0.00880417		NC_015773.1	LOC100649704	calmodulin	16503.7	0.583835	0.129747	4.49979	6.8019e-06	0.000843276
NC_015770.1	LOC100645600	uncharacterized protein LOC100645600	1899.15	-0.867158	0.266188	-3.25769	0.00112323	0.0187882		NC_015764.1	LOC100647533	protein-lysine N-methyltransferase n6amt2	460.818	0.587829	0.191437	3.07061	0.00213619	0.0276211
NC_015774.1	LOC100645652	voltage-dependent L-type calcium channel subunit beta-1 isoform X1	562.909	-0.866826	0.219227	-3.95401	7.68524e-05	0.00354095		NC_015776.1	LOC100642227	uncharacterized protein LOC100642227 isoform X2	228.293	0.587881	0.18003	3.26547	0.00109284	0.0184352
NC_015773.1	LOC100643858	elongation of very long chain fatty acids protein AAEL008004	36229.1	-0.866084	0.277424	-3.12187	0.00179703	0.024771		NC_015766.1	LOC100644289	F-actin-capping protein subunit alpha	1570.33	0.589809	0.13972	4.22135	2.42842e-05	0.00190976
NC_015763.1	LOC100643642	zeta-sarcoglycan isoform X2	28.5643	-0.864494	0.26581	-3.25231	0.00114473	0.0189757		NC_015771.1	LOC100643660	kelch-like protein 10 isoform X1	239.835	0.590175	0.187731	3.14373	0.00166811	0.0235007
NC_015779.1	LOC100650582	uncharacterized protein LOC100650582 isoform X1	6135.55	-0.863911	0.225185	-3.83644	0.000124829	0.00474891		NC_015773.1	LOC100646004	integrin alpha-PS1 isoform X2	1120.77	0.591451	0.177782	3.32683	0.000878406	0.0159873
NC_015773.1	LOC100649705	LOW QUALITY PROTEIN: protein msta	270.668	-0.859489	0.228416	-3.76282	0.000168009	0.00574665		NC_015773.1	LOC100649347	protein jagunal	436.057	0.592045	0.151593	3.9055	9.40322e-05	0.00401178
NC_015763.1	LOC100646373	inositol oxygenase	57540.3	-0.859082	0.270328	-3.17793	0.00148331	0.0222032		NC_015766.1	LOC100648627	CAAX prenyl protease 1 homolog	1247.99	0.592464	0.156495	3.78584	0.000153191	0.005421
NC_015776.1	LOC100649427	uncharacterized protein LOC100649427	48.9033	-0.858433	0.210369	-4.0806	4.49194e-05	0.00264743		NC_015773.1	LOC100646003	10 kDa heat shock protein, mitochondrial	3808.17	0.594965	0.159882	3.72128	0.000198217	0.00624899
NW_003566384.1	LOC105666933	E3 ubiquitin-protein ligase MARCH3-like	106.135	-0.853622	0.230712	-3.69995	0.000215638	0.00666392		NC_015763.1	LOC100643603	LOW QUALITY PROTEIN: uncharacterized protein LOC100643603	10505.3	0.595798	0.207329	2.87369	0.00405712	0.0411887
NW_003566346.1	LOC100651307	serine protease inhibitor 3 isoform X1	4207.96	-0.853476	0.298255	-2.86156	0.00421557	0.042268		NC_015770.1	LOC105666034	dynein assembly factor 3, axonemal	106.836	0.596126	0.190119	3.13554	0.0017154	0.0239429
NC_015772.1	LOC100646476	LIM/homeobox protein Lhx9	43.5636	-0.852194	0.290907	-2.92944	0.00339572	0.0370053		NC_015766.1	LOC100644519	nucleolin	1522.28	0.599195	0.19401	3.08848	0.00201184	0.0265341
NC_015776.1	LOC100644036	protein Skeletor, isoforms B/C isoform X1	180.39	-0.847357	0.182309	-4.64791	3.35318e-06	0.000519645		NW_003566074.1	LOC110120152	vinexin-like	332.739	0.600348	0.195398	3.07244	0.00212316	0.0275202
NC_015763.1	LOC100648547	excitatory amino acid transporter	463.304	-0.841908	0.22449	-3.75031	0.000176617	0.00587126		NC_015764.1	LOC100643399	LOW QUALITY PROTEIN: H/ACA ribonucleoprotein complex subunit 4	1054.51	0.601467	0.172066	3.49555	0.000473082	0.0108613
NC_015765.1	LOC105665676	chaoptin	22.1926	-0.84092	0.238187	-3.53051	0.000414758	0.0100142		NC_015770.1	LOC100647033	protein archease-like	521.422	0.60159	0.200556	2.99961	0.00270324	0.0320436
NW_003565426.1	LOC100647756	transmembrane protein 53	87.9209	-0.839976	0.192807	-4.35657	1.32118e-05	0.00124256		NC_015768.1	LOC100645677	synaptonemal complex protein 1	23.9071	0.602614	0.170703	3.53018	0.000415278	0.0100142
NC_015776.1	LOC100651301	flocculation protein FLO11 isoform X2	52.1218	-0.838739	0.296171	-2.83194	0.00462666	0.0444447		NC_015771.1	LOC100644648	toll-like receptor Tollo	766.931	0.604333	0.197113	3.06592	0.00216999	0.027887
NC_015776.1	LOC100651020	suppressor of lurcher protein 1 isoform X1	1610.39	-0.835161	0.272088	-3.06945	0.00214453	0.0276273		NC_015768.1	LOC100649502	uncharacterized protein LOC100649502 isoform X1	1200.21	0.606541	0.147644	4.10812	3.98889e-05	0.00251706
NC_015771.1	LOC100648059	odorant receptor 13a	12.4466	-0.82647	0.294618	-2.80523	0.00502809	0.0469318		NC_015769.1	LOC110119509	L-aminoadipate-semialdehyde dehydrogenase-phosphopantetheinyl transferase	861.91	0.607963	0.113095	5.37571	7.6283e-08	7.30791e-05
NC_015773.1	LOC105666309	elongation of very long chain fatty acids protein AAEL008004-like	41.4221	-0.819635	0.288904	-2.83705	0.00455331	0.0440613		NW_003566384.1	LOC100645476	uncharacterized protein LOC100645476 isoform X3	1119.12	0.609479	0.182066	3.34757	0.000815226	0.0153657
NC_015776.1	LOC100646158	myophilin	12106.3	-0.818702	0.273269	-2.99596	0.00273585	0.032321		NC_015767.1	LOC100652039	uncharacterized protein LOC100652039	243.961	0.612216	0.146091	4.19066	2.78139e-05	0.00208917
NC_015766.1	LOC100648318	uncharacterized protein LOC100648318 isoform X1	344.166	-0.818419	0.21309	-3.84072	0.000122675	0.0047001		NC_015770.1	LOC100650814	uncharacterized protein LOC100650814	2912.53	0.613375	0.206432	2.97132	0.0029652	0.0338907
NC_015774.1	LOC100645687	probable serine/threonine-protein kinase MARK-A isoform X1	4504.01	-0.813467	0.191287	-4.2526	2.11306e-05	0.00175334		NC_015777.1	LOC100650794	profilin	6689.01	0.614069	0.181905	3.37576	0.000736123	0.0145106
NC_015764.1	LOC100648354	uncharacterized protein LOC100648354	78.7314	-0.812697	0.273606	-2.97032	0.00297492	0.033965		NC_015772.1	LOC100652201	coiled-coil domain-containing protein 93 isoform X1	571.453	0.615651	0.217869	2.82578	0.00471656	0.0449395
NC_015763.1	LOC100648894	otopetrin-2 isoform X2	241.642	-0.805538	0.250641	-3.21391	0.0013094	0.0204772		NC_015767.1	LOC100643197	palmitoyltransferase Hip14 isoform X1	711.38	0.618239	0.177955	3.47413	0.000512505	0.0115155
NC_015762.1	LOC100643720	thrombospondin type-1 domain-containing protein 4	783.373	-0.803139	0.228975	-3.50754	0.000452274	0.0105811		NW_003565557.1	LOC100645967	formin-2	539.752	0.624728	0.198117	3.15332	0.00161425	0.0232099
NW_003566048.1	LOC105666838	titin homolog	155.199	-0.802575	0.224704	-3.57169	0.000354682	0.00899905		NC_015766.1	LOC100649728	uncharacterized protein LOC100649728	156.088	0.626446	0.198187	3.16089	0.00157289	0.0229254
NC_015768.1	LOC100650078	uncharacterized protein LOC100650078	2851.81	-0.801374	0.249141	-3.21655	0.00129742	0.0203759		NC_015762.1	LOC100643230	LOW QUALITY PROTEIN: PCTP-like protein	271.794	0.626776	0.171339	3.65811	0.000254086	0.00743766
NC_015763.1	LOC100649369	uncharacterized protein LOC100649369	978.457	-0.7988	0.247293	-3.23018	0.00123713	0.0198301		NC_015764.1	LOC110120332	uncharacterized protein LOC110120332	16.0368	0.627313	0.221713	2.8294	0.00466357	0.0446526
NC_015770.1	LOC100647301	acetylcholine receptor subunit alpha-L1 isoform X2	68.2268	-0.796942	0.199857	-3.98756	6.67551e-05	0.00332085		NC_015766.1	LOC100645710	uncharacterized protein LOC100645710	99.4001	0.627379	0.197383	3.17848	0.00148048	0.0222031
NW_003566384.1	LOC100648308	neurogenic locus notch homolog protein 1	647.753	-0.796354	0.21787	-3.65518	0.000257003	0.00746087		NC_015766.1	LOC100649058	tetratricopeptide repeat protein 30A isoform X1	187.397	0.630705	0.1247	5.05778	4.24157e-07	0.000211181
NC_015763.1	LOC100649129	uncharacterized protein LOC100649129 isoform X2	308.711	-0.793746	0.281741	-2.81729	0.00484308	0.0458136		NC_015775.1	LOC100645575	nucleolar protein 58	2218.23	0.630777	0.214827	2.93622	0.00332243	0.0365086
NW_003566135.1	LOC100646049	uncharacterized protein LOC100646049	9579.97	-0.789846	0.267392	-2.95389	0.00313799	0.0352539		NC_015766.1	LOC100649533	LOW QUALITY PROTEIN: tetratricopeptide repeat protein 30A-like	177.178	0.631164	0.129028	4.89168	9.99793e-07	0.000263395
NC_015762.1	LOC100645112	senecionine N-oxygenase	778.939	-0.789721	0.220621	-3.57953	0.000344213	0.00880417		NC_015767.1	LOC105665817	dnaJ homolog subfamily C member 3 homolog isoform X1	349.035	0.631496	0.170529	3.70315	0.000212941	0.00659991
NC_015776.1	LOC100644464	fibrillin-2	45969	-0.788635	0.242698	-3.24945	0.00115628	0.0189796		NC_015765.1	LOC100645589	uncharacterized protein LOC100645589	186.195	0.632115	0.174173	3.62924	0.000284257	0.00800935
NC_015766.1	LOC100643569	hemicentin-1	62.1395	-0.787779	0.266345	-2.95774	0.00309904	0.034928		NC_015779.1	LOC100646566	drebrin-like protein	491.739	0.632276	0.203286	3.11027	0.00186915	0.0253025
NC_015772.1	LOC100651535	nucleoside diphosphate-linked moiety X motif 8	189.129	-0.785756	0.176834	-4.44346	8.85237e-06	0.000992407		NC_015771.1	LOC100642341	zinc finger protein 511	259.257	0.633514	0.151612	4.17853	2.93403e-05	0.00213233
NC_015773.1	LOC100644692	fatty-acid amide hydrolase 2 isoform X4	1179.2	-0.784804	0.252696	-3.10572	0.00189818	0.0255794		NC_015772.1	LOC100647865	BRCA1-associated RING domain protein 1	832.876	0.6366	0.166634	3.82035	0.00013326	0.00487601
NW_003566202.1	LOC100648120	neprilysin-like	141.42	-0.781912	0.233179	-3.35327	0.000798633	0.0152188		NC_015771.1	LOC100643899	glyoxalase domain-containing protein 4	2801.73	0.637302	0.200784	3.17406	0.00150323	0.022339
NC_015768.1	LOC100645325	MAGUK p55 subfamily member 7 isoform X1	2014.82	-0.779735	0.196615	-3.9658	7.31509e-05	0.00351993		NC_015767.1	LOC105665858	tyrosine-protein phosphatase 10D-like isoform X1	534.496	0.64021	0.20518	3.12023	0.00180709	0.0247879
NC_015767.1	LOC100647693	head-specific guanylate cyclase	27.8625	-0.775768	0.229752	-3.37654	0.000734042	0.0145106		NC_015762.1	LOC100650833	translocon-associated protein subunit beta	1921.09	0.644928	0.121067	5.32705	9.98203e-08	8.21663e-05
NC_015772.1	LOC100651811	uncharacterized protein LOC100651811	18.4681	-0.77413	0.229334	-3.37555	0.000736681	0.0145106		NC_015778.1	LOC100651391	facilitated trehalose transporter Tret1-like	476.494	0.645943	0.22725	2.84243	0.00447704	0.0436843
NW_003565947.1	LOC100643959	uncharacterized protein LOC100643959 isoform X1	176.15	-0.770544	0.212559	-3.62508	0.000288874	0.00807467		NC_015770.1	LOC100648325	prolactin-releasing peptide receptor	390.652	0.649774	0.155869	4.16871	3.06329e-05	0.00216651
NW_003566135.1	LOC100642272	very-long-chain 3-oxoacyl-CoA reductase	20354.7	-0.766602	0.265672	-2.88552	0.00390763	0.0402135		NC_015768.1	LOC100650885	protein tweety isoform X1	1594.4	0.649913	0.188337	3.4508	0.000558931	0.0123222
NC_015769.1	LOC100644296	ubiquitin thioesterase trabid	4600.16	-0.761203	0.19922	-3.82092	0.000132957	0.00487601		NC_015764.1	LOC100644999	protein retinal degeneration B isoform X1	1361.34	0.651321	0.216653	3.00628	0.00264464	0.0316894
NC_015768.1	LOC100646025	uncharacterized protein LOC100646025	45.007	-0.753926	0.2127	-3.54456	0.000393273	0.00966029		NC_015763.1	LOC100642555	laminin subunit beta-1 isoform X2	2561.72	0.652907	0.222429	2.93535	0.00333168	0.0365721
NC_015774.1	LOC100649467	homeobox protein ceh-19	63.32	-0.751103	0.207067	-3.62735	0.000286346	0.00804671		NC_015771.1	LOC100646550	uncharacterized protein LOC100646550 isoform X1	148.836	0.663658	0.171016	3.88067	0.000104168	0.00424868
NC_015769.1	LOC100648982	uncharacterized protein LOC100648982	44.8949	-0.74987	0.239813	-3.1269	0.0017666	0.024403		NC_015764.1	LOC100642632	gamma-glutamyltranspeptidase 1 isoform X2	749.709	0.665262	0.229277	2.90157	0.00371303	0.0389333
NC_015772.1	LOC100649546	uncharacterized protein LOC100649546 isoform X1	9221.97	-0.748638	0.228915	-3.27038	0.00107402	0.0182844		NC_015772.1	LOC100645020	caskin-1 isoform X1	822.056	0.665994	0.194684	3.4209	0.000624144	0.0130501
NC_015771.1	LOC100642374	uncharacterized protein LOC100642374 isoform X1	608.492	-0.743565	0.22992	-3.23402	0.0012206	0.0196677		NC_015768.1	LOC100645047	alpha-(1,3)-fucosyltransferase 7	938.277	0.66653	0.239332	2.78496	0.0053535	0.049185
NC_015762.1	LOC100651591	putative ATP-dependent RNA helicase DHX33	362.792	-0.743229	0.149089	-4.98512	6.19225e-07	0.000225014		NC_015773.1	LOC100643499	uncharacterized protein LOC100643499 isoform X1	2394.07	0.666684	0.199614	3.33987	0.000838188	0.0156333
NC_015762.1	LOC100649796	neuronal acetylcholine receptor subunit alpha-7 isoform X2	5.95327	-0.742186	0.254785	-2.91299	0.00357988	0.0381232		NC_015773.1	LOC100651496	LOW QUALITY PROTEIN: putative helicase mov-10-B.1	368.826	0.667163	0.204265	3.26617	0.00109012	0.0184352
NC_015772.1	LOC100648950	cytochrome b5 isoform X3	289.621	-0.740315	0.261611	-2.82983	0.00465721	0.0446526		NC_015764.1	LOC100645625	uncharacterized protein C45G9.7	289.232	0.66726	0.169171	3.94428	8.00393e-05	0.0036045
NC_015775.1	LOC100643297	NAD kinase	3370.73	-0.737595	0.227574	-3.24112	0.00119061	0.0193921		NC_015768.1	LOC100646829	uncharacterized protein LOC100646829 isoform X2	1218	0.667947	0.205254	3.25425	0.00113693	0.0188974
NC_015766.1	LOC100646534	L-asparaginase	2347.6	-0.736356	0.186128	-3.95618	7.61579e-05	0.00354095		NC_015762.1	LOC100646730	serine protease snake isoform X1	3179.73	0.668349	0.228798	2.92113	0.00348761	0.0375792
NC_015769.1	LOC100645719	uncharacterized protein LOC100645719	305.961	-0.732553	0.248765	-2.94476	0.00323208	0.0359279		NC_015775.1	LOC100644863	glutaredoxin-C4	2021.19	0.672447	0.204129	3.29422	0.00098694	0.0173051
NC_015776.1	LOC100649190	sideroflexin-1	1808.92	-0.73108	0.191528	-3.8171	0.000135029	0.00492366		NC_015765.1	LOC100651243	uncharacterized protein LOC100651243 isoform X1	189.255	0.675345	0.240351	2.80982	0.00495685	0.046597
NC_015772.1	LOC100645803	nuclear factor 1 X-type isoform X5	4057.4	-0.729476	0.185703	-3.92818	8.55896e-05	0.00377382		NW_003566591.1	LOC100651111	LOW QUALITY PROTEIN: dynein intermediate chain 2, axonemal	63.525	0.676434	0.19259	3.5123	0.000444254	0.0104499
NC_015776.1	LOC100644658	muscle M-line assembly protein unc-89	109.302	-0.729181	0.23098	-3.1569	0.00159454	0.0230497		NC_015767.1	LOC100642961	lysocardiolipin acyltransferase 1	26.9627	0.676966	0.191709	3.53122	0.000413652	0.0100142
NC_015763.1	LOC105667095	LOW QUALITY PROTEIN: uncharacterized protein LOC105667095	4299.86	-0.725514	0.174202	-4.1648	3.11631e-05	0.00217144		NC_015775.1	LOC100645729	tRNA pseudouridine(38/39) synthase	127.313	0.677543	0.147223	4.60216	4.18127e-06	0.000605183
NC_015777.1	LOC100647320	uncharacterized protein LOC100647320	44.283	-0.72533	0.229697	-3.15777	0.00158983	0.0230142		NC_015766.1	LOC105665761	solute carrier family 52, riboflavin transporter, member 3-like	114.973	0.678716	0.216169	3.13974	0.00169096	0.0237274
NC_015770.1	LOC100650566	protein henna isoform X1	12118.9	-0.719164	0.223097	-3.22355	0.00126611	0.0200938		NC_015763.1	LOC110119143	D-tyrosyl-tRNA(Tyr) deacylase 1	139.819	0.679196	0.194097	3.49927	0.000466531	0.0107814
NC_015774.1	LOC100646995	uncharacterized protein LOC100646995	305.946	-0.717324	0.183479	-3.90958	9.24584e-05	0.00397902		NW_003566591.1	LOC105667004	uncharacterized protein LOC105667004	114.729	0.67981	0.168427	4.03623	5.43164e-05	0.00295044
NC_015762.1	LOC100648310	nesprin-1 isoform X2	17770.7	-0.715738	0.251777	-2.84274	0.00447273	0.0436827		NC_015777.1	LOC100646969	dual specificity protein phosphatase Mpk3	717.182	0.681173	0.139002	4.90045	9.5617e-07	0.000260191
NW_003565482.1	LOC100648886	FGGY carbohydrate kinase domain-containing protein	4094.34	-0.715725	0.24072	-2.97327	0.00294649	0.0337868		NC_015766.1	LOC100644365	uncharacterized protein LOC100644365	8.46508	0.683052	0.218447	3.12685	0.00176689	0.024403
NC_015775.1	LOC100648570	uncharacterized protein LOC100648570	83.0814	-0.712215	0.248162	-2.86996	0.0041052	0.0415169		NW_003565435.1	LOC100651058	phosphoacetylglucosamine mutase isoform X1	547.115	0.68327	0.215681	3.16797	0.0015351	0.0225934
NC_015775.1	LOC100645062	uncharacterized protein LOC100645062	12.1015	-0.711849	0.256141	-2.77912	0.00545058	0.0498595		NC_015770.1	LOC100650000	rhomboid-related protein 2 isoform X2	485.886	0.684658	0.216155	3.16744	0.00153788	0.0226027
NC_015775.1	LOC100652173	uncharacterized protein LOC100652173	89.7401	-0.708981	0.251232	-2.82202	0.00477227	0.0453065		NC_015767.1	LOC100645079	FK506-binding protein 2 isoform X2	14829.3	0.685557	0.239668	2.86044	0.00423057	0.0423668
NW_003566517.1	LOC100644668	LOW QUALITY PROTEIN: retinol dehydrogenase 14	3064.95	-0.70846	0.21364	-3.31613	0.000912727	0.0164697		NC_015774.1	LOC100646036	globin-1	63.4368	0.690955	0.210946	3.27551	0.00105471	0.0180431
NC_015776.1	LOC100649975	uncharacterized protein LOC100649975 isoform X2	1364.08	-0.708459	0.235701	-3.00575	0.00264931	0.0316894		NW_003566126.1	LOC100649951	guanine nucleotide-binding protein subunit alpha homolog	412.745	0.693234	0.192477	3.60165	0.000316207	0.00847885
NC_015771.1	LOC100649340	alpha-aminoadipic semialdehyde synthase, mitochondrial	1440.94	-0.702337	0.174434	-4.02636	5.6646e-05	0.00304559		NC_015775.1	LOC100647993	LOW QUALITY PROTEIN: iduronate 2-sulfatase	974.574	0.693672	0.175285	3.9574	7.57688e-05	0.00354095
NC_015776.1	LOC100645263	chymotrypsin inhibitor	22213.4	-0.701352	0.235783	-2.97457	0.00293404	0.0337868		NC_015768.1	LOC100647971	discoidin domain-containing receptor 2 isoform X1	105.462	0.693843	0.144781	4.79237	1.64825e-06	0.000371176
NC_015777.1	LOC100647360	patched domain-containing protein 3 isoform X1	315.316	-0.698106	0.229179	-3.04612	0.00231819	0.02908		NC_015763.1	LOC100647450	protein ABHD17B	177.529	0.698502	0.224544	3.11076	0.00186606	0.0253025
NC_015766.1	LOC100648162	uncharacterized protein LOC100648162 isoform X4	3001.96	-0.697667	0.244188	-2.85709	0.00427549	0.0425543		NC_015779.1	LOC100651543	uncharacterized protein LOC100651543 isoform X1	92.9709	0.698966	0.211347	3.3072	0.000942336	0.0168168
NC_015773.1	LOC100644616	ankyrin repeat and SOCS box protein 16	13159.5	-0.697489	0.22837	-3.0542	0.00225662	0.0286155		NC_015770.1	LOC100643735	uncharacterized protein LOC100643735	1146.6	0.69945	0.217046	3.22259	0.00127039	0.0201292
NW_003566135.1	LOC100643512	glucosylceramidase isoform X1	7566.01	-0.695154	0.181314	-3.83397	0.000126092	0.00476256		NC_015766.1	LOC100652276	uncharacterized protein LOC100652276 isoform X1	131.127	0.699871	0.224413	3.11868	0.00181664	0.024862
NW_003566457.1	LOC100652183	S-adenosylmethionine synthase isoform X1	6004.38	-0.694426	0.192107	-3.61479	0.000300586	0.00819066		NC_015763.1	LOC100649047	plastin-2 isoform X2	4351.54	0.702457	0.241846	2.90456	0.00367765	0.0386777
NC_015762.1	LOC100642796	uncharacterized protein LOC100642796	15.1626	-0.694366	0.22609	-3.07119	0.00213207	0.0276017		NC_015776.1	LOC100646484	atrial natriuretic peptide receptor 1 isoform X2	1354.86	0.703049	0.216314	3.25013	0.00115351	0.0189784
NC_015766.1	LOC100647965	monocarboxylate transporter 12-B isoform X4	798.8	-0.694081	0.176572	-3.93086	8.46418e-05	0.00374771		NC_015776.1	LOC100648462	catenin alpha	1099.19	0.703653	0.161811	4.34862	1.36999e-05	0.0012664
NC_015776.1	LOC100650343	uncharacterized protein LOC100650343 isoform X1	4302.82	-0.692842	0.218095	-3.17679	0.00148916	0.0222251		NC_015772.1	LOC100647866	LOW QUALITY PROTEIN: neuronal PAS domain-containing protein 4	25.6341	0.704294	0.252982	2.78397	0.0053698	0.0492918
NC_015772.1	LOC100642496	RNA pseudouridylate synthase domain-containing protein 2 isoform X2	3659.38	-0.690577	0.200387	-3.44622	0.000568494	0.012429		NC_015768.1	LOC100651250	breast cancer anti-estrogen resistance protein 1	1570.27	0.704597	0.252375	2.79187	0.00524048	0.0484423
NC_015773.1	LOC100650497	protocadherin-like wing polarity protein stan isoform X1	16.4728	-0.689104	0.219332	-3.14182	0.001679	0.023591		NC_015764.1	LOC100651242	uncharacterized protein LOC100651242 isoform X2	627.172	0.705259	0.21453	3.28746	0.00101097	0.0175512
NC_015775.1	LOC100643095	uncharacterized protein LOC100643095 isoform X1	741.477	-0.688848	0.198077	-3.47769	0.000505761	0.0113883		NC_015764.1	LOC100651438	UPF0573 protein C2orf70 homolog	73.5816	0.707417	0.225151	3.14196	0.00167819	0.023591
NC_015767.1	LOC100649174	calcium-dependent protein kinase 16 isoform X1	2368.4	-0.687377	0.213177	-3.22444	0.00126217	0.0200828		NW_003565568.1	LOC100643389	nuclear hormone receptor FTZ-F1 beta	330.732	0.707692	0.185742	3.81009	0.000138917	0.00497929
NC_015770.1	LOC100643003	leucine-rich repeat-containing protein 58	6262.32	-0.68248	0.240023	-2.84339	0.00446362	0.0436746		NC_015779.1	LOC100645268	serine/threonine-protein kinase KIPK1	1079.39	0.708875	0.226216	3.13362	0.00172665	0.024004
NC_015763.1	LOC100647288	protein THEM6	4554.21	-0.680815	0.229482	-2.96675	0.00300967	0.0342243		NC_015775.1	LOC100651017	uncharacterized protein LOC100651017	426.971	0.70975	0.251545	2.82156	0.00477912	0.0453306
NW_003565681.1	LOC100646278	zinc finger protein 346 isoform X1	166.481	-0.678997	0.178075	-3.81298	0.0001373	0.00494144		NW_003565947.1	LOC100642669	uncharacterized protein LOC100642669	3318.29	0.710206	0.226557	3.13478	0.00171984	0.0239587
NC_015771.1	LOC100646670	potassium voltage-gated channel protein Shab isoform X1	959.851	-0.678726	0.21786	-3.11542	0.00183681	0.0251055		NC_015777.1	LOC100644152	solute carrier family 35 member E3 isoform X1	141.014	0.710918	0.150795	4.71447	2.42341e-06	0.000431973
NC_015766.1	LOC100650808	annulin isoform X2	2559.06	-0.675797	0.180082	-3.75271	0.000174931	0.00583363		NC_015775.1	LOC100649031	facilitated trehalose transporter Tret1	15058	0.714123	0.171165	4.17213	3.01761e-05	0.00216651
NC_015771.1	LOC100647699	two pore potassium channel protein sup-9	58.6045	-0.674262	0.241305	-2.79423	0.00520231	0.0482163		NC_015775.1	LOC100644781	uncharacterized protein LOC100644781	769.094	0.715496	0.211091	3.38952	0.000700154	0.0141075
NC_015772.1	LOC100645338	multidrug resistance-associated protein 4	1378.28	-0.673995	0.217609	-3.09727	0.00195313	0.025922		NC_015771.1	LOC105666162	uncharacterized protein LOC105666162 isoform X1	120.534	0.718329	0.253869	2.82953	0.00466165	0.0446526
NC_015776.1	LOC100647316	complexin isoform X1	743.897	-0.67287	0.17238	-3.90341	9.48486e-05	0.0040303		NC_015763.1	LOC100645703	solute carrier family 41 member 1 isoform X1	508.949	0.720685	0.252513	2.85406	0.00431648	0.042751
NC_015767.1	LOC100650361	uncharacterized protein LOC100650361	97.5855	-0.669443	0.162186	-4.12763	3.66514e-05	0.00241039		NC_015763.1	LOC105666461	uncharacterized protein LOC105666461	730.807	0.723789	0.16139	4.48472	7.30098e-06	0.000854864
NC_015768.1	LOC105665959	histone H4	479.112	-0.66759	0.172719	-3.86518	0.000111008	0.00441434		NC_015768.1	LOC100644132	4-coumarate--CoA ligase 1	45.6848	0.72424	0.242335	2.98859	0.00280266	0.0328525
NW_003567956.1	LOC100649403	zinc finger protein 628	21.7858	-0.667104	0.219839	-3.03452	0.00240921	0.0299037		NC_015775.1	LOC100643543	solute carrier family 28 member 3 isoform X2	690.961	0.725486	0.248659	2.91759	0.00352752	0.0378291
NC_015776.1	LOC100648770	progestin and adipoQ receptor family member 4	54.8896	-0.666961	0.198094	-3.36688	0.000760226	0.0147809		NC_015766.1	LOC105665774	ADP-ribosylation factor-like protein 16	18.1045	0.726904	0.225052	3.22993	0.00123821	0.0198301
NC_015773.1	LOC100642895	glutamine-dependent NAD(+) synthetase	2665.85	-0.665975	0.139481	-4.77465	1.80016e-06	0.000371176		NC_015768.1	LOC100644017	uncharacterized protein LOC100644017 isoform X1	176.904	0.726917	0.206441	3.52119	0.00042962	0.0101615
NC_015764.1	LOC100642680	leucine-rich repeat-containing protein 20 isoform X1	5116.03	-0.66556	0.229374	-2.90164	0.00371211	0.0389333		NC_015771.1	LOC100650210	chromosome transmission fidelity protein 8 homolog	61.1328	0.728008	0.187094	3.89113	9.97771e-05	0.00417243
NC_015774.1	LOC100643214	4-coumarate--CoA ligase 1	8380.33	-0.66437	0.210978	-3.149	0.00163833	0.0233623		NC_015772.1	LOC100647905	uncharacterized protein LOC100647905 isoform X1	545.756	0.729577	0.144744	5.04047	4.64397e-07	0.000211181
NC_015774.1	LOC100642261	probable methylmalonate-semialdehyde dehydrogenase [acylating], mitochondrial isoform X1	3886.8	-0.659399	0.155823	-4.23172	2.31911e-05	0.00185143		NC_015776.1	LOC100651777	xaa-Pro aminopeptidase ApepP	1799.51	0.733848	0.148489	4.94212	7.72786e-07	0.000243889
NC_015768.1	LOC100651923	protein yellow	243.339	-0.657116	0.220243	-2.9836	0.00284878	0.0332085		NC_015763.1	LOC100649322	uncharacterized protein LOC100649322 isoform X1	1084.04	0.733921	0.236142	3.10797	0.00188377	0.0254176
NC_015776.1	LOC100649514	glutamate-gated chloride channel isoform X2	2015.08	-0.657001	0.201832	-3.25519	0.00113317	0.0188647		NC_015766.1	LOC100642995	1-acyl-sn-glycerol-3-phosphate acyltransferase gamma	6934.73	0.734012	0.208095	3.5273	0.000419819	0.0100776
NC_015765.1	LOC100649207	flagellar attachment zone protein 1 isoform X1	13383.8	-0.65623	0.180316	-3.63934	0.000273342	0.00780617		NC_015775.1	LOC100646754	putative uncharacterized protein DDB_G0271606	1976.22	0.734189	0.208392	3.52312	0.000426506	0.0101553
NC_015772.1	LOC100651578	suppressor protein SRP40 isoform X1	72.5821	-0.656082	0.19344	-3.39166	0.000694695	0.0140512		NC_015766.1	LOC100650481	uncharacterized protein LOC100650481 isoform X6	7720.88	0.736402	0.186859	3.94095	8.1158e-05	0.00362385
NC_015774.1	LOC100647872	endothelin-converting enzyme 1 isoform X1	470.966	-0.654812	0.175067	-3.74035	0.000183767	0.00599548		NC_015763.1	LOC100642988	major facilitator superfamily domain-containing protein 12	550.849	0.738186	0.239856	3.07762	0.00208662	0.0271577
NC_015762.1	LOC100651828	LOW QUALITY PROTEIN: uncharacterized protein LOC100651828	3030.73	-0.651081	0.148957	-4.37093	1.23717e-05	0.00119817		NC_015777.1	LOC100644272	uncharacterized protein LOC100644272	63.4536	0.744096	0.191883	3.87786	0.000105381	0.00425479
NC_015774.1	LOC100645959	uncharacterized protein LOC100645959	1406.98	-0.649234	0.227937	-2.84831	0.00439527	0.0433278		NC_015772.1	LOC100647907	vitamin K epoxide reductase complex subunit 1-like protein 1	575.017	0.744599	0.219745	3.38847	0.000702837	0.0141345
NC_015778.1	LOC100646129	arylsulfatase B	616.245	-0.643944	0.194477	-3.31116	0.000929089	0.0166261		NC_015771.1	LOC100644095	potassium/sodium hyperpolarization-activated cyclic nucleotide-gated channel 1	21.9531	0.74562	0.264036	2.82393	0.00474382	0.0451177
NC_015768.1	LOC100650886	farnesol dehydrogenase	4905.38	-0.643538	0.153704	-4.18688	2.82819e-05	0.00208917		NC_015770.1	LOC100648639	4-aminobutyrate aminotransferase, mitochondrial	707.14	0.7532	0.230795	3.2635	0.00110047	0.0185251
NC_015768.1	LOC100651566	uncharacterized protein LOC100651566 isoform X1	849.046	-0.643357	0.186722	-3.44554	0.000569919	0.0124344		NW_003566126.1	LOC110120157	uncharacterized protein LOC110120157	41.2526	0.755089	0.228768	3.30067	0.000964533	0.0170219
NC_015775.1	LOC100646006	methylcrotonoyl-CoA carboxylase beta chain, mitochondrial isoform X1	971.535	-0.641969	0.215255	-2.98237	0.0028603	0.0333059		NC_015767.1	LOC100642605	uncharacterized protein LOC100642605	84.0489	0.755962	0.218759	3.45569	0.000548891	0.0121262
NC_015774.1	LOC100644145	L-threonine 3-dehydrogenase, mitochondrial isoform X1	241.941	-0.640894	0.192948	-3.32158	0.000895083	0.0162069		NC_015774.1	LOC100648257	probable cytochrome P450 6a14	1255.59	0.758254	0.261781	2.89652	0.00377323	0.0391812
NC_015772.1	LOC100642579	prohormone-4	463.551	-0.638406	0.175645	-3.63463	0.000278379	0.00788592		NC_015773.1	LOC105666340	uncharacterized protein LOC105666340	228.223	0.760297	0.202162	3.76083	0.000169353	0.00574665
NW_003565456.1	LOC100648076	probable RNA methyltransferase CG11342	138.858	-0.638138	0.160685	-3.97135	7.14654e-05	0.00348608		NC_015777.1	LOC100644740	protein transport protein Sec61 subunit alpha	5008.48	0.764024	0.204478	3.73646	0.000186627	0.0060513
NC_015768.1	LOC100650202	TSC22 domain family protein 1 isoform X1	48.8083	-0.637082	0.200098	-3.18384	0.00145334	0.0220048		NC_015774.1	LOC100651656	myosin-2 essential light chain isoform X1	1975.59	0.764593	0.228467	3.34663	0.000818009	0.0153657
NC_015775.1	LOC100650220	multiple inositol polyphosphate phosphatase 1	676.908	-0.636732	0.208557	-3.05303	0.00226541	0.0286155		NC_015771.1	LOC105666163	zinc transporter 2 isoform X1	1606.51	0.764608	0.236872	3.22794	0.00124685	0.0199112
NC_015778.1	LOC100649519	uncharacterized protein LOC100649519	15.3472	-0.636624	0.218503	-2.91356	0.00357328	0.0381154		NC_015776.1	LOC105666564	uncharacterized protein LOC105666564	287.18	0.770924	0.256774	3.00235	0.00267908	0.0319368
NC_015763.1	LOC100649251	vitellogenin	449.685	-0.635705	0.21878	-2.90569	0.00366448	0.0386163		NC_015764.1	LOC100642838	ras-responsive element-binding protein 1	869.773	0.771797	0.26521	2.91014	0.00361271	0.0382896
NC_015772.1	LOC100651843	voltage-dependent T-type calcium channel subunit alpha-1G isoform X1	671.397	-0.635195	0.173973	-3.65112	0.000261099	0.00755896		NC_015765.1	LOC100650434	nuclear hormone receptor FTZ-F1 beta	384.657	0.775684	0.219646	3.53151	0.000413186	0.0100142
NC_015776.1	LOC100650177	uncharacterized protein LOC100650177	393.573	-0.63512	0.222183	-2.85855	0.00425586	0.0424699		NC_015767.1	LOC100651442	putative neutral sphingomyelinase isoform X1	771.594	0.776218	0.200052	3.88008	0.000104423	0.00424868
NC_015766.1	LOC100652231	dynein regulatory complex subunit 7-like	20.8043	-0.633892	0.207756	-3.05114	0.00227974	0.0287024		NW_003565932.1	LOC100645271	solute carrier family 26 member 10	1241.09	0.776869	0.190514	4.07776	4.5472e-05	0.00264743
NC_015777.1	LOC100647481	acetylcholinesterase	299.061	-0.63157	0.175433	-3.60006	0.000318146	0.00850921		NC_015771.1	LOC100649815	tyrosine-protein kinase Drl	39.0406	0.7797	0.277606	2.80866	0.00497485	0.0466829
NC_015771.1	LOC100645131	uncharacterized protein LOC100645131 isoform X1	3001.76	-0.631426	0.225498	-2.80014	0.00510812	0.0475945		NC_015776.1	LOC100647792	uncharacterized protein LOC100647792	33.711	0.78435	0.242117	3.23955	0.0011972	0.0194094
NC_015763.1	LOC100642397	uncharacterized protein LOC100642397 isoform X1	6629.14	-0.629995	0.184651	-3.41182	0.000645317	0.0133602		NC_015765.1	LOC100644362	ribonuclease Oy	2009.14	0.786069	0.264356	2.97352	0.00294407	0.0337868
NC_015769.1	LOC100647342	BTB/POZ domain-containing protein 7 isoform X1	1079.41	-0.628028	0.161571	-3.88702	0.000101482	0.00420859		NC_015772.1	LOC110119729	uncharacterized protein LOC110119729	454.272	0.787061	0.204015	3.85786	0.000114385	0.00446441
NC_015768.1	LOC100644444	pregnancy zone protein	8882.26	-0.627903	0.205694	-3.0526	0.00226868	0.0286155		NC_015768.1	LOC100648676	uncharacterized protein LOC100648676	141.813	0.78787	0.213955	3.68241	0.000231042	0.00693324
NC_015774.1	LOC105666394	peptidoglycan-recognition protein SC2	17622.7	-0.624441	0.193523	-3.22671	0.00125223	0.0199637		NC_015772.1	LOC105666229	uncharacterized protein LOC105666229	32.0312	0.793112	0.2551	3.10903	0.00187703	0.0253592
NC_015766.1	LOC105665747	NADH dehydrogenase [ubiquinone] 1 alpha subcomplex subunit 5	4039.89	-0.624255	0.179014	-3.48719	0.000488121	0.0111098		NC_015775.1	LOC100647911	protein enabled isoform X3	1206.01	0.794153	0.217208	3.65619	0.000255992	0.00746087
NC_015768.1	LOC100647732	uncharacterized protein LOC100647732 isoform X1	265.681	-0.623315	0.212396	-2.93468	0.00333887	0.036613		NC_015771.1	LOC100643942	carbonyl reductase [NADPH] 1	3173.86	0.795295	0.260547	3.05241	0.00227012	0.0286155
NW_003565951.1	LOC100646014	uncharacterized protein LOC100646014	20.108	-0.62184	0.213697	-2.90991	0.00361531	0.0382896		NC_015764.1	LOC100645938	cell cycle checkpoint protein RAD17	151.27	0.796322	0.155564	5.11894	3.07255e-07	0.000170413
NC_015774.1	LOC100651260	broad-complex core protein isoforms 1/2/3/4/5 isoform X1	16.7528	-0.620487	0.21365	-2.90422	0.00368165	0.0386812		NC_015779.1	LOC100646205	uncharacterized protein LOC100646205	368.256	0.798334	0.249618	3.19822	0.00138278	0.0211798
NW_003566135.1	LOC110120173	uncharacterized protein LOC110120173 isoform X1	92.8388	-0.615714	0.199793	-3.08176	0.00205784	0.0269392		NC_015769.1	LOC100651603	spectrin beta chain, non-erythrocytic 5 isoform X2	9413.24	0.802445	0.22128	3.62639	0.000287416	0.00805529
NC_015772.1	LOC100650049	tRNA dimethylallyltransferase, mitochondrial isoform X1	662.23	-0.611312	0.164602	-3.71388	0.000204109	0.00636383		NC_015768.1	LOC100648711	fork head domain-containing protein crocodile	35.6624	0.804789	0.281829	2.85559	0.00429568	0.0426251
NW_003565933.1	LOC100646324	thyrotropin-releasing hormone-degrading ectoenzyme isoform X1	636.193	-0.610051	0.14009	-4.35471	1.33241e-05	0.00124256		NC_015768.1	LOC100646910	actin-5C	35456.1	0.804874	0.181897	4.42488	9.64962e-06	0.0010704
NC_015762.1	LOC100644355	LOW QUALITY PROTEIN: chondroitin sulfate proteoglycan 4	197.462	-0.607349	0.185122	-3.2808	0.00103513	0.017784		NC_015773.1	LOC100647039	acetyl-CoA carboxylase isoform X3	19878.4	0.805466	0.235947	3.41376	0.000640722	0.0133174
NC_015768.1	LOC100652235	checkpoint protein HUS1 isoform X1	64.4599	-0.60518	0.18423	-3.28492	0.00102013	0.0176521		NC_015778.1	LOC100652263	sex peptide receptor	118.276	0.808277	0.283935	2.8467	0.00441753	0.0434253
NC_015776.1	LOC100643594	uncharacterized protein LOC100643594	236.496	-0.604105	0.212701	-2.84017	0.004509	0.0438338		NC_015762.1	LOC100644953	uncharacterized protein LOC100644953 isoform X2	60.0022	0.809135	0.282893	2.86022	0.00423346	0.0423668
NC_015778.1	LOC100645815	uncharacterized protein LOC100645815 isoform X1	2369.37	-0.60385	0.1826	-3.30696	0.00094313	0.0168168		NC_015775.1	LOC100650981	uncharacterized protein LOC100650981	180.284	0.812386	0.197463	4.11412	3.88659e-05	0.00250035
NC_015771.1	LOC100642339	poly(U)-specific endoribonuclease homolog isoform X1	22729.3	-0.603606	0.204254	-2.95518	0.00312487	0.035144		NC_015775.1	LOC100644862	synaptic vesicle glycoprotein 2B isoform X1	1291.14	0.815606	0.206171	3.95596	7.62268e-05	0.00354095
NC_015765.1	LOC100649529	transmembrane and TPR repeat-containing protein CG4341	391.306	-0.602211	0.209047	-2.88074	0.0039674	0.0406302		NW_003566126.1	LOC100643104	cysteine-rich secretory protein 2	333.687	0.818013	0.265805	3.0775	0.00208747	0.0271577
NC_015776.1	LOC100649947	short/branched chain specific acyl-CoA dehydrogenase, mitochondrial	3426.39	-0.597737	0.187023	-3.19607	0.00139313	0.0213015		NC_015772.1	LOC100643946	uncharacterized protein LOC100643946	470.071	0.818608	0.225214	3.6348	0.000278198	0.00788592
NC_015769.1	LOC100642334	serine protease 7 isoform X1	68.1836	-0.594445	0.186848	-3.18143	0.00146549	0.0220619		NW_003566036.1	LOC100648843	digestive cysteine proteinase 1	16918.5	0.820204	0.244889	3.34928	0.000810212	0.0153521
NC_015763.1	LOC100647212	uncharacterized protein LOC100647212	1326.51	-0.59262	0.161853	-3.66147	0.000250773	0.00740236		NC_015768.1	LOC100643327	solute carrier family 26 member 6 isoform X2	1436.47	0.820551	0.222855	3.682	0.00023141	0.00693324
NC_015772.1	LOC100647667	uncharacterized protein LOC100647667	1165.42	-0.590895	0.157794	-3.74471	0.0001806	0.00592886		NC_015769.1	LOC100642211	uncharacterized protein LOC100642211 isoform X2	1313.01	0.820796	0.259001	3.16908	0.0015292	0.0225447
NC_015776.1	LOC105666538	LOW QUALITY PROTEIN: uncharacterized protein LOC105666538	6000.21	-0.589154	0.208577	-2.82464	0.00473337	0.0450589		NC_015764.1	LOC100646338	protein sidekick isoform X4	516.357	0.82186	0.243867	3.37012	0.000751365	0.0146895
NC_015767.1	LOC100644251	coiled-coil domain-containing protein 43	765.766	-0.588487	0.11304	-5.206	1.92955e-07	0.000119609		NC_015773.1	F1	F1; silk fibroin 1 precursor	4.05869	0.824817	0.280229	2.94337	0.00324663	0.0360516
NC_015775.1	LOC100644619	uncharacterized protein LOC100644619 isoform X1	530.175	-0.588352	0.186489	-3.15489	0.0016056	0.0231462		NC_015763.1	LOC100644749	LOW QUALITY PROTEIN: alkaline phosphatase 4	762.658	0.826827	0.282571	2.92609	0.00343255	0.0371378
NC_015771.1	LOC100651210	methionine-R-sulfoxide reductase B1	1658.96	-0.586653	0.164599	-3.56414	0.000365048	0.00911582		NC_015764.1	LOC100651121	flocculation protein FLO11	61.4954	0.827031	0.247711	3.3387	0.000841719	0.0156571
NC_015773.1	LOC100646034	von Hippel-Lindau disease tumor suppressor	261.425	-0.586093	0.134007	-4.37358	1.22224e-05	0.00119817		NW_003566384.1	LOC100645429	parathyroid hormone/parathyroid hormone-related peptide receptor isoform X3	800.922	0.828497	0.235305	3.52096	0.000429995	0.0101615
NC_015762.1	LOC100644115	plasma protease C1 inhibitor	4704.98	-0.58601	0.174586	-3.35656	0.000789173	0.0151206		NC_015770.1	LOC100645252	uncharacterized protein C11orf70 homolog	45.0456	0.830019	0.249421	3.32779	0.000875393	0.0159873
NC_015778.1	LOC100643385	tetraspanin-1	614.189	-0.581729	0.157718	-3.68842	0.000225652	0.00685506		NC_015768.1	LOC100643364	adenylate cyclase type 2 isoform X1	1316.14	0.831667	0.232706	3.57389	0.000351715	0.0089526
NC_015772.1	LOC100646428	methyltransferase-like protein 9	1040.98	-0.575895	0.149356	-3.85584	0.000115331	0.00448471		NC_015764.1	LOC100647371	uncharacterized protein LOC100647371	6.05398	0.832386	0.298138	2.79195	0.00523918	0.0484423
NW_003566517.1	LOC100645036	glucose dehydrogenase [FAD, quinone] isoform X2	29.5362	-0.575258	0.181887	-3.16272	0.00156305	0.0228769		NW_003565435.1	LOC100651425	phospholipid phosphatase 1 isoform X2	1079.64	0.835196	0.271026	3.08161	0.00205883	0.0269392
NC_015775.1	LOC100631065	group XIIA secretory phospholipase A2	554.828	-0.57521	0.19704	-2.91925	0.00350871	0.0377679		NC_015763.1	LOC100649202	neuropeptides capa receptor isoform X3	533.5	0.837814	0.279444	2.99815	0.00271628	0.032162
NC_015764.1	LOC100649803	tripartite motif-containing protein 45 isoform X2	319.701	-0.573695	0.182431	-3.14472	0.00166245	0.0234523		NC_015765.1	LOC110119246	uncharacterized protein LOC110119246 isoform X1	7.45159	0.839045	0.294149	2.85244	0.00433844	0.0428879
NC_015766.1	LOC100645002	dnaJ protein homolog 1	7711.25	-0.571422	0.200489	-2.85015	0.00436992	0.0431586		NC_015767.1	LOC100649807	gamma-aminobutyric acid receptor alpha-like	32.3329	0.839507	0.246671	3.40335	0.000665643	0.013647
NW_003566135.1	LOC100644787	serine/threonine-protein kinase tricorner isoform X7	13661.4	-0.568269	0.146989	-3.86606	0.000110609	0.00441434		NC_015771.1	LOC100649219	uncharacterized protein LOC100649219 isoform X3	229.961	0.840148	0.284781	2.95016	0.00317609	0.0355075
NC_015762.1	LOC100643794	nucleolysin TIAR isoform X1	504.158	-0.568261	0.174029	-3.26533	0.00109338	0.0184352		NC_015771.1	LOC100646790	protein windpipe	4394.21	0.841464	0.220694	3.81282	0.000137393	0.00494144
NW_003565426.1	LOC100648582	tumor necrosis factor alpha-induced protein 8-like protein isoform X1	946.947	-0.567679	0.18474	-3.07286	0.00212019	0.0275154		NC_015772.1	LOC100645210	slit homolog 3 protein isoform X1	595.722	0.841673	0.219474	3.83496	0.000125584	0.00476046
NC_015777.1	LOC100652019	AN1-type zinc finger protein 2A	519.208	-0.566302	0.200842	-2.81964	0.00480781	0.0455208		NC_015774.1	LOC100647234	probable cytochrome P450 6a14	772.199	0.843493	0.295021	2.8591	0.00424848	0.0424365
NW_003565557.1	LOC100642711	uncharacterized protein LOC100642711	1899.18	-0.556777	0.192874	-2.88674	0.0038925	0.040097		NC_015775.1	LOC110119859	uncharacterized protein LOC110119859	28.6738	0.846743	0.229877	3.68345	0.000230095	0.00693324
NC_015762.1	LOC100647832	proto-oncogene tyrosine-protein kinase ROS isoform X3	1520.38	-0.554851	0.162123	-3.4224	0.00062072	0.0130043		NC_015762.1	LOC100645068	hemicentin-1	1822.07	0.854799	0.240485	3.55448	0.000378732	0.00943516
NC_015769.1	LOC100644889	uncharacterized protein LOC100644889 isoform X1	714.575	-0.553816	0.191176	-2.89689	0.00376876	0.0391812		NC_015774.1	LOC100643501	atrial natriuretic peptide-converting enzyme isoform X3	166.691	0.855797	0.226514	3.77811	0.000158021	0.00551691
NC_015772.1	LOC100645019	calcitonin receptor isoform X4	1118.95	-0.552647	0.186975	-2.95573	0.00311931	0.0351188		NC_015777.1	LOC100644946	beta-1,4-glucuronyltransferase 1	1265.72	0.859699	0.224554	3.82848	0.000128939	0.00483543
NC_015771.1	LOC100651452	cytochrome b-c1 complex subunit 7	3879.55	-0.549965	0.193246	-2.84593	0.00442825	0.0434901		NC_015772.1	LOC110119661	sodium/potassium-transporting ATPase subunit alpha-like	16.6777	0.860793	0.249596	3.44875	0.00056319	0.0123902
NW_003565638.1	LOC100645105	low-density lipoprotein receptor	4577.56	-0.54847	0.195444	-2.80628	0.00501174	0.0468622		NC_015770.1	LOC100642811	uncharacterized protein LOC100642811	15.2674	0.861207	0.27324	3.15183	0.00162251	0.023231
NC_015770.1	LOC100642408	serine/threonine-protein kinase ICK isoform X1	80.5303	-0.547554	0.197051	-2.77875	0.00545691	0.0498742		NC_015771.1	LOC105666185	unconventional myosin-Ie	43.6404	0.866626	0.259169	3.34386	0.000826203	0.015492
NW_003566278.1	LOC105666917	uncharacterized protein LOC105666917	115.148	-0.546424	0.130731	-4.17976	2.91815e-05	0.00213233		NW_003565557.1	LOC100642826	protein FAM151B isoform X1	5924.38	0.866762	0.217018	3.99397	6.49756e-05	0.00332085
NC_015776.1	LOC100646487	uncharacterized protein LOC100646487 isoform X1	104.346	-0.544565	0.185981	-2.92806	0.00341085	0.0370069		NC_015776.1	LOC100645609	Y+L amino acid transporter 2 isoform X1	344.089	0.867131	0.252213	3.43808	0.000585845	0.0125736
NC_015767.1	LOC100647261	pancreatic triacylglycerol lipase	5108.52	-0.53953	0.184981	-2.91667	0.00353786	0.0378497		NW_003566135.1	LOC110120176	thrombospondin-2-like	9.99038	0.874737	0.309406	2.82715	0.00469641	0.0448286
NC_015776.1	LOC100643178	alpha-sarcoglycan isoform X1	477.31	-0.538724	0.189392	-2.84449	0.00444821	0.0435643		NC_015763.1	LOC100650715	cathepsin O	229.152	0.874899	0.234063	3.73788	0.000185578	0.00603585
NC_015772.1	LOC100651963	LOW QUALITY PROTEIN: DNA ligase 3	1360.52	-0.538162	0.151485	-3.55257	0.000381491	0.00946965		NC_015776.1	LOC100642265	uncharacterized protein LOC100642265	353.005	0.875267	0.257135	3.40392	0.000664263	0.0136452
NC_015779.1	LOC100631082	homeotic protein antennapedia	767.078	-0.53574	0.188716	-2.83888	0.00452728	0.0439305		NC_015768.1	LOC100650926	transmembrane protein 47 isoform X2	590.485	0.879986	0.227834	3.8624	0.000112278	0.00443139
NC_015778.1	LOC100649977	uncharacterized protein LOC100649977	5199.02	-0.532249	0.185674	-2.86657	0.00414946	0.041804		NC_015763.1	LOC100643188	glycine receptor subunit alpha-3 isoform X1	14.1811	0.880492	0.299838	2.93656	0.00331875	0.0365063
NC_015774.1	LOC105666388	adenosine deaminase CECR1	1552.43	-0.52971	0.181918	-2.9118	0.00359348	0.038212		NW_003566135.1	LOC100648003	UDP-glucuronosyltransferase 2B15	171.357	0.88172	0.311668	2.82904	0.00466883	0.0446526
NC_015762.1	LOC100646892	homeobox protein aristaless isoform X1	759.364	-0.527224	0.189306	-2.78503	0.00535224	0.049185		NC_015769.1	LOC100642884	atrial natriuretic peptide receptor 1 isoform X2	93.8503	0.882867	0.275538	3.20416	0.00135459	0.0209182
NC_015768.1	LOC100645796	uncharacterized protein LOC100645796 isoform X1	668.375	-0.526696	0.185759	-2.83537	0.00457727	0.0441715		NC_015771.1	LOC100647468	LOW QUALITY PROTEIN: extracellular sulfatase SULF-1 homolog	1194.52	0.889103	0.23101	3.84877	0.000118712	0.00458238
NC_015773.1	LOC100649703	lutropin-choriogonadotropic hormone receptor isoform X1	1133.75	-0.525825	0.17456	-3.01229	0.00259282	0.031298		NC_015768.1	LOC100644255	LOW QUALITY PROTEIN: alpha-L-fucosidase	739.774	0.893498	0.188622	4.73697	2.1694e-06	0.000414384
NC_015777.1	LOC100649397	uncharacterized protein LOC100649397 isoform X1	6221.28	-0.517099	0.124572	-4.151	3.31031e-05	0.0022652		NC_015767.1	LOC100644438	uncharacterized protein LOC100644438	205.045	0.893768	0.284818	3.13804	0.00170083	0.0238342
NC_015765.1	LOC100642802	oxidative stress-induced growth inhibitor 2	3937.17	-0.511231	0.119535	-4.27683	1.89571e-05	0.00162414		NC_015768.1	LOC100646417	uncharacterized protein LOC100646417	4417.68	0.893979	0.297829	3.00165	0.00268517	0.0319732
										NC_015775.1	LOC100649474	EF-hand domain-containing protein D2 homolog	355.324	0.898207	0.231186	3.88521	0.000102239	0.00420859
										NC_015771.1	LOC100648479	G-protein coupled receptor moody isoform X1	201.54	0.898397	0.274927	3.26777	0.00108397	0.0183944
										NC_015771.1	LOC100650653	uncharacterized protein LOC100650653 isoform X1	1877.21	0.900084	0.283979	3.16955	0.00152677	0.0225447
										NC_015772.1	LOC100645295	sialin isoform X2	1214.63	0.90425	0.292417	3.09233	0.00198591	0.0262909
										NC_015765.1	LOC100644515	ras-like GTP-binding protein RhoL	1903.4	0.905623	0.26855	3.37227	0.000745503	0.0146024
										NC_015773.1	LOC100650535	uncharacterized protein LOC100650535	2.97103	0.906101	0.313367	2.8915	0.00383408	0.0395725
										NC_015763.1	LOC100648158	epidermal growth factor receptor kinase substrate 8 isoform X1	929.949	0.908948	0.230701	3.93994	8.15006e-05	0.00362385
										NC_015767.1	LOC100644677	CMP-sialic acid transporter 1 isoform X1	216.138	0.909662	0.240291	3.78566	0.000153298	0.005421
										NC_015764.1	LOC100643565	slit homolog 1 protein isoform X2	339.198	0.910828	0.213221	4.27176	1.93939e-05	0.00164817
										NC_015772.1	LOC100651255	cytochrome P450 4C1	20.0879	0.911216	0.297395	3.064	0.00218401	0.028033
										NC_015771.1	LOC100646747	carbonic anhydrase 6 isoform X2	428.538	0.911863	0.324055	2.81392	0.00489419	0.0461314
										NC_015772.1	LOC100645802	5-formyltetrahydrofolate cyclo-ligase	167.042	0.91893	0.225306	4.07858	4.53107e-05	0.00264743
										NC_015770.1	LOC100645494	coiled-coil domain-containing protein 65	17.4379	0.920037	0.324834	2.83233	0.00462104	0.0444447
										NC_015764.1	LOC105667137	cGMP-dependent protein kinase 1	1875.03	0.920116	0.296468	3.1036	0.00191184	0.0256822
										NC_015771.1	LOC110119628	uncharacterized protein LOC110119628	1.27104	0.921922	0.325525	2.83211	0.00462424	0.0444447
										NC_015769.1	LOC110119494	uncharacterized protein LOC110119494	4.72865	0.92213	0.324364	2.84289	0.00447072	0.0436827
										NC_015769.1	LOC100646384	cuticle protein 21.3-like	28.692	0.924487	0.304818	3.03292	0.00242201	0.0299919
										NC_015777.1	LOC100651585	C1GALT1-specific chaperone 1 isoform X1	403.816	0.925269	0.256592	3.606	0.000310956	0.00835933
										NC_015771.1	LOC100643775	15-hydroxyprostaglandin dehydrogenase [NAD(+)]	309.372	0.925425	0.294097	3.14667	0.00165142	0.0234222
										NC_015773.1	LOC105666343	LOW QUALITY PROTEIN: cytochrome P450 6k1	9508.01	0.925673	0.331991	2.78825	0.00529943	0.0488586
										NC_015771.1	LOC100649303	uncharacterized protein LOC100649303	2002.52	0.92914	0.325213	2.85702	0.00427642	0.0425543
										NW_003565561.1	LOC100643023	titin	672.938	0.931099	0.298908	3.11501	0.00183941	0.0251084
										NC_015767.1	LOC100650600	uncharacterized protein LOC100650600	5324.94	0.93146	0.324864	2.86723	0.00414082	0.0417969
										NC_015779.1	LOC100643550	homeobox protein Hox-B1a isoform X1	62.803	0.932355	0.299418	3.11389	0.00184636	0.0251367
										NC_015767.1	LOC100645324	uncharacterized protein LOC100645324	80.1596	0.933167	0.218172	4.2772	1.89259e-05	0.00162414
										NW_003565750.1	LOC110119157	cell division control protein 31-like	25.6572	0.936977	0.300937	3.11353	0.00184864	0.0251367
										NC_015762.1	LOC100646400	ionotropic receptor 25a	303.538	0.941296	0.279776	3.36447	0.000766916	0.0148809
										NC_015773.1	LOC100650250	pro-resilin isoform X1	8.85855	0.943046	0.332182	2.83895	0.00452626	0.0439305
										NC_015766.1	LOC100649621	insulin-like growth factor-binding protein complex acid labile subunit isoform X1	2391.72	0.944012	0.300147	3.14516	0.00165997	0.0234523
										NC_015767.1	LOC105665856	protein SON-like	3.08914	0.945371	0.321788	2.93787	0.0033048	0.0363908
										NC_015777.1	LOC100646638	sodium-independent sulfate anion transporter	94.9952	0.95419	0.31175	3.06075	0.00220783	0.0282699
										NW_003568897.1	LOC100650628	probable peroxisomal acyl-coenzyme A oxidase 1	122.741	0.954928	0.31947	2.9891	0.00279797	0.0328525
										NC_015771.1	LOC100645841	SET and MYND domain-containing protein 4	1794.28	0.955056	0.32403	2.94743	0.00320425	0.0356705
										NC_015763.1	LOC100649989	LOW QUALITY PROTEIN: probable tyrosyl-DNA phosphodiesterase	2036.02	0.957763	0.238152	4.02164	5.77932e-05	0.0030915
										NC_015767.1	LOC100643731	maltase 1	75592.5	0.958397	0.333865	2.87061	0.0040968	0.0414717
										NW_003565557.1	LOC100651940	uncharacterized protein LOC100651940	6.88257	0.959896	0.274498	3.49692	0.000470666	0.0108294
										NW_003566135.1	LOC100647646	UDP-glucuronosyltransferase 2B15-like	186.484	0.961184	0.321332	2.99125	0.00277838	0.032677
										NC_015764.1	LOC100643237	active breakpoint cluster region-related protein isoform X2	1377.15	0.96202	0.212405	4.52918	5.92138e-06	0.000805134
										NC_015771.1	LOC100651651	unconventional myosin-If isoform X2	756.24	0.964339	0.241788	3.98836	6.65327e-05	0.00332085
										NC_015772.1	LOC100644454	uncharacterized protein LOC100644454	145.139	0.96737	0.3065	3.15618	0.00159851	0.0230754
										NC_015763.1	LOC100647926	transmembrane channel-like protein 7	542.388	0.970906	0.222099	4.37151	1.23393e-05	0.00119817
										NC_015763.1	LOC100651239	apoptotic protease-activating factor 1	366.369	0.971393	0.255509	3.8018	0.00014365	0.00511413
										NC_015768.1	LOC100648557	uncharacterized protein LOC100648557	310.494	0.97299	0.294805	3.30046	0.000965271	0.0170219
										NC_015766.1	LOC100646177	N-acetylgalactosaminyltransferase 6	423.481	0.973929	0.232645	4.18633	2.83499e-05	0.00208917
										NC_015772.1	LOC100649341	uncharacterized protein LOC100649341	3591	0.974552	0.211385	4.61032	4.02055e-06	0.00059674
										NC_015776.1	LOC100644864	carboxypeptidase Q	1979.11	0.975732	0.31024	3.14508	0.00166039	0.0234523
										NW_003566135.1	LOC100645662	endochitinase	2235.42	0.976087	0.330784	2.95082	0.00316928	0.0354919
										NC_015773.1	LOC100648993	aldose 1-epimerase isoform X1	8355.28	0.977536	0.341814	2.85984	0.00423851	0.0423771
										NC_015777.1	LOC110119181	uncharacterized protein LOC110119181 isoform X1	647.26	0.979943	0.334072	2.93333	0.00335351	0.0367352
										NC_015768.1	LOC100643768	intraflagellar transport protein 22 homolog	10.819	0.980208	0.271167	3.61478	0.000300603	0.00819066
										NC_015773.1	LOC100648528	rootletin isoform X1	560.945	0.984657	0.274972	3.58094	0.000342363	0.00880417
										NC_015772.1	LOC100643855	fibrillin-2	901.38	0.984908	0.322982	3.04942	0.00229283	0.0288327
										NC_015776.1	LOC100644270	protein brown-like isoform X2	331.2	0.993323	0.341476	2.90891	0.00362695	0.0383743
										NC_015773.1	LOC100642816	cytochrome P450 6k1	690.145	0.997616	0.31805	3.13667	0.00170881	0.0238826
										NC_015775.1	LOC100645960	protein APCDD1	63.2663	1.00165	0.261725	3.8271	0.000129663	0.00484535
										NC_015768.1	LOC100642637	lethal(2) giant larvae protein homolog 1 isoform X1	2499.97	1.00317	0.226874	4.42172	9.79179e-06	0.00107485
										NC_015772.1	LOC105666288	uncharacterized protein LOC105666288 isoform X2	99.732	1.00445	0.343802	2.9216	0.00348236	0.037561
										NC_015762.1	LOC100646614	sodium/potassium/calcium exchanger 3-like	254.833	1.0049	0.344441	2.91748	0.00352876	0.0378291
										NC_015765.1	LOC100648432	glutamine--fructose-6-phosphate aminotransferase [isomerizing] 2 isoform X2	2277.63	1.00751	0.266738	3.77716	0.000158626	0.00551691
										NC_015765.1	LOC100650804	LOW QUALITY PROTEIN: uncharacterized protein LOC100650804	122.273	1.00861	0.333106	3.02789	0.00246266	0.0303171
										NC_015763.1	LOC100651869	T-box protein 2	24.7636	1.01022	0.267366	3.7784	0.000157838	0.00551691
										NC_015769.1	LOC100648400	pleckstrin homology domain-containing family G member 5 isoform X2	1111.45	1.01063	0.28517	3.54395	0.000394185	0.00966029
										NC_015768.1	LOC100650242	protein artichoke	413.259	1.01156	0.293953	3.44124	0.000579046	0.0125297
										NC_015774.1	LOC110119815	uncharacterized protein LOC110119815	39.9262	1.01245	0.31717	3.19215	0.00141218	0.0214741
										NC_015774.1	LOC100645385	uncharacterized protein LOC100645385	60.1768	1.01292	0.339208	2.98612	0.00282538	0.0330454
										NC_015772.1	LOC100647986	ceramide glucosyltransferase isoform X1	600.096	1.01437	0.215314	4.71115	2.46328e-06	0.000431973
										NC_015777.1	LOC100651348	vascular endothelial growth factor receptor 3 isoform X1	320.086	1.02052	0.337728	3.02171	0.00251354	0.0306926
										NC_015767.1	LOC100644058	uncharacterized protein LOC100644058	2211.68	1.02098	0.329013	3.10316	0.00191465	0.0256822
										NC_015779.1	LOC100649479	sialin	976.489	1.02175	0.344849	2.9629	0.0030476	0.0344958
										NC_015765.1	LOC110119248	uncharacterized protein LOC110119248	6.10458	1.02582	0.325681	3.14975	0.00163408	0.0233466
										NW_003570857.1	LOC100645549	sodium-independent sulfate anion transporter	48.3182	1.02627	0.307941	3.33268	0.00086015	0.0159022
										NC_015768.1	LOC100645408	uncharacterized protein LOC100645408	397.46	1.03011	0.332821	3.09509	0.0019675	0.0260799
										NC_015764.1	LOC100642719	myosin-IB	3699.26	1.0313	0.294479	3.50212	0.000461567	0.0107136
										NC_015768.1	LOC100647100	esterase FE4	970.108	1.03372	0.280265	3.68838	0.000225689	0.00685506
										NC_015779.1	LOC100644949	sphingolipid delta(4)-desaturase DES1	899.724	1.03435	0.277259	3.73062	0.00019101	0.00612808
										NC_015778.1	LOC100645224	CD63 antigen	2380.27	1.0347	0.262504	3.94165	8.09219e-05	0.00362385
										NC_015778.1	LOC100651025	septin-2 isoform X2	256.33	1.03691	0.313047	3.31232	0.000925263	0.0166261
										NC_015772.1	LOC105666304	pre-mRNA-splicing factor CWC22 homolog	31.4087	1.03939	0.268589	3.86984	0.000108908	0.00436379
										NC_015764.1	LOC100651948	calcium and integrin-binding family member 3 isoform X1	251.765	1.04122	0.339206	3.06959	0.00214353	0.0276273
										NC_015770.1	LOC100645839	MFS-type transporter SLC18B1	323.906	1.04178	0.317205	3.28424	0.00102259	0.0176657
										NC_015775.1	LOC105666454	uncharacterized protein LOC105666454	1.93145	1.04238	0.324902	3.20828	0.00133534	0.0206938
										NC_015768.1	LOC100649996	uncharacterized protein LOC100649996	2144.7	1.04489	0.307553	3.39742	0.000680238	0.0138541
										NC_015778.1	LOC100650224	LOW QUALITY PROTEIN: DC-STAMP domain-containing protein 1	1063.89	1.04567	0.332482	3.14505	0.00166059	0.0234523
										NC_015775.1	LOC105666458	uncharacterized protein LOC105666458	34.8171	1.04721	0.342994	3.05315	0.00226452	0.0286155
										NC_015770.1	LOC105666029	putative zinc finger protein 702	47.2122	1.04887	0.300909	3.48566	0.000490927	0.0111495
										NC_015772.1	LOC100642615	uncharacterized protein LOC100642615	33.8457	1.04897	0.238603	4.39631	1.10107e-05	0.00116031
										NC_015774.1	LOC105666428	uncharacterized protein LOC105666428	2.66166	1.04957	0.341894	3.06987	0.0021415	0.0276273
										NC_015762.1	LOC100652269	palmitoleoyl-protein carboxylesterase NOTUM	15.6679	1.05101	0.314639	3.34038	0.000836642	0.0156321
										NC_015776.1	LOC100644782	protein Skeletor, isoforms B/C	124.575	1.05357	0.276206	3.81446	0.000136482	0.00494144
										NW_003566153.1	LOC105666888	uncharacterized protein LOC105666888	11.4085	1.05579	0.333996	3.16108	0.00157186	0.0229254
										NC_015776.1	LOC100644982	chymotrypsin inhibitor	5900.06	1.05632	0.345294	3.05919	0.00221933	0.0283452
										NC_015772.1	LOC100647390	protein spaetzle-like isoform X1	1.63392	1.05982	0.335211	3.16166	0.00156873	0.0229254
										NC_015768.1	LOC100647579	LOW QUALITY PROTEIN: facilitated trehalose transporter Tret1	82.2232	1.06063	0.344151	3.08188	0.00205698	0.0269392
										NC_015768.1	LOC100647810	uncharacterized protein LOC100647810 isoform X2	338.715	1.06073	0.293455	3.61461	0.000300796	0.00819066
										NC_015765.1	LOC100643480	putative serine/threonine-protein kinase C05D10.2 isoform X1	65.5389	1.06091	0.324293	3.27145	0.00106996	0.0182447
										NC_015771.1	LOC110119632	uncharacterized protein LOC110119632	39.5058	1.06178	0.335663	3.16324	0.00156024	0.0228675
										NW_003567831.1	LOC100649282	CD63 antigen-like	1521.66	1.06221	0.27049	3.927	8.60109e-05	0.00377659
										NC_015770.1	LOC100647344	inositol monophosphatase 3 isoform X1	787.773	1.06323	0.319238	3.33052	0.000866831	0.0159175
										NC_015774.1	LOC100645174	protein drumstick isoform X1	130.661	1.06575	0.326207	3.2671	0.00108657	0.0184088
										NC_015768.1	LOC100650203	heat shock 70 kDa protein cognate 4 isoform X1	69.7001	1.06596	0.327964	3.25024	0.00115309	0.0189784
										NC_015776.1	LOC100643864	uncharacterized protein LOC100643864	398.886	1.06883	0.267933	3.98917	6.63049e-05	0.00332085
										NC_015776.1	LOC105666585	uncharacterized protein LOC105666585	470.592	1.06942	0.336472	3.17834	0.00148119	0.0222031
										NC_015776.1	LOC100644579	titin homolog	6.20371	1.08145	0.287979	3.75532	0.000173121	0.00581003
										NC_015769.1	LOC100646418	leucine-rich repeat-containing protein C10orf11 isoform X2	2443.92	1.08234	0.2643	4.09512	4.21958e-05	0.00260035
										NC_015766.1	LOC100645830	myosin-IA	1592.4	1.08348	0.26001	4.16706	3.08555e-05	0.0021677
										NC_015774.1	LOC105666399	protein regulator of cytokinesis 1 isoform X1	246.164	1.08457	0.333597	3.25115	0.0011494	0.0189784
										NC_015763.1	LOC100643558	uncharacterized protein LOC100643558	26.7404	1.0858	0.312156	3.47839	0.000504437	0.0113828
										NC_015774.1	LOC100651417	peptidoglycan recognition protein	4772.98	1.08726	0.323565	3.36025	0.000778712	0.0149746
										NC_015770.1	LOC100650964	uncharacterized protein LOC100650964	2024.67	1.08944	0.330891	3.29244	0.000993232	0.0173577
										NW_003565995.1	LOC105666814	uncharacterized protein LOC105666814	49.298	1.08979	0.290788	3.74772	0.000178449	0.00588812
										NC_015766.1	LOC100651599	cilia- and flagella-associated protein 57	18.1838	1.09424	0.332219	3.29373	0.000988667	0.0173066
										NC_015768.1	LOC100649452	uncharacterized protein LOC100649452	9.65049	1.09651	0.251592	4.3583	1.31077e-05	0.00124256
										NC_015765.1	LOC100651194	protein bark beetle	1709.08	1.09779	0.242956	4.51849	6.22812e-06	0.000810057
										NC_015770.1	LOC100648138	homeobox protein Nkx-2.2a isoform X1	677.481	1.10036	0.33981	3.23817	0.00120298	0.0194732
										NC_015768.1	LOC110119407	arginine/serine-rich protein PNISR-like isoform X1	6.40616	1.10102	0.311686	3.53246	0.000411705	0.0100142
										NC_015768.1	LOC105665976	dynein light chain 1, axonemal	1.74452	1.10212	0.342975	3.21342	0.00131164	0.0204772
										NC_015768.1	LOC100642368	neuropeptides capa receptor isoform X1	346.402	1.1024	0.224155	4.91802	8.74246e-07	0.000260191
										NC_015773.1	LOC110119748	uncharacterized protein LOC110119748	2.56783	1.10506	0.343848	3.21381	0.00130987	0.0204772
										NC_015770.1	LOC100643897	uncharacterized protein DDB_G0271670-like	125.732	1.10626	0.333166	3.32046	0.000898699	0.0162444
										NC_015772.1	LOC100642344	LOW QUALITY PROTEIN: UDP-N-acetylhexosamine pyrophosphorylase	1006.19	1.10696	0.272267	4.06572	4.78853e-05	0.00271299
										NC_015763.1	LOC100648236	uncharacterized protein LOC100648236	85.9082	1.10786	0.261225	4.24101	2.22512e-05	0.00180372
										NC_015765.1	LOC100643034	short neuropeptide F	127.707	1.11433	0.339366	3.28357	0.001025	0.0176782
										NC_015762.1	LOC100645741	high affinity copper uptake protein 1	328.206	1.11512	0.279662	3.98738	6.68077e-05	0.00332085
										NW_003566548.1	LOC100648041	aminopeptidase N	6.43936	1.11781	0.331039	3.37668	0.000733656	0.0145106
										NC_015764.1	LOC100648126	angiotensin-converting enzyme	14314.2	1.11838	0.287968	3.88369	0.000102882	0.00421856
										NC_015769.1	LOC100645051	protein slit isoform X1	310.136	1.11841	0.282668	3.95662	7.60182e-05	0.00354095
										NC_015774.1	LOC100644939	uncharacterized protein LOC100644939	226.157	1.11847	0.292622	3.82222	0.000132255	0.00487601
										NC_015774.1	LOC100651894	uncharacterized protein LOC100651894	10.1504	1.1207	0.303443	3.69327	0.000221392	0.00680184
										NC_015768.1	LOC100649771	forkhead box protein A4-A-like	30.0121	1.12483	0.31108	3.61588	0.000299334	0.00819066
										NC_015765.1	LOC100643522	sialin isoform X2	337.551	1.12748	0.327915	3.43833	0.00058531	0.0125736
										NC_015774.1	LOC105666401	uncharacterized protein LOC105666401	536.102	1.12793	0.335394	3.36299	0.000771045	0.0148868
										NC_015770.1	LOC100652285	uncharacterized protein LOC100652285	388.815	1.13212	0.344235	3.28879	0.00100621	0.0175263
										NC_015772.1	LOC100647545	uncharacterized protein LOC100647545	608.944	1.13271	0.340039	3.3311	0.000865027	0.0159175
										NC_015764.1	LOC100649325	monocarboxylate transporter 9 isoform X1	487.768	1.13727	0.344601	3.30026	0.000965944	0.0170219
										NW_003569164.1	LOC100652147	alcohol dehydrogenase	1182.07	1.14749	0.301517	3.80573	0.000141387	0.00505062
										NC_015772.1	LOC100649665	sodium-independent sulfate anion transporter isoform X1	424.099	1.15019	0.293133	3.92379	8.71674e-05	0.0038115
										NW_003565870.1	LOC100643267	serine proteinase stubble-like	3.13858	1.15073	0.341693	3.36772	0.000757938	0.0147637
										NC_015768.1	LOC105665920	uncharacterized protein LOC105665920	41.5735	1.15106	0.250648	4.59235	4.38289e-06	0.000624147
										NC_015764.1	LOC100647178	LOW QUALITY PROTEIN: venom acid phosphatase Acph-1	291.929	1.15191	0.334446	3.44424	0.000572663	0.0124684
										NC_015775.1	LOC105666484	uncharacterized protein LOC105666484	27.6162	1.15387	0.337145	3.42249	0.000620508	0.0130043
										NC_015769.1	LOC100646149	uncharacterized protein LOC100646149	1503.87	1.15486	0.259577	4.44901	8.62675e-06	0.000977513
										NC_015762.1	LOC100646280	uncharacterized protein LOC100646280	165.929	1.15496	0.297119	3.88721	0.000101405	0.00420859
										NC_015771.1	LOC100649937	uncharacterized protein LOC100649937	2039.23	1.15766	0.344245	3.36289	0.000771321	0.0148868
										NC_015775.1	LOC100645691	uncharacterized protein LOC100645691 isoform X2	43.3351	1.16037	0.338498	3.428	0.000608046	0.0129185
										NC_015762.1	LOC100646052	sodium/potassium/calcium exchanger 4 isoform X1	682.532	1.1641	0.341474	3.40905	0.000651886	0.0134434
										NC_015768.1	LOC100652041	uncharacterized protein LOC100652041 isoform X1	155.738	1.1653	0.31377	3.71387	0.000204116	0.00636383
										NC_015774.1	LOC105666398	uncharacterized protein LOC105666398	3.256	1.17165	0.33855	3.46077	0.000538629	0.0119245
										NC_015764.1	LOC100647804	uncharacterized protein LOC100647804	23.1063	1.1726	0.332807	3.52338	0.00042608	0.0101553
										NC_015768.1	LOC105665882	uncharacterized protein LOC105665882	30.2789	1.17409	0.28592	4.10634	4.01983e-05	0.00252148
										NC_015774.1	LOC100642973	pro-resilin	33.6217	1.17501	0.280344	4.19131	2.7735e-05	0.00208917
										NC_015772.1	LOC100646233	LOW QUALITY PROTEIN: ABC transporter G family member 3	280.719	1.17526	0.301562	3.89726	9.7287e-05	0.00410766
										NC_015776.1	LOC100647198	LOW QUALITY PROTEIN: ornithine aminotransferase, mitochondrial	757.865	1.17806	0.335897	3.5072	0.000452843	0.0105811
										NC_015764.1	LOC100651596	venom acid phosphatase Acph-1	184.996	1.17823	0.32992	3.57127	0.000355248	0.00899905
										NW_003565426.1	LOC100649040	uncharacterized protein LOC100649040 isoform X2	2999.83	1.18215	0.290144	4.07436	4.61401e-05	0.00265696
										NC_015772.1	LOC100647512	uncharacterized protein LOC100647512 isoform X1	3045.45	1.18407	0.338165	3.50148	0.000462689	0.0107161
										NC_015764.1	LOC100651241	tetraspanin-2A	1022.8	1.18627	0.337256	3.51743	0.000435746	0.0102727
										NW_003565557.1	LOC100646084	fatty acid 2-hydroxylase	70.7726	1.1894	0.339317	3.50527	0.000456145	0.0106245
										NW_003565883.1	LOC105666797	probable G-protein coupled receptor Mth-like 3	60.6294	1.19562	0.334865	3.57045	0.000356365	0.0090057
										NC_015768.1	LOC100647064	toll-like receptor 6	454.671	1.19746	0.299215	4.00201	6.28056e-05	0.00328332
										NC_015765.1	LOC100644394	POU domain, class 2, transcription factor 1 isoform X1	261.948	1.21285	0.344217	3.52351	0.000425871	0.0101553
										NW_003566517.1	LOC100644199	tenascin	973.632	1.21358	0.344677	3.52091	0.000430067	0.0101615
										NC_015773.1	LOC100650573	membrane metallo-endopeptidase-like 1 isoform X1	916.262	1.21672	0.337164	3.60868	0.000307759	0.00831581
										NC_015778.1	LOC100646807	nose resistant to fluoxetine protein 6	296.497	1.21809	0.343383	3.54733	0.000389153	0.00958154
										NC_015765.1	LOC100642198	glycoprotein 3-alpha-L-fucosyltransferase A isoform X1	102.578	1.2217	0.301328	4.05437	5.02693e-05	0.00280284
										NC_015768.1	LOC100647147	LOW QUALITY PROTEIN: dynein heavy chain 6, axonemal	149.862	1.22249	0.30821	3.96641	7.29637e-05	0.00351993
										NW_003566135.1	LOC100651109	trypsin 3A1-like	5.4816	1.22405	0.338209	3.6192	0.000295516	0.00817362
										NC_015777.1	LOC100650380	hexamerin	6405.07	1.22786	0.326518	3.76047	0.000169597	0.00574665
										NW_003566135.1	LOC100647524	uncharacterized protein LOC100647524	1368.95	1.23313	0.337302	3.65586	0.000256323	0.00746087
										NC_015774.1	LOC100642383	lipoma HMGIC fusion partner-like 2 protein	395.241	1.23543	0.293413	4.21053	2.54774e-05	0.00196675
										NC_015772.1	LOC100646552	allergen Cr-PI-like isoform X1	9.97333	1.23606	0.344685	3.58604	0.000335731	0.00880084
										NC_015776.1	LOC100652258	aldose reductase isoform X1	2286.38	1.23727	0.34526	3.58358	0.000338911	0.00880417
										NC_015766.1	LOC100645832	uncharacterized protein LOC100645832 isoform X2	42.9385	1.23969	0.306921	4.03912	5.36532e-05	0.00294478
										NC_015771.1	LOC105666141	15-hydroxyprostaglandin dehydrogenase [NAD(+)]	1489.46	1.24065	0.30326	4.09104	4.29438e-05	0.00263105
										NC_015768.1	LOC100643609	ninjurin-1	205.928	1.24139	0.345157	3.59661	0.000322395	0.0085793
										NC_015765.1	LOC100647215	coronin-2B isoform X1	1923.19	1.24994	0.266427	4.69149	2.71217e-06	0.000453665
										NC_015770.1	LOC100651925	transmembrane protein 189	364.902	1.25473	0.277438	4.52255	6.10988e-06	0.000810057
										NC_015773.1	LOC100648222	23 kDa integral membrane protein	467.832	1.255	0.314179	3.99453	6.48218e-05	0.00332085
										NC_015772.1	LOC100644974	LOW QUALITY PROTEIN: probable multidrug resistance-associated protein lethal(2)03659	4275.42	1.25528	0.266829	4.70442	2.54585e-06	0.000432713
										NC_015768.1	LOC100647696	facilitated trehalose transporter Tret1	159.975	1.25626	0.295839	4.24642	2.17209e-05	0.00177438
										NC_015776.1	LOC100650787	tachykinin-like peptides receptor 99D	210.884	1.26344	0.286583	4.40865	1.04015e-05	0.00111848
										NW_003565528.1	LOC100649831	zinc carboxypeptidase	47451.9	1.26564	0.342979	3.69012	0.000224147	0.00685506
										NC_015775.1	LOC100647822	putative inorganic phosphate cotransporter isoform X1	1766.57	1.2658	0.310276	4.07958	4.51164e-05	0.00264743
										NC_015773.1	LOC100646002	organic cation transporter protein isoform X1	452.789	1.26667	0.342696	3.69619	0.000218861	0.00674374
										NC_015770.1	LOC110119582	gastrula zinc finger protein XlCGF8.2DB-like	35.5344	1.2813	0.292078	4.38683	1.15015e-05	0.00118964
										NW_003565933.1	LOC100646810	uridine phosphorylase 1	4455.1	1.28223	0.254355	5.04112	4.62821e-07	0.000211181
										NC_015772.1	LOC100643252	phospholipid scramblase 2 isoform X1	567.466	1.28727	0.345093	3.73021	0.000191321	0.00612808
										NC_015764.1	LOC100647493	achaete-scute complex protein T3-like	4.70292	1.28738	0.335266	3.83987	0.0001231	0.0047001
										NC_015775.1	LOC100647354	uncharacterized protein LOC100647354	1243.59	1.29882	0.344494	3.77024	0.000163088	0.00561053
										NC_015762.1	LOC100642913	myophilin isoform X2	6027.06	1.30827	0.273081	4.79079	1.66129e-06	0.000371176
										NC_015776.1	LOC100644461	proclotting enzyme	6.22504	1.3112	0.343079	3.82185	0.000132456	0.00487601
										NC_015762.1	LOC100642675	pro-corazonin	2.48279	1.32655	0.342768	3.87012	0.000108783	0.00436379
										NC_015774.1	LOC100644575	peptidyl-prolyl cis-trans isomerase 6	5.64612	1.33019	0.345247	3.85286	0.000116745	0.004523
										NC_015775.1	LOC100646078	trehalase	26010.3	1.33103	0.336743	3.95267	7.7284e-05	0.00354095
										NC_015768.1	LOC100649093	b(0,+)-type amino acid transporter 1 isoform X2	193.48	1.3311	0.265244	5.0184	5.21038e-07	0.000211181
										NC_015769.1	LOC100648558	allatostatins	44.5748	1.33494	0.324897	4.10882	3.97688e-05	0.00251706
										NC_015771.1	LOC100642851	uncharacterized protein LOC100642851 isoform X1	397.151	1.33507	0.272515	4.89906	9.62939e-07	0.000260191
										NW_003565404.1	LOC100647827	fibrillin-1	1180.11	1.3351	0.344181	3.87907	0.000104858	0.00424999
										NC_015769.1	LOC110119508	uncharacterized protein LOC110119508	16.3999	1.33866	0.269925	4.95936	7.07264e-07	0.000241266
										NC_015773.1	LOC100645343	putative fatty acyl-CoA reductase CG5065	1156.52	1.34433	0.328785	4.08879	4.33632e-05	0.0026414
										NC_015763.1	LOC100642438	uncharacterized protein LOC100642438	56.5761	1.34496	0.299806	4.4861	7.25401e-06	0.000854864
										NC_015775.1	LOC100645608	protein snakeskin	2095.12	1.34538	0.345247	3.89686	9.74487e-05	0.00410766
										NC_015763.1	LOC105667100	uncharacterized protein LOC105667100	62.4303	1.35202	0.331521	4.07823	4.53796e-05	0.00264743
										NC_015770.1	LOC100652243	innexin inx2	3522.32	1.35552	0.286671	4.72848	2.26209e-06	0.00041821
										NC_015775.1	LOC100648912	prominin-like protein isoform X4	628.641	1.35797	0.283222	4.79473	1.62896e-06	0.000371176
										NC_015772.1	LOC105666199	orcokinin peptides isoform X1	214.371	1.36158	0.340266	4.00152	6.2937e-05	0.00328332
										NC_015767.1	LOC100647024	LOW QUALITY PROTEIN: phospholipid-transporting ATPase ID	1497.64	1.36165	0.255745	5.32426	1.01363e-07	8.21663e-05
										NC_015770.1	LOC100650001	forkhead box protein D3-like	137.093	1.36218	0.344557	3.95341	7.7044e-05	0.00354095
										NC_015772.1	LOC100644900	E3 ubiquitin-protein ligase MARCH2	54.6778	1.36618	0.330806	4.12986	3.62991e-05	0.00240578
										NC_015768.1	LOC100642208	uncharacterized protein LOC100642208	16.085	1.36865	0.312794	4.37557	1.21114e-05	0.00119817
										NC_015770.1	LOC100651840	uncharacterized protein LOC100651840	32.7159	1.36891	0.328794	4.16342	3.13522e-05	0.00217144
										NC_015771.1	LOC100652127	solute carrier organic anion transporter family member 1A5 isoform X1	606.454	1.3708	0.345265	3.97029	7.17859e-05	0.00348608
										NC_015770.1	LOC100648867	uncharacterized protein LOC100648867	26.0364	1.37161	0.319081	4.29861	1.71872e-05	0.00150932
										NC_015767.1	LOC100648940	uncharacterized protein LOC100648940	1223.94	1.37944	0.278187	4.95868	7.09739e-07	0.000241266
										NC_015774.1	LOC100644940	venom peptide isomerase heavy chain-like	5.66194	1.38155	0.338796	4.07782	4.54608e-05	0.00264743
										NC_015773.1	LOC100643857	caspase-1	215.087	1.38349	0.335672	4.12155	3.76328e-05	0.00244799
										NC_015764.1	LOC100643561	G-protein coupled receptor Mth2	168.611	1.3935	0.281595	4.94862	7.47428e-07	0.000243889
										NC_015776.1	LOC100644037	uncharacterized protein LOC100644037 isoform X1	1354.38	1.39532	0.245961	5.67293	1.40377e-08	2.46721e-05
										NW_003566296.1	LOC100649983	uncharacterized protein LOC100649983	991.886	1.39823	0.343365	4.07213	4.65847e-05	0.00266798
										NC_015770.1	LOC100650207	silk gland factor 1	80.6348	1.41266	0.301569	4.68437	2.80821e-06	0.000462389
										NW_003566135.1	LOC100651231	trypsin-7-like	37.5275	1.41477	0.345213	4.09825	4.16281e-05	0.00259572
										NC_015772.1	LOC100651256	uncharacterized protein LOC100651256 isoform X1	6.93143	1.4273	0.344564	4.14235	3.43762e-05	0.00233714
										NC_015776.1	LOC100646964	ornithine aminotransferase, mitochondrial	134.934	1.42765	0.339132	4.20972	2.55689e-05	0.00196675
										NC_015772.1	LOC100644856	uncharacterized protein LOC100644856 isoform X2	651.777	1.43953	0.345243	4.16961	3.05122e-05	0.00216651
										NC_015762.1	LOC100648386	uncharacterized protein LOC100648386	544.143	1.44185	0.320912	4.49299	7.02299e-06	0.000854864
										NC_015772.1	LOC100643171	glucose dehydrogenase [FAD, quinone]	494.863	1.45984	0.333802	4.37336	1.22346e-05	0.00119817
										NC_015770.1	LOC100647503	LOW QUALITY PROTEIN: Niemann-Pick type protein homolog 1B	625.601	1.46689	0.344937	4.25262	2.11281e-05	0.00175334
										NC_015768.1	LOC100648476	G-protein coupled receptor Mth2	442.248	1.47599	0.315525	4.67788	2.89858e-06	0.000469927
										NC_015768.1	LOC100650643	lipopolysaccharide-induced tumor necrosis factor-alpha factor homolog	698.189	1.47833	0.33616	4.3977	1.09404e-05	0.00116031
										NC_015765.1	LOC100648781	pituitary homeobox x isoform X1	122.926	1.48151	0.344436	4.30128	1.69816e-05	0.0015038
										NC_015776.1	LOC100643465	urea transporter 1	149.766	1.48891	0.340668	4.37055	1.23933e-05	0.00119817
										NC_015768.1	LOC100643891	zinc carboxypeptidase	146.985	1.49824	0.34529	4.33908	1.43081e-05	0.00131112
										NC_015777.1	LOC100649395	elongation of very long chain fatty acids protein 6	895.655	1.52296	0.345207	4.41173	1.02546e-05	0.00111405
										NC_015763.1	LOC100650836	uncharacterized protein LOC100650836	759.037	1.53675	0.313372	4.90393	9.39396e-07	0.000260191
										NC_015776.1	LOC100647199	sulfotransferase 4A1-like	11.0042	1.53746	0.345302	4.45249	8.48792e-06	0.000972236
										NC_015771.1	LOC100643702	choline transporter-like protein 1	2605.71	1.54398	0.332045	4.64992	3.32066e-06	0.000519645
										NC_015771.1	LOC100650330	transcription factor GATA-6 isoform X1	1070.71	1.55245	0.344771	4.50285	6.70481e-06	0.000842244
										NC_015764.1	LOC100647840	diuretic hormone receptor isoform X2	412.69	1.55331	0.32681	4.75294	2.00484e-06	0.000391241
										NC_015765.1	LOC100644249	uncharacterized protein LOC100644249	231.128	1.59924	0.33291	4.80384	1.55654e-06	0.000371176
										NC_015767.1	LOC100643931	zinc transporter ZIP3	881.143	1.63828	0.322856	5.07433	3.88865e-07	0.000204893
										NC_015763.1	LOC100651631	uncharacterized protein LOC100651631	71.8838	1.76837	0.301084	5.87333	4.27126e-09	1.16014e-05
										NC_015775.1	LOC105666468	tachykinin-like peptides receptor 86C isoform X1	4.31667	1.81117	0.336593	5.38089	7.41169e-08	7.30791e-05
										NC_015777.1	LOC100647241	lipase 3	269.596	1.82851	0.345093	5.29859	1.167e-07	8.78418e-05
										NC_015774.1	LOC105666417	balbiani ring protein 3	131.964	2.13458	0.340599	6.26712	3.67797e-10	3.87584e-06
