# Supplementary material for: Temperature and livestock grazing trigger transcriptome responses in bumblebees along an elevational gradient
Source: iScience. 2022 Sep 22;25(10):105175. doi: 10.1016/j.isci.2022.105175 (PMC9530833; doi:10.1016/j.isci.2022.105175)
Supplement: Table S8. Overview of differently significant regulated KEGG pathways under low and high sampling temperature during sampling in lowland, related to Figure 4B [file mmc9.xlsx]

## Sheet: Supplementary Table S8
Supplementary Table S8: Overview of differently significant regulated KEGG pathways under low and high sampling temperature during sampling in lowland (Related to Figure 4B)
significant upregulated KEGG pathways high temperature during sampling vs. low temperature durin sampling in lowland
ID	Description	setSize	enrichmentScore	NES	pvalue	p.adjust	qvalues	rank	leading_edge	core_enrichment
bter04142	Lysosome	87	0.498361	1.84256	0.001466	0.071111	0.062155	1472	tags=30%, list=14%, signal=26%	100647241/100650643/100647503/100649282/100645224/100649479/100644255/100650715/100646691/100647854/100647993/100646782/100651586/100646343/100647216/100651423/100649878/100646562/100651480/100651097/100652035/100649382/100647958/100650737/100646695/100643871
bter00510	N-Glycan biosynthesis	35	0.581347	1.83099	0.001642	0.071111	0.062155	2475	tags=63%, list=23%, signal=48%	105666302/105666025/100650853/100644277/100643573/100648794/100648117/100642493/100647219/100647725/100648186/100651652/100651817/100643648/100642267/100643712/100648217/100642495/100644473/100647181/100647541/100645372
bter00520	Amino sugar and nucleotide sugar metabolism	44	0.555266	1.81629	0.003175	0.071111	0.062155	2064	tags=45%, list=20%, signal=37%	100647512/100642344/100648432/100645662/100647854/100651058/100643826/100651910/100645883/100647034/100650437/100651214/100645463/100647339/100642996/100642223/100652226/100649426/100651781/100647338
bter00600	Sphingolipid metabolism	24	0.671749	1.90274	0.005119	0.082902	0.072461	1727	tags=54%, list=16%, signal=45%	100644949/100647986/100651425/100651442/100648282/100651586/100647336/100649418/100651097/100645226/100651854/100643871/100650450
significant upregulated KEGG pathways low temperature during sampling vs. high temperature durin sampling in lowland
ID	Description	setSize	enrichmentScore	NES	pvalue	p.adjust	qvalues	rank	leading_edge	core_enrichment
bter00020	Citrate cycle (TCA cycle)	37	-0.49385	-1.69636	0.002833	0.071111	0.062155	2150	tags=54%, list=20%, signal=43%	100645621/100647240/100645547/100644233/100650740/100651798/100646187/100643255/100650758/100646150/100647436/100651051/100646694/100645344/100644194/100645849/100647849/100642724/100646786
bter01200	Carbon metabolism	98	-0.35935	-1.50188	0.003145	0.071111	0.062155	2467	tags=43%, list=23%, signal=33%	100644825/100643097/100645172/100644253/100644228/100648453/100645621/100647240/100648830/100651143/100645547/100650674/100644233/100650740/100648955/100651798/100646187/100648375/100643255/100648266/100648124/100650758/100646150/100646701/100647436/100646763/100651051/100646694/100652056/100645344/100644194/100643996/100645849/100647849/100645443/100648793/100642724/100646786/100642264/100644742…
bter01230	Biosynthesis of amino acids	49	-0.43236	-1.56479	0.005181	0.082902	0.072461	2467	tags=47%, list=23%, signal=36%	100643097/100644951/100645172/100644253/100648453/100648830/100651143/100648506/100644233/100645240/100648266/100645782/100646763/100651051/100646694/100645344/100645849/100645443/100648793/100642724/100652183/100650566
