# Supplementary material for: Temperature and livestock grazing trigger transcriptome responses in bumblebees along an elevational gradient
Source: iScience. 2022 Sep 22;25(10):105175. doi: 10.1016/j.isci.2022.105175 (PMC9530833; doi:10.1016/j.isci.2022.105175)
Supplement: Table S9. Overview of differently significant regulated genes under livestock grazing vs without livestock, related to Figure 6A [file mmc10.xlsx]

## Sheet: Supplementary Table S9
Supplementary Table S9: Overview of differently significant regulated genes under livestock grazing vs. without livestock (Related to Figure 6A)
significant upregulated genes livestock grazing vs. without livestock										significant downregulated genes livestock grazing vs. without livestock
Chr	gene	description	baseMean	log2FoldChange	lfcSE	stat	pvalue	padj		Chr	gene	description	baseMean	log2FoldChange	lfcSE	stat	pvalue	padj
NC_015777.1	LOC100649715	mucin-5AC isoform X1	110.81	1.0113	0.168987	5.9845	2.17053e-09	2.29403e-05		NC_015771.1	LOC100647109	tachykinin-like peptides receptor 86C isoform X1	71.0001	-0.509589	0.116257	-4.38331	1.1689e-05	0.0105511
NC_015772.1	LOC100649549	mucin-5AC isoform X1	70.0638	0.910994	0.170387	5.34661	8.96169e-08	0.000473581		NC_015763.1	LOC100644632	solute carrier family 41 member 1	1219.77	-0.524857	0.144182	-3.64023	0.00027239	0.0429679
NC_015775.1	LOC100643861	uncharacterized protein LOC100643861	18.4354	0.804714	0.160404	5.01679	5.2543e-07	0.00138832		NC_015771.1	LOC100645414	B-cell lymphoma/leukemia 11A	180.924	-0.525447	0.14814	-3.54696	0.000389699	0.0496232
NC_015766.1	LOC105665786	chymotrypsin-2	257.807	0.712667	0.169969	4.19292	2.75382e-05	0.0144622		NC_015776.1	LOC100648883	carbonic anhydrase 2	1477.2	-0.527706	0.138188	-3.81876	0.000134126	0.0318917
NC_015767.1	LOC110119328	uncharacterized protein LOC110119328	37.9541	0.703345	0.167483	4.19949	2.67517e-05	0.0144622		NC_015764.1	LOC100645518	nose resistant to fluoxetine protein 6	723.884	-0.528247	0.134829	-3.91789	8.93276e-05	0.0286092
NC_015775.1	LOC100645774	toll-like receptor Tollo isoform X1	16.4432	0.676693	0.16752	4.03947	5.35729e-05	0.0226485		NC_015766.1	LOC100642958	uncharacterized protein LOC100642958 isoform X1	3483.8	-0.529464	0.121423	-4.36048	1.2978e-05	0.0105511
NC_015770.1	LOC105666103	uncharacterized protein LOC105666103	49.1845	0.669794	0.166444	4.02415	5.71811e-05	0.0232441		NC_015765.1	LOC100652228	uncharacterized protein LOC100652228	192.698	-0.551454	0.143064	-3.85461	0.000115915	0.0318917
NC_015765.1	LOC100644635	chorion peroxidase isoform X1	13.5032	0.66464	0.166859	3.98325	6.79784e-05	0.0245239		NC_015765.1	LOC100652227	proline dehydrogenase 1, mitochondrial	1765.28	-0.553884	0.148809	-3.72211	0.000197568	0.0349267
NC_015772.1	LOC100652047	uncharacterized protein LOC100652047 isoform X1	481.117	0.654914	0.170328	3.84502	0.000120543	0.0318917		NC_015771.1	LOC100642374	uncharacterized protein LOC100642374 isoform X1	570.75	-0.557157	0.127594	-4.36664	1.26172e-05	0.0105511
NC_015768.1	LOC100647502	uncharacterized protein LOC100647502	67.7153	0.644024	0.158703	4.05804	4.94865e-05	0.0217926		NC_015764.1	LOC100650394	nose resistant to fluoxetine protein 6 isoform X1	211.572	-0.559267	0.139968	-3.99568	6.4508e-05	0.0243495
NC_015763.1	LOC100652307	serine-rich adhesin for platelets isoform X1	29.1344	0.635874	0.170023	3.73993	0.000184074	0.0341313		NC_015772.1	LOC100648950	cytochrome b5 isoform X3	266.038	-0.560178	0.147223	-3.80497	0.000141821	0.0318917
NC_015776.1	LOC100643957	proline-rich protein 4	416.927	0.62848	0.162978	3.85623	0.00011515	0.0318917		NC_015763.1	LOC110120263	uncharacterized protein LOC110120263 isoform X1	22.3938	-0.579162	0.163027	-3.55256	0.000381503	0.049172
NC_015762.1	LOC100649911	uncharacterized protein LOC100649911	645.773	0.617291	0.155191	3.97761	6.9611e-05	0.0245239		NC_015763.1	LOC100647958	arylsulfatase J	670.784	-0.582732	0.159533	-3.65274	0.000259458	0.0415487
NC_015767.1	LOC100631053	kunitz-type serine protease inhibitor Bt-KTI	55626.7	0.610638	0.162395	3.7602	0.000169776	0.0331196		NC_015770.1	LOC100650001	forkhead box protein D3-like	109.044	-0.586665	0.16483	-3.55921	0.000371967	0.0491415
NC_015775.1	LOC100648070	enhancer of split mbeta protein-like	274.253	0.608804	0.154812	3.93254	8.40524e-05	0.0277609		NC_015772.1	LOC100649741	synaptic vesicle glycoprotein 2B	3128.98	-0.595876	0.156325	-3.81178	0.000137967	0.0318917
NC_015765.1	LOC100643480	putative serine/threonine-protein kinase C05D10.2 isoform X1	41.9383	0.603918	0.162291	3.7212	0.000198278	0.0349267		NC_015764.1	LOC100644009	cytochrome P450 315a1, mitochondrial	232.221	-0.600836	0.166355	-3.61176	0.000304126	0.0452719
NC_015765.1	LOC100644011	uncharacterized protein LOC100644011 isoform X1	95.8958	0.602091	0.167258	3.59977	0.000318496	0.0456862		NW_003566504.1	LOC110120234	nose resistant to fluoxetine protein 6-like	2.26231	-0.60328	0.156961	-3.8435	0.000121292	0.0318917
NC_015763.1	LOC100643109	endocuticle structural glycoprotein SgAbd-4	100.583	0.571934	0.149494	3.82579	0.000130353	0.0318917		NC_015764.1	LOC100645237	tyrosine decarboxylase	11.0919	-0.610633	0.14597	-4.18326	2.87355e-05	0.0144622
NC_015771.1	LOC100645840	vascular endothelial growth factor A-A	21.7192	0.552014	0.150569	3.6662	0.000246186	0.0410819		NC_015763.1	LOC100649614	LOW QUALITY PROTEIN: uncharacterized protein LOC100649614	115.606	-0.611871	0.154136	-3.96969	7.19647e-05	0.0245353
NC_015771.1	LOC100643538	cytochrome c1, heme protein, mitochondrial	3902.71	0.529039	0.140638	3.76171	0.000168754	0.0331196		NC_015764.1	LOC100649919	nose resistant to fluoxetine protein 6 isoform X1	328.542	-0.617772	0.134747	-4.58468	4.54684e-06	0.00686507
										NC_015775.1	LOC100646078	trehalase	26415.7	-0.618714	0.170398	-3.63099	0.000282341	0.0432473
										NW_003565557.1	LOC100644985	ATP-binding cassette sub-family G member 1 isoform X1	2890.84	-0.629249	0.133486	-4.71396	2.42946e-06	0.00495434
										NC_015764.1	LOC100644360	nose resistant to fluoxetine protein 6	21.4988	-0.633827	0.163088	-3.88642	0.000101734	0.0307209
										NC_015776.1	LOC105666598	uncharacterized protein LOC105666598 isoform X1	43.3551	-0.640806	0.168863	-3.79482	0.000147748	0.0325322
										NC_015772.1	LOC110119701	uncharacterized protein LOC110119701	218.224	-0.662923	0.147527	-4.49357	7.00396e-06	0.00921197
										NC_015768.1	LOC100642250	DNA-binding protein inhibitor ID-2	4052.09	-0.690658	0.132436	-5.21505	1.83768e-07	0.000647415
										NW_003566036.1	LOC100644233	citrate synthase, mitochondrial isoform X2	96.5362	-0.694633	0.165063	-4.20829	2.57308e-05	0.0144622
										NC_015770.1	LOC100647739	mucin-3B-like	18.7106	-0.717087	0.170391	-4.20848	2.57092e-05	0.0144622
