# Supplementary material for: Temperature and livestock grazing trigger transcriptome responses in bumblebees along an elevational gradient
Source: iScience. 2022 Sep 22;25(10):105175. doi: 10.1016/j.isci.2022.105175 (PMC9530833; doi:10.1016/j.isci.2022.105175)
Supplement: Table S10. Overview of differently significant regulated KEGG pathways under livestock grazing vs without livestock, related to Figure 6B [file mmc11.xlsx]

## Sheet: Supplementary Table S10
Supplementary Table S10: Overview of differently significant regulated KEGG pathways under livestock grazing vs. without livestock (Related to Figure 6B)
significant upregulated KEGG pathways livestock grazing vs. without livestock
ID	Description	setSize	enrichmentScore	NES	pvalue	p.adjust	qvalues	rank	leading_edge	core_enrichment
bter03030	DNA replication	37	0.574091	1.98864	0.002247	0.026584	0.018989	3425	tags=62%, list=32%, signal=42%	100644263/100646210/100646427/100644033/100646764/100650425/100650433/100644457/100645961/100643343/100645754/100648047/100647256/100649788/100651831/100647738/100644719/100648247/100646171/100644725/100642846/100652168/100644405
bter00970	Aminoacyl-tRNA biosynthesis	41	0.530915	1.85118	0.002278	0.026584	0.018989	3949	tags=63%, list=37%, signal=40%	100647150/100647059/100646371/100647099/100644278/100650847/100645732/100646675/100646533/100646407/100648131/100652212/100646241/100646284/100642620/100646131/105665620/100651934/100652233/100652017/100650423/105666182/100650556/100647379/100651645/100647101
bter00510	N-Glycan biosynthesis	35	0.536962	1.79856	0.002304	0.026584	0.018989	3403	tags=71%, list=32%, signal=49%	100648803/105666025/100647181/100650853/100643648/105665616/100642495/100648117/100643712/100647725/100647495/100651817/100645372/100642493/100646824/100644277/100647541/100643573/100648186/100651652/100648794/100647219/100642563/100647430/100644473
bter00190	Oxidative phosphorylation	93	0.465439	1.91319	0.002392	0.026584	0.018989	1052	tags=32%, list=10%, signal=29%	100643538/100644237/100643317/100642821/100650867/100642401/100651452/100648928/100644568/100642567/100651975/100649217/100648669/100651780/100644264/100644044/100647486/100646316/100649465/100650519/100649625/100651521/100643190/100645955/100652304/100646557/100651178/100650698/100647452/100651401
bter04141	Protein processing in endoplasmic reticulum	114	0.41736	1.77951	0.002525	0.026584	0.018989	2919	tags=42%, list=28%, signal=31%	100650203/100651433/100652249/100642850/100644740/100643307/100651233/100650833/100649277/100648566/105666025/100648662/105666325/100646350/100645405/100652165/100645819/105667104/100647181/100650853/100645660/100642495/100648117/100650289/100650614/100644062/100647058/100651030/100642820/100652166/100643281/100643271/100650087/100647725/100652326/100642413/100651817/100644229/100650237/100642979…
bter03008	Ribosome biogenesis in eukaryotes	69	0.471898	1.80691	0.002584	0.026584	0.018989	4048	tags=68%, list=38%, signal=42%	100643399/105666221/100642396/105666311/100644790/100648633/105667041/100651750/100644888/100643429/100649918/100644181/100643924/100642315/100644141/100650417/100644067/100650439/100645918/100646179/100646272/100648806/100644511/100645391/100646576/100644583/100645661/100643084/100645054/100646541/100644300/100648665/100650687/100642943/100642485/100650913/105666586/100649903/100650738/100647008…
bter05208	Chemical carcinogenesis - reactive oxygen species	126	0.397742	1.73213	0.002611	0.026584	0.018989	1052	tags=23%, list=10%, signal=21%	100643538/100644237/100643317/100650867/100642401/100651452/100648928/100644568/100652161/100642567/100651975/100649217/100648669/100651780/100644264/100644044/100647486/100646316/100649465/100650519/100643190/100645955/100652304/100646557/100651178/100650698/100647452/100644200/100651401
bter03040	Spliceosome	111	0.36528	1.53476	0.004854	0.035741	0.025529	3802	tags=46%, list=36%, signal=30%	100650203/105666221/100647824/100650156/100649002/100646974/100645726/100643287/100646189/100651615/100643340/100647607/100652185/100647634/100643935/105667166/100649742/100645586/100642569/100645924/100650321/100645587/100644191/100651627/100648221/100644229/100649185/100652153/100651691/100648243/100643544/100645155/100644822/100645464/100645286/100643716/100650791/100642868/100651890/100650539…
bter03013	RNA transport	126	0.362251	1.53305	0.005405	0.035741	0.025529	4068	tags=56%, list=38%, signal=35%	100649454/100651377/105666311/100642481/100650967/100648005/100643912/105665623/100646971/100651163/100648251/100644047/100645723/105666550/100643408/100650563/100652053/100644062/100651282/100642770/100649742/100645586/100642375/100645251/100652084/100647331/100646179/100643270/100644583/100647770/100651691/100646852/100650032/100646133/100646812/100650761/100650047/100647724/100646512/100646645…
bter03430	Mismatch repair	21	0.587109	1.77515	0.006834	0.040283	0.028774	898	tags=29%, list=8%, signal=26%	100643344/100647842/100646427/100648082/100646764/100650425
bter00670	One carbon pool by folate	12	0.68393	1.74981	0.01087	0.051395	0.036711	1852	tags=58%, list=18%, signal=48%	100645802/100642336/100649405/100651292/100648062/100650847/100645686
bter03060	Protein export	19	0.577386	1.66636	0.011013	0.051395	0.036711	2914	tags=63%, list=28%, signal=46%	100644740/100645405/100643099/100651331/100647058/100643201/100646033/100651867/100645380/105665744/100648792/100642206
bter03420	Nucleotide excision repair	39	0.496774	1.68564	0.011574	0.051852	0.037037	3694	tags=51%, list=35%, signal=33%	100649159/100644263/100646427/100646764/100650425/100645535/100651831/100647738/100645693/100648701/100648247/100645266/100649205/100644725/100642846/100652168/100647145/100646262/100646716/100643052
significant downregulated KEGG pathways livestock grazing vs. without livestock
ID	Description	setSize	enrichmentScore	NES	pvalue	p.adjust	qvalues	rank	leading_edge	core_enrichment
bter04146	Peroxisome	85	-0.5349	-2.04643	0.001629	0.026584	0.018989	1542	tags=38%, list=15%, signal=32%	100643063/100644825/100645343/100651198/100648955/100651170/100647404/100645650/100643779/100649153/100650366/100644134/100652174/100645396/100646060/100649394/100645223/100647369/100646729/100649275/100647284/110120153/100647527/100646491/105666991/100647052/100651509/100648265/105666844/100648303/100642667
bter03010	Ribosome	128	-0.43733	-1.80625	0.001645	0.026584	0.018989	3447	tags=59%, list=33%, signal=40%	100649415/100645886/100648461/100645028/100649189/100642537/100647894/100646559/100642461/100645129/100644187/100650837/100649851/100644920/100645225/100647377/100652020/100644788/100645465/100645940/100651434/100649638/100643028/100648276/100643442/100648962/100650552/100648394/110120071/100652257/100645491/100643087/100642544/100652012/100648934/100642733/100644276/100648608/100644293/100646610…
bter04142	Lysosome	87	-0.49508	-1.94232	0.001718	0.026584	0.018989	2541	tags=47%, list=24%, signal=36%	100649904/100648231/100650737/100648051/100645767/100643871/100649382/100645780/100647503/100647993/100652275/100651034/100644350/100651097/100647241/100647504/100646695/100648305/100647854/100650051/105665822/100646343/100646374/100644892/100643802/100651586/100644143/100647614/100649792/100649144/100647216/100650643/100648109/100649282/100645224/100646691/100646782/100649479/100648212/100647958
bter00280	Valine, leucine and isoleucine degradation	34	-0.56979	-1.80959	0.001764	0.026584	0.018989	2290	tags=44%, list=22%, signal=35%	100652056/100642261/100652169/100648346/100648639/100645336/100646181/100652174/100649840/100644396/100646006/100645782/100648426/100650972
bter00250	Alanine, aspartate and glutamate metabolism	22	-0.61551	-1.76829	0.003454	0.030824	0.022017	1444	tags=45%, list=14%, signal=39%	100648266/100649229/100648639/100645336/100648985/100648432/100642390/100647031/100648506
bter00410	beta-Alanine metabolism	31	-0.5797	-1.80455	0.003578	0.030824	0.022017	1777	tags=55%, list=17%, signal=46%	100648273/100642261/100648382/100644825/100649229/100648346/100645349/100648639/100648955/100643616/100646181/100649153/100649394/100647051/100649275/100646491
bter00600	Sphingolipid metabolism	24	-0.63584	-1.92267	0.005376	0.035741	0.025529	2713	tags=71%, list=26%, signal=53%	100643798/100643871/100647336/100649418/100648215/100647986/100651097/100651442/100643842/100648305/100645226/100651586/100644949/100645684/100648282/100651425
bter02010	ABC transporters	30	-0.58075	-1.80157	0.005425	0.035741	0.025529	2118	tags=57%, list=20%, signal=45%	100646327/100644744/100646583/100644848/100651734/100644974/100650108/100644751/100650335/100645517/100644506/100645209/105666350/100644403/100650642/100644985
bter00981	Insect hormone biosynthesis	18	-0.6614	-1.86898	0.005769	0.035897	0.025641	1187	tags=33%, list=11%, signal=30%	100646181/100648073/100642209/100644832/100644009
bter01040	Biosynthesis of unsaturated fatty acids	39	-0.48904	-1.61257	0.007435	0.041636	0.02974	1783	tags=46%, list=17%, signal=39%	100651171/100648749/100644825/100645831/100652206/100648955/100649601/100642650/100649153/100649394/100650274/100649275/105666309/100646491/100645016/100642769/100645642
bter00511	Other glycan degradation	15	-0.65173	-1.72055	0.008803	0.046948	0.033535	3406	tags=87%, list=32%, signal=59%	100646200/100649878/100645012/100643512/100643871/100651185/100651034/105666614/100648305/100647854/100649792/100649144
bter04080	Neuroactive ligand-receptor interaction	62	-0.446	-1.61151	0.010363	0.051395	0.036711	2217	tags=48%, list=21%, signal=38%	100650756/100646811/100647013/100646106/105665851/100648122/100642588/100643349/100644346/100651109/100650702/100644703/100646264/100650856/100650787/100648327/100647319/100649202/100645429/100644246/100642618/100648235/100647940/100647840/100647263/100646690/100646569/100652263/100647109
bter01230	Biosynthesis of amino acids	49	-0.4395	-1.52615	0.013913	0.059933	0.042809	1847	tags=35%, list=17%, signal=29%	100647507/100652183/100646306/110119151/100646598/100648266/100651170/100645443/100649268/100648853/100646763/100644951/100645782/100648506/100650566/100644233
