# Supplementary material for: Temperature and livestock grazing trigger transcriptome responses in bumblebees along an elevational gradient
Source: iScience. 2022 Sep 22;25(10):105175. doi: 10.1016/j.isci.2022.105175 (PMC9530833; doi:10.1016/j.isci.2022.105175)
Supplement: Table S11. Overview of all soil samples used for measuring NOx on sites with livestock grazing and without, related to Figure S3 [file mmc12.xlsx]

## Sheet: Supplementary Table S11
Supplementary Table S11: Overview of all soil samples used for measuring NOx on sites with livestock grazing and without (related to Supplementary Figure 3 and STAR Method).
Sample Number	Pasture	Group(Site)	Sample weight wet (g)	Sample_dry (g)	Sampleweight_Netherland_after_sieving (g)	Nitrogen_(NOx)_(in mg/kg soil)
1	YES	H2_A	129.166	72.815	27.826	88.0389
2	YES	H2_B	154.911	105.093	34.63	41.922
3	YES	H2_C	125.793	82.724	34.353	3.10907
4	YES	H2_D	117.292	73.575	30.097	37.8611
5	YES	H2_E	141.667	113.656	36.848	20.8071
6	NO	H5_A	63.536	24.753	17.625	13.2401
7	NO	H5_B	47.929	15.48	11.252	4.905
8	NO	H5_C	76.831	33.991	22.828	0.937749
9	NO	H5_D	51.724		15.004	48.0064
10	NO	H5_E	54.162	28.259	18.763	6.80798
11	NO	H6_A	30.422	8.898	3.864	0.99
12	NO	H6_B	71.542	18.332	13.014	4.39944
13	NO	H6_C	68.279		15.529	4.11923
14	NO	H6_D	20.765	7.737	7	22.3
15	NO	H6_E	70.37	30.692	14.707	-0.154583
16	YES	HO5_A	95.995	41.611	21.449	123.88
17	YES	HO5_B	106.112	48.282	29.909	29.542
18	YES	HO5_C	70.42	35.041	15.288	72.5727
19	YES	HO5_D	112.187	71.056	35.303	36.5056
20	YES	HO5_E	76.894	41.14	18.248	88.8217
21	NO	R1_A	127.177	87.338	39.651	5.09194
22	NO	R1_B	136.887	101.384	32.741	2.17695
23	NO	R1_C	120.528	87.625	37.405	5.75809
24	NO	R1_D	130.546	97.258	30.903	9.37656
25	NO	R1_E	118.741	87.044	35.22	20.8496
26	NO	W1_A	35.005	15.116	6.629	0.9
27	NO	W1_B	38.445	15.965	6.271	0.89
28	NO	W1_C	45.234	14.718	7.212	1.095
29	NO	W1_D	37.204	10.526	5.7	0.51
30	NO	W1_E	36.189	16.425	8.78	0.985
31	NO	W4_A	49.006	37.133	15.332	0.453594
32	NO	W4_B	46.84	34.555	17.522	1.0668
33	NO	W4_C	51.856	26.653	12.538	0.184575
34	NO	W4_D	70.138	56.289	32.326	0.752292
35	NO	W4_E	47.931	34.194	20.865	0.27467
36	YES	WMA3_A	89.575	39.035	22.204	11.688
37	YES	WMA3_B	81.476	29.344	17.199	14.2857
38	YES	WMA3_C	85.902	42.341	29.413	0.709362
39	YES	WMA3_D	82.472	39.928	25.601	1.02122
40	YES	WMA3_E	141.435	66.829	30.632	1.86963
41	YES	WMB4_A	64.967	31.221	14.886	5.23134
42	YES	WMB4_B	91.471	45.302	27.377	2.17174
43	YES	WMB4_C	75.187	38.076	29.662	1.80176
44	YES	WMB4_D	79.151	40.083	27.822	2.44438
45	YES	WMB4_E	69.793	34.633	28.797	2.10762
